# Supplementary material for: Myeloid TM6SF2 Deficiency Inhibits Atherosclerosis
Source: Cells. 2022 Sep 15;11(18):2877. doi: 10.3390/cells11182877 (PMC9497156; doi:10.3390/cells11182877)
Supplement: Supplementary file 1 [file cells-11-02877-s001.zip]

Archive with 2 entries (2 files):
- cells-1909076-supplementary.pdf
- Table S2ú║Supplementary table GO_All Lists.csv
