# Supplementary material for: Myeloid TM6SF2 Deficiency Inhibits Atherosclerosis
Source: Cells. 2022 Sep 15;11(18):2877. doi: 10.3390/cells11182877 (PMC9497156; doi:10.3390/cells11182877)
Supplement: Supplementary file 1 [file cells-11-02877-s001.zip › Table S2ú║Supplementary table GO_All Lists.csv]

Category	CategoryID	GO	Description	PARENT_GO	LogP	Enrichment	Z-score	#TotalGeneInLibrary	#GeneInGO	#GeneInHitList	#GeneInGOAndHitList	%InGO	STDV %InGO	GeneID	Hits	Log(q-value)	GeneList
GO Biological Processes	19	GO:0001817	regulation of cytokine production	19_GO:0032501 multicellular organismal process	-42	2.4	15	20641	786	2846	255	9	0.54	11352|11433|11491|11513|11541|11629|11746|11820|11846|12010|12042|12051|12215|12257|12261|12267|12273|12334|12362|12370|12475|12487|12489|12491|12520|12523|12611|12655|12703|12774|12775|12796|12981|12988|13051|13057|13110|13874|14127|14130|14131|14182|14268|14385|14433|14456|14727|14728|14991|15170|15234|15251|15368|15510|15559|15951|15975|16159|16160|16161|16170|16172|16175|16176|16177|16179|161…	Abl2|Acp5|Adam17|Adcy7|Adora2b|Aif1|Anxa4|App|Arg1|B2m|Bcl10|Bcl3|Bsg|Tspo|C1qbp|C3ar1|C5ar1|Capn2|Casp1|Casp8|Cd14|Cd28|Cd33|Cd36|Cd81|Cd84|Cebpg|Chil3|Socs1|Ccr5|Ccr7|Camp|Csf2|Csk|Cx3cr1|Cyba|Cyp2j6|Ereg|Fcer1g|Fcgr2b|Fcgr3|Fgfr1|Fn1|Slc37a4|Gapdh|Gas6|Lilrb4b|Lilrb4a|H2-M3|Ptpn6|Hgf|Hif1a|Hmox1|Hspd1|Htr2b|Ifi204|Ifnar1|Il12a|Il12b|Il12rb1|Il16|Il17ra|Il1a|Il1b|Il1r1|Irak1|Il1rap|Il4ra|Il6|Ir…	-38	MyList
GO Biological Processes	19	GO:0031347	regulation of defense response	19_GO:0050896 response to stimulus	-41	2.5	15	20641	640	2846	221	7.8	0.5	11433|11540|11541|11542|11669|11690|11770|11820|11846|11988|12258|12261|12362|12368|12370|12487|12520|12702|12703|12753|12768|12774|12775|13024|13032|13051|13057|13202|13618|13874|14127|14129|14130|14131|14182|14190|14347|14609|14775|14825|14991|15234|15510|15937|15944|15950|15951|16159|16160|16161|16170|16172|16176|16177|16184|16193|16362|16365|16423|16452|16783|16835|16859|16952|16975|17096|172…	Acp5|Adora2a|Adora2b|Adora3|Aldh2|Alox5ap|Fabp4|App|Arg1|Slc7a2|Serping1|C1qbp|Casp1|Casp6|Casp8|Cd28|Cd81|Socs3|Socs1|Clock|Ccr1|Ccr5|Ccr7|Ctla2a|Ctsc|Cx3cr1|Cyba|Ddt|Ednrb|Ereg|Fcer1g|Fcgr1|Fcgr2b|Fcgr3|Fgfr1|Fgl2|Fut7|Gja1|Gpx1|Cxcl1|H2-M3|Hgf|Hspd1|Ier3|Irgm1|Ifi203|Ifi204|Il12a|Il12b|Il12rb1|Il16|Il17ra|Il1b|Il1r1|Il2ra|Il6|Irf1|Acod1|Cd47|Jak2|Lamp1|Ldlr|Lgals9|Anxa1|Lrp8|Lyn|Abcc1|Mmp12|Mm…	-37	MyList
Reactome Gene Sets	6	R-MMU-6798695	Neutrophil degranulation		-36	2.6	15	20641	502	2846	180	6.3	0.46	11676|11717|11758|11821|11846|11886|11891|11975|11984|12010|12267|12273|12283|12359|12475|12491|12508|12512|12514|12796|13010|13014|13030|13032|13033|13036|13057|13200|13244|13367|13830|14127|14130|14190|14276|14289|14293|14387|14569|14590|14667|14727|14728|14751|14825|14972|14990|14991|15007|15015|15018|15039|15040|15042|15170|15439|15511|15951|16211|16408|16423|16498|16783|16790|16819|17025|170…	Aldoc|Ampd3|Prdx6|Aprt|Arg1|Asah1|Rab27a|Atp6v0a1|Atp6v0c|B2m|C3ar1|C5ar1|Cab39|Cat|Cd14|Cd36|Cd53|Cd63|Cd68|Camp|Cst3|Cstb|Ctsb|Ctsc|Ctsd|Ctsh|Cyba|Ddost|Degs1|Diaph1|Stom|Fcer1g|Fcgr2b|Fgl2|Folr2|Fpr2|Fpr1|Gaa|Gdi2|Ggh|Gm2a|Lilrb4b|Lilrb4a|Gpi1|Cxcl1|H2-K1|H2-M2|H2-M3|H2-Q10|H2-Q4|H2-Q7|H2-T22|H2-T23|H2-T24|Ptpn6|Hp|Hspa1b|Ifi204|Kpnb1|Itgal|Cd47|Kcnab2|Lamp1|Anpep|Lcn2|Alad|Cd93|Lyz2|Mmp8|Mmp9…	-32	MyList
GO Biological Processes	19	GO:0001819	positive regulation of cytokine production	19_GO:0048518 positive regulation of biological process	-34	2.5	14	20641	508	2846	178	6.3	0.45	11352|11491|11541|11629|11820|12010|12042|12051|12215|12267|12273|12362|12370|12475|12487|12491|12520|12523|12611|12655|12774|12775|12796|12981|13057|13110|13874|14127|14131|14433|14991|15234|15251|15510|15559|15951|15975|16159|16160|16161|16170|16172|16175|16176|16177|16179|16180|16190|16193|16362|16452|16859|16952|16971|17022|17085|17381|17394|17470|17874|17975|18106|18124|18126|18173|18413|184…	Abl2|Adam17|Adora2b|Aif1|App|B2m|Bcl10|Bcl3|Bsg|C3ar1|C5ar1|Casp1|Casp8|Cd14|Cd28|Cd36|Cd81|Cd84|Cebpg|Chil3|Ccr5|Ccr7|Camp|Csf2|Cyba|Cyp2j6|Ereg|Fcer1g|Fcgr3|Gapdh|H2-M3|Hgf|Hif1a|Hspd1|Htr2b|Ifi204|Ifnar1|Il12a|Il12b|Il12rb1|Il16|Il17ra|Il1a|Il1b|Il1r1|Irak1|Il1rap|Il4ra|Il6|Irf1|Jak2|Lgals9|Anxa1|Lrp1|Lum|Ly9|Mmp12|Mmp8|Cd200|Myd88|Ncl|Cd244a|Nr4a3|Nos2|Slc11a1|Osm|P2ry2|Furin|Pde4b|Pnp|Pou2f2…	-30	MyList
GO Biological Processes	19	GO:0006954	inflammatory response	19_GO:0050896 response to stimulus	-33	2.5	14	20641	509	2846	177	6.2	0.45	11491|11540|11542|11629|11690|11774|11820|11988|12156|12259|12267|12273|12362|12368|12369|12475|12514|12655|12768|12774|12775|12796|12977|13051|13057|13601|13850|14104|14127|14129|14131|14268|14289|14293|14345|14347|14609|14728|14825|15162|15251|15368|15439|15531|15586|15894|15945|15980|16172|16175|16176|16177|16180|16181|16184|16190|16193|16365|16409|16423|16452|16476|16797|16889|16952|16971|170…	Adam17|Adora2a|Adora3|Aif1|Alox5ap|Ap3b1|App|Slc7a2|Bmp2|C1qa|C3ar1|C5ar1|Casp1|Casp6|Casp7|Cd14|Cd68|Chil3|Ccr1|Ccr5|Ccr7|Camp|Csf1|Cx3cr1|Cyba|Ecm1|Ephx2|Fasn|Fcer1g|Fcgr1|Fcgr3|Fn1|Fpr2|Fpr1|Fut4|Fut7|Gja1|Lilrb4a|Cxcl1|Hck|Hif1a|Hmox1|Hp|Ndst1|Hyal1|Icam1|Cxcl10|Ifngr2|Il17ra|Il1a|Il1b|Il1r1|Il1rap|Il1rn|Il2ra|Il4ra|Il6|Acod1|Itgam|Cd47|Jak2|Jun|Lat|Lipa|Anxa1|Lrp1|Cd180|Ly86|Lyn|Smad1|Myd88|…	-30	MyList
GO Biological Processes	19	GO:0002831	regulation of response to biotic stimulus	19_GO:0050896 response to stimulus	-29	2.7	13	20641	366	2846	136	4.8	0.4	11622|11846|12258|12261|12315|12368|12370|12523|12703|12768|13057|13874|14190|14204|14825|14991|15510|15944|15950|15951|16159|16160|16161|16176|16362|16365|16783|16859|16975|17079|17084|17381|17390|17472|17969|18983|19016|19294|20128|20304|20311|20312|20466|20706|20723|20737|20787|20846|20847|20850|20963|21354|21355|21929|22040|23960|26390|28185|30925|52118|53323|54123|54722|54725|56045|56417|564…	Ahr|Arg1|Serping1|C1qbp|Calm3|Casp6|Casp8|Cd84|Socs1|Ccr1|Cyba|Ereg|Fgl2|Il4i1|Cxcl1|H2-M3|Hspd1|Irgm1|Ifi203|Ifi204|Il12a|Il12b|Il12rb1|Il1b|Irf1|Acod1|Lamp1|Lgals9|Lrp8|Cd180|Ly86|Mmp12|Mmp2|Gbp4|Ncf1|Cnot7|Pparg|Nectin2|Trim30a|Ccl5|Cxcl5|Cx3cl1|Sin3a|Serpinb9b|Serpinb9|Spn|Srebf1|Stat1|Stat2|Stat5a|Syk|Tap1|Tap2|Tnfaip3|Trex1|Oas1g|Mapkbp1|Tomm70a|Slamf6|Pvr|Ube2k|Irf7|Gsdme|Cadm1|Samhd1|Adar…	-25	MyList
GO Biological Processes	19	GO:0001775	cell activation	19_GO:0009987 cellular process	-28	2.2	12	20641	693	2846	206	7.2	0.49	11352|11491|11502|11540|11542|11622|11629|11745|11820|11891|11988|12010|12028|12042|12043|12047|12051|12192|12193|12259|12273|12362|12387|12445|12476|12483|12487|12495|12520|12523|12611|12721|12767|12775|12796|12845|12890|12981|13039|13051|13200|14127|14131|14190|14256|14268|14347|14609|14674|14727|14728|14961|14991|14998|15170|15452|15510|15894|15902|15945|15975|15980|16157|16159|16160|16172|161…	Abl2|Adam17|Adam9|Adora2a|Adora3|Ahr|Aif1|Anxa3|App|Rab27a|Slc7a2|B2m|Bax|Bcl10|Bcl2|Bcl2a1d|Bcl3|Zfp36l1|Zfp36l2|C1qa|C5ar1|Casp1|Ctnnb1|Ccnd3|Cd151|Cd22|Cd28|Entpd1|Cd81|Cd84|Cebpg|Coro1a|Cxcr4|Ccr7|Camp|Comp|Cplx2|Csf2|Ctsl|Cx3cr1|Ddost|Fcer1g|Fcgr3|Fgl2|Flt3l|Fn1|Fut7|Gja1|Gna13|Lilrb4b|Lilrb4a|H2-Ab1|H2-M3|H2-DMa|Ptpn6|Hprt|Hspd1|Icam1|Id2|Cxcl10|Ifnar1|Ifngr2|Il11ra1|Il12a|Il12b|Il17ra|Il1b…	-24	MyList
GO Biological Processes	19	GO:0009615	response to virus	19_GO:0044419 biological process involved in interspecies interaction between organisms	-26	2.8	13	20641	297	2846	115	4	0.37	11993|12028|12043|12051|12176|12362|15251|15586|15944|15945|15951|15957|15958|15959|15975|15976|15980|16159|16160|16172|16193|16362|16365|16819|16859|17381|17454|17857|17858|17874|18033|18983|18987|19106|19264|20128|20846|20847|21939|22040|22164|23960|23961|23962|24014|26939|26943|28185|54123|54445|54722|56045|56048|56417|56489|56491|58185|58203|58801|64685|66141|66878|67775|68713|69550|70450|715…	Aup1|Bax|Bcl2|Bcl3|Bnip3|Casp1|Hif1a|Hyal1|Irgm1|Cxcl10|Ifi204|Ifit1|Ifit2|Ifit3|Ifnar1|Ifnar2|Ifngr2|Il12a|Il12b|Il17ra|Il6|Irf1|Acod1|Lcn2|Lgals9|Mmp12|Mov10|Mx1|Mx2|Myd88|Nfkb1|Cnot7|Pou2f2|Eif2ak2|Ptprc|Trim30a|Stat1|Stat2|Cd40|Trex1|Tnfsf4|Oas1g|Oas1b|Oasl2|Rnasel|Polr3e|Serinc3|Tomm70a|Irf7|Unc93b1|Gsdme|Samhd1|Lgals8|Adar|Ikbke|Vapb|Rsad2|Zbp1|Pmaip1|Nmi|Ifitm3|Riok3|Rtp4|Ifitm1|Bst2|Unc13…	-23	MyList
GO Biological Processes	19	GO:0032103	positive regulation of response to external stimulus	19_GO:0048518 positive regulation of biological process	-26	2.4	12	20641	460	2846	152	5.3	0.42	11491|11541|11542|11629|11690|11770|11820|11846|12261|12267|12273|12317|12362|12368|12487|12520|12753|12767|12768|12774|12775|12977|13032|13051|13057|13202|13614|13874|14127|14129|14131|14182|14268|14456|14825|14991|15510|15944|15945|15950|15951|16159|16160|16170|16172|16176|16193|16365|16423|16452|16783|16835|16859|16971|17079|17084|17250|17295|17381|17390|17394|18035|18186|18413|18591|18791|187…	Adam17|Adora2b|Adora3|Aif1|Alox5ap|Fabp4|App|Arg1|C1qbp|C3ar1|C5ar1|Calr|Casp1|Casp6|Cd28|Cd81|Clock|Cxcr4|Ccr1|Ccr5|Ccr7|Csf1|Ctsc|Cx3cr1|Cyba|Ddt|Edn1|Ereg|Fcer1g|Fcgr1|Fcgr3|Fgfr1|Fn1|Gas6|Cxcl1|H2-M3|Hspd1|Irgm1|Cxcl10|Ifi203|Ifi204|Il12a|Il12b|Il16|Il17ra|Il1b|Il6|Acod1|Cd47|Jak2|Lamp1|Ldlr|Lgals9|Lrp1|Cd180|Ly86|Abcc1|Met|Mmp12|Mmp2|Mmp8|Nfkbia|Nrp1|Osm|Pdgfb|Plat|Plau|Ptger4|Ptgs2|Ptk2b|Pt…	-23	MyList
GO Biological Processes	19	GO:0045321	leukocyte activation	19_GO:0002376 immune system process	-26	2.2	12	20641	605	2846	183	6.4	0.46	11352|11491|11502|11542|11622|11629|11745|11820|11891|11988|12010|12028|12042|12043|12047|12051|12192|12193|12259|12273|12362|12387|12445|12476|12483|12487|12520|12523|12611|12721|12767|12775|12796|12890|12981|13039|13051|13200|14127|14131|14190|14256|14347|14609|14727|14728|14961|14991|14998|15452|15510|15894|15902|15975|15980|16157|16159|16160|16193|16197|16362|16408|16409|16452|16453|16476|166…	Abl2|Adam17|Adam9|Adora3|Ahr|Aif1|Anxa3|App|Rab27a|Slc7a2|B2m|Bax|Bcl10|Bcl2|Bcl2a1d|Bcl3|Zfp36l1|Zfp36l2|C1qa|C5ar1|Casp1|Ctnnb1|Ccnd3|Cd151|Cd22|Cd28|Cd81|Cd84|Cebpg|Coro1a|Cxcr4|Ccr7|Camp|Cplx2|Csf2|Ctsl|Cx3cr1|Ddost|Fcer1g|Fcgr3|Fgl2|Flt3l|Fut7|Gja1|Lilrb4b|Lilrb4a|H2-Ab1|H2-M3|H2-DMa|Hprt|Hspd1|Icam1|Id2|Ifnar1|Ifngr2|Il11ra1|Il12a|Il12b|Il6|Il7r|Irf1|Itgal|Itgam|Jak2|Jak3|Jun|Mafb|Lat|Lcp2|…	-23	MyList
GO Biological Processes	19	GO:0050727	regulation of inflammatory response	19_GO:0050896 response to stimulus	-24	2.6	12	20641	354	2846	125	4.4	0.38	11433|11540|11541|11542|11669|11690|11770|11820|11988|12362|12487|12520|12702|12753|12774|12775|13024|13032|13051|13202|13618|14127|14129|14130|14131|14182|14347|14775|15234|15510|15937|16160|16170|16172|16176|16177|16184|16193|16365|16423|16452|16835|16859|16952|17096|17250|17394|17470|17855|17874|17969|18023|18033|18035|18413|18858|19016|19219|19225|20302|20304|20312|20737|20850|21923|21929|220…	Acp5|Adora2a|Adora2b|Adora3|Aldh2|Alox5ap|Fabp4|App|Slc7a2|Casp1|Cd28|Cd81|Socs3|Clock|Ccr5|Ccr7|Ctla2a|Ctsc|Cx3cr1|Ddt|Ednrb|Fcer1g|Fcgr1|Fcgr2b|Fcgr3|Fgfr1|Fut7|Gpx1|Hgf|Hspd1|Ier3|Il12b|Il16|Il17ra|Il1b|Il1r1|Il2ra|Il6|Acod1|Cd47|Jak2|Ldlr|Lgals9|Anxa1|Lyn|Abcc1|Mmp8|Cd200|Mvk|Myd88|Ncf1|Nfe2l1|Nfkb1|Nfkbia|Osm|Pmp22|Pparg|Ptger4|Ptgs2|Ccl3|Ccl5|Cx3cl1|Spn|Stat5a|Tnc|Tnfaip3|Trex1|Tnfsf4|Nr1h3…	-21	MyList
GO Biological Processes	19	GO:0045785	positive regulation of cell adhesion	19_GO:0048518 positive regulation of biological process	-24	2.3	12	20641	508	2846	159	5.6	0.43	11461|11492|11502|11629|11774|11776|11854|12010|12042|12261|12317|12487|12491|12512|12519|12520|12631|12703|12721|12774|12775|12977|13132|13138|14204|14260|14268|14345|14347|14538|14727|14728|14961|14998|14999|15000|15001|15002|15170|15284|15505|15510|15586|15894|16159|16160|16161|16175|16176|16179|16184|16186|16190|16193|16195|16197|16362|16401|16402|16403|16408|16416|16423|16452|16453|16456|167…	Actb|Adam19|Adam9|Aif1|Ap3b1|Ap3d1|Rhod|B2m|Bcl10|C1qbp|Calr|Cd28|Cd36|Cd63|Cd80|Cd81|Cfl1|Socs1|Coro1a|Ccr5|Ccr7|Csf1|Dab2|Dag1|Il4i1|Fmn1|Fn1|Fut4|Fut7|Gcnt2|Lilrb4b|Lilrb4a|H2-Ab1|H2-DMa|H2-DMb1|H2-DMb2|H2-Oa|H2-Ob|Ptpn6|Hlx|Hsph1|Hspd1|Hyal1|Icam1|Il12a|Il12b|Il12rb1|Il1a|Il1b|Irak1|Il2ra|Il2rg|Il4ra|Il6|Il6st|Il7r|Irf1|Itga4|Itga5|Itga6|Itgal|Itgb3|Cd47|Jak2|Jak3|F11r|L1cam|Lamb2|Lgals9|Anxa…	-21	MyList
GO Biological Processes	19	GO:0002683	negative regulation of immune system process	19_GO:0002376 immune system process	-23	2.3	11	20641	450	2846	145	5.1	0.41	11540|11622|11846|12258|12262|12387|12483|12514|12519|12523|12578|12703|12768|13051|14127|14130|14190|14204|14727|14728|14775|15001|15002|15170|15284|15354|15368|15902|15951|16160|16184|16190|16197|16362|16365|16423|16453|16658|16835|16854|16859|16952|16988|17096|17289|17311|17381|17470|17869|18600|18983|19016|19084|19219|19252|19264|19271|20293|20296|20312|20555|20706|20723|20737|20847|20850|209…	Adora2a|Ahr|Arg1|Serping1|C1qc|Ctnnb1|Cd22|Cd68|Cd80|Cd84|Cdkn2a|Socs1|Ccr1|Cx3cr1|Fcer1g|Fcgr2b|Fgl2|Il4i1|Lilrb4b|Lilrb4a|Gpx1|H2-Oa|H2-Ob|Ptpn6|Hlx|Hmgb3|Hmox1|Id2|Ifi204|Il12b|Il2ra|Il4ra|Il7r|Irf1|Acod1|Cd47|Jak3|Mafb|Ldlr|Lgals3|Lgals9|Anxa1|Lst1|Lyn|Mertk|Kitl|Mmp12|Cd200|Myc|Padi2|Cnot7|Pparg|Prkar1a|Ptger4|Dusp1|Ptprc|Ptprj|Ccl12|Ccl2|Cx3cl1|Slfn1|Serpinb9b|Serpinb9|Spn|Stat2|Stat5a|Sdc4…	-20	MyList
GO Biological Processes	19	GO:1903555	regulation of tumor necrosis factor superfamily cytokine production	19_GO:0032501 multicellular organismal process	-23	3.2	12	20641	188	2846	82	2.9	0.31	11433|11820|12051|12257|12475|12489|12491|12523|12774|12775|13051|13057|13110|14127|14131|14456|14727|14728|15170|15510|16160|16175|16193|16423|16452|16859|17394|17874|17975|19219|19247|19261|19264|19271|20128|20296|20302|20303|20312|20737|20848|20963|21825|21897|21929|22040|22695|23960|26888|27218|56228|60533|66725|71268|71586|73149|73914|74048|74131|74155|83430|83433|93695|99371|109815|110168|1…	Acp5|App|Bcl3|Tspo|Cd14|Cd33|Cd36|Cd84|Ccr5|Ccr7|Cx3cr1|Cyba|Cyp2j6|Fcer1g|Fcgr3|Gas6|Lilrb4b|Lilrb4a|Ptpn6|Hspd1|Il12b|Il1a|Il6|Cd47|Jak2|Lgals9|Mmp8|Myd88|Ncl|Ptger4|Ptpn11|Sirpa|Ptprc|Ptprj|Trim30a|Ccl2|Ccl3|Ccl4|Cx3cl1|Spn|Stat3|Syk|Thbs1|Tlr1|Tnfaip3|Trex1|Zfp36|Oas1g|Clec4a2|Slamf1|Ube2j1|Cd274|Lrrk2|Lrrfip2|Ifih1|Clec4a3|Irak3|Vsir|Sash3|Errfi1|Il23a|Trem2|Gpnmb|Arfgef2|Selenos|Gpr18|Oas1c…	-20	MyList
GO Biological Processes	19	GO:0032680	regulation of tumor necrosis factor production	19_GO:0032501 multicellular organismal process	-23	3.2	12	20641	185	2846	81	2.8	0.31	11433|11820|12051|12257|12475|12489|12491|12523|12774|12775|13051|13057|13110|14127|14131|14456|14727|14728|15170|15510|16160|16175|16193|16423|16452|16859|17394|17874|17975|19219|19247|19261|19264|19271|20128|20296|20302|20303|20312|20737|20848|20963|21825|21897|21929|22040|22695|23960|26888|27218|56228|66725|71268|71586|73149|73914|74048|74131|74155|83430|83433|93695|99371|109815|110168|114643|…	Acp5|App|Bcl3|Tspo|Cd14|Cd33|Cd36|Cd84|Ccr5|Ccr7|Cx3cr1|Cyba|Cyp2j6|Fcer1g|Fcgr3|Gas6|Lilrb4b|Lilrb4a|Ptpn6|Hspd1|Il12b|Il1a|Il6|Cd47|Jak2|Lgals9|Mmp8|Myd88|Ncl|Ptger4|Ptpn11|Sirpa|Ptprc|Ptprj|Trim30a|Ccl2|Ccl3|Ccl4|Cx3cl1|Spn|Stat3|Syk|Thbs1|Tlr1|Tnfaip3|Trex1|Zfp36|Oas1g|Clec4a2|Slamf1|Ube2j1|Lrrk2|Lrrfip2|Ifih1|Clec4a3|Irak3|Vsir|Sash3|Errfi1|Il23a|Trem2|Gpnmb|Arfgef2|Selenos|Gpr18|Oas1c|Tlr3|…	-20	MyList
GO Biological Processes	19	GO:0030335	positive regulation of cell migration	19_GO:0040011 locomotion	-22	2.1	11	20641	578	2846	169	5.9	0.44	11433|11491|11502|11541|11542|11629|11745|11820|11845|11852|11854|12043|12156|12215|12261|12267|12273|12317|12476|12721|12767|12768|12775|12842|12877|12927|12977|13036|13051|13132|13367|13614|14182|14268|14345|14347|14456|14538|14751|14828|15200|15234|15251|15368|15586|15894|15945|16011|16159|16175|16176|16177|16195|16336|16401|16402|16403|16416|16423|16452|16476|16782|16819|16854|16859|16952|169…	Acp5|Adam17|Adam9|Adora2b|Adora3|Aif1|Anxa3|App|Arf6|Rhob|Rhod|Bcl2|Bmp2|Bsg|C1qbp|C3ar1|C5ar1|Calr|Cd151|Coro1a|Cxcr4|Ccr1|Ccr7|Col1a1|Cpeb1|Bcar1|Csf1|Ctsh|Cx3cr1|Dab2|Diaph1|Edn1|Fgfr1|Fn1|Fut4|Fut7|Gas6|Gcnt2|Gpi1|Hspa5|Hbegf|Hgf|Hif1a|Hmox1|Hyal1|Icam1|Cxcl10|Igfbp5|Il12a|Il1a|Il1b|Il1r1|Il6st|Insl3|Itga4|Itga5|Itga6|Itgb3|Cd47|Jak2|Jun|Lamc2|Lcn2|Lgals3|Lgals9|Anxa1|Lrp1|Lyn|Maz|Mdm2|Abcc1|…	-19	MyList
GO Biological Processes	19	GO:0002697	regulation of immune effector process	19_GO:0002376 immune system process	-21	2.3	11	20641	435	2846	137	4.8	0.4	11541|11542|11622|11846|12010|12258|12261|12483|12487|12491|12520|12523|12775|13051|14127|14129|14130|14131|14159|14190|14204|14347|14727|14728|14751|14825|14962|14972|14990|14991|14999|15000|15007|15015|15018|15024|15039|15040|15042|15170|15284|15368|15510|16159|16160|16176|16177|16190|16193|16197|16362|16409|16423|16453|16783|16854|16859|16952|17096|17863|17969|18106|18124|18636|18950|19264|192…	Adora2b|Adora3|Ahr|Arg1|B2m|Serping1|C1qbp|Cd22|Cd28|Cd36|Cd81|Cd84|Ccr7|Cx3cr1|Fcer1g|Fcgr1|Fcgr2b|Fcgr3|Fes|Fgl2|Il4i1|Fut7|Lilrb4b|Lilrb4a|Gpi1|Cxcl1|Cfb|H2-K1|H2-M2|H2-M3|H2-DMb1|H2-DMb2|H2-Q10|H2-Q4|H2-Q7|H2-T10|H2-T22|H2-T23|H2-T24|Ptpn6|Hlx|Hmox1|Hspd1|Il12a|Il12b|Il1b|Il1r1|Il4ra|Il6|Il7r|Irf1|Itgam|Cd47|Jak3|Lamp1|Lgals3|Lgals9|Anxa1|Lyn|Myb|Ncf1|Cd244a|Nr4a3|Cfp|Pnp|Ptprc|Ptprj|Nectin2|…	-18	MyList
GO Biological Processes	19	GO:2000147	positive regulation of cell motility	19_GO:0040011 locomotion	-21	2.1	11	20641	605	2846	172	6	0.45	11433|11491|11502|11541|11542|11629|11745|11820|11845|11852|11854|12043|12156|12215|12261|12267|12273|12317|12476|12631|12721|12767|12768|12775|12842|12877|12927|12977|13036|13051|13132|13367|13614|14182|14268|14345|14347|14456|14538|14751|14828|15200|15234|15251|15368|15586|15894|15945|16011|16159|16175|16176|16177|16195|16336|16401|16402|16403|16416|16423|16452|16476|16782|16819|16854|16859|169…	Acp5|Adam17|Adam9|Adora2b|Adora3|Aif1|Anxa3|App|Arf6|Rhob|Rhod|Bcl2|Bmp2|Bsg|C1qbp|C3ar1|C5ar1|Calr|Cd151|Cfl1|Coro1a|Cxcr4|Ccr1|Ccr7|Col1a1|Cpeb1|Bcar1|Csf1|Ctsh|Cx3cr1|Dab2|Diaph1|Edn1|Fgfr1|Fn1|Fut4|Fut7|Gas6|Gcnt2|Gpi1|Hspa5|Hbegf|Hgf|Hif1a|Hmox1|Hyal1|Icam1|Cxcl10|Igfbp5|Il12a|Il1a|Il1b|Il1r1|Il6st|Insl3|Itga4|Itga5|Itga6|Itgb3|Cd47|Jak2|Jun|Lamc2|Lcn2|Lgals3|Lgals9|Anxa1|Lrp1|Lyn|Maz|Mdm2|A…	-18	MyList
KEGG Pathway	24	mmu05169	Epstein-Barr virus infection		-21	2.8	11	20641	231	2846	90	3.2	0.33	12010|12028|12043|12125|12317|12370|12443|12445|12447|12495|12567|12575|12576|13197|13555|14961|14972|14990|14991|14998|14999|15000|15001|15002|15007|15015|15018|15024|15039|15040|15042|15894|15945|15975|15976|16150|16151|16179|16193|16391|16408|16453|16476|17096|17246|17869|17873|17874|18033|18034|18035|18037|18707|19106|19181|19664|20466|20846|20847|20848|20963|21354|21355|21356|21762|21929|219…	B2m|Bax|Bcl2|Bcl2l11|Calr|Casp8|Ccnd1|Ccnd3|Ccne1|Entpd1|Cdk4|Cdkn1a|Cdkn1b|Gadd45a|E2f1|H2-Ab1|H2-K1|H2-M2|H2-M3|H2-DMa|H2-DMb1|H2-DMb2|H2-Oa|H2-Ob|H2-Q10|H2-Q4|H2-Q7|H2-T10|H2-T22|H2-T23|H2-T24|Icam1|Cxcl10|Ifnar1|Ifnar2|Ikbkb|Ikbkg|Irak1|Il6|Irf9|Itgal|Jak3|Jun|Lyn|Mdm2|Myc|Gadd45b|Myd88|Nfkb1|Nfkb2|Nfkbia|Nfkbie|Pik3cd|Eif2ak2|Psmc2|Rbpj|Sin3a|Stat1|Stat2|Stat3|Syk|Tap1|Tap2|Tapbp|Psmd2|Tnfai…	-18	MyList
GO Biological Processes	19	GO:0040017	positive regulation of locomotion	19_GO:0040011 locomotion	-21	2	11	20641	622	2846	175	6.1	0.45	11433|11491|11502|11541|11542|11629|11745|11820|11845|11852|11854|12043|12156|12215|12261|12267|12273|12317|12476|12631|12721|12767|12768|12775|12842|12877|12927|12977|13036|13051|13132|13367|13614|14182|14268|14345|14347|14456|14538|14751|14828|15200|15234|15251|15368|15586|15894|15945|16011|16159|16170|16175|16176|16177|16195|16336|16401|16402|16403|16416|16423|16452|16476|16782|16819|16854|168…	Acp5|Adam17|Adam9|Adora2b|Adora3|Aif1|Anxa3|App|Arf6|Rhob|Rhod|Bcl2|Bmp2|Bsg|C1qbp|C3ar1|C5ar1|Calr|Cd151|Cfl1|Coro1a|Cxcr4|Ccr1|Ccr7|Col1a1|Cpeb1|Bcar1|Csf1|Ctsh|Cx3cr1|Dab2|Diaph1|Edn1|Fgfr1|Fn1|Fut4|Fut7|Gas6|Gcnt2|Gpi1|Hspa5|Hbegf|Hgf|Hif1a|Hmox1|Hyal1|Icam1|Cxcl10|Igfbp5|Il12a|Il16|Il1a|Il1b|Il1r1|Il6st|Insl3|Itga4|Itga5|Itga6|Itgb3|Cd47|Jak2|Jun|Lamc2|Lcn2|Lgals3|Lgals9|Anxa1|Lrp1|Lyn|Maz|M…	-18	MyList
GO Biological Processes	19	GO:0019221	cytokine-mediated signaling pathway	19_GO:0023052 signaling	-21	2.5	11	20641	314	2846	109	3.8	0.36	12703|12767|12768|12977|12981|12986|13051|13874|14081|14127|14825|15170|15945|15975|15976|15980|16150|16154|16157|16160|16161|16164|16169|16170|16172|16175|16176|16177|16179|16180|16186|16190|16193|16195|16197|16362|16452|16453|17874|18035|18128|18223|18413|18591|18725|18733|19229|20293|20296|20299|20302|20303|20304|20305|20306|20308|20310|20311|20312|20846|20847|20848|20849|20850|20963|21873|220…	Socs1|Cxcr4|Ccr1|Csf1|Csf2|Csf3r|Cx3cr1|Ereg|Acsl1|Fcer1g|Cxcl1|Ptpn6|Cxcl10|Ifnar1|Ifnar2|Ifngr2|Ikbkb|Il10ra|Il11ra1|Il12b|Il12rb1|Il13ra1|Il15ra|Il16|Il17ra|Il1a|Il1b|Il1r1|Irak1|Il1rap|Il2rg|Il4ra|Il6|Il6st|Il7r|Irf1|Jak2|Jak3|Myd88|Nfkbia|Notch1|Numbl|Osm|Pdgfb|Pira2|Pirb|Ptk2b|Ccl12|Ccl2|Ccl22|Ccl3|Ccl4|Ccl5|Ccl6|Ccl7|Ccl9|Cxcl2|Cxcl5|Cx3cl1|Stat1|Stat2|Stat3|Stat4|Stat5a|Syk|Tjp2|Traf1|Tre…	-18	MyList
GO Biological Processes	19	GO:0051272	positive regulation of cellular component movement	19_GO:0051179 localization	-20	2	10	20641	623	2846	174	6.1	0.45	11433|11491|11502|11541|11542|11629|11745|11820|11845|11852|11854|12043|12156|12215|12261|12267|12273|12317|12476|12631|12721|12767|12768|12775|12842|12877|12927|12977|13036|13051|13132|13367|13614|14182|14268|14345|14347|14456|14538|14751|14828|15200|15234|15251|15368|15586|15894|15945|16011|16159|16175|16176|16177|16195|16336|16401|16402|16403|16416|16423|16452|16476|16568|16782|16819|16854|168…	Acp5|Adam17|Adam9|Adora2b|Adora3|Aif1|Anxa3|App|Arf6|Rhob|Rhod|Bcl2|Bmp2|Bsg|C1qbp|C3ar1|C5ar1|Calr|Cd151|Cfl1|Coro1a|Cxcr4|Ccr1|Ccr7|Col1a1|Cpeb1|Bcar1|Csf1|Ctsh|Cx3cr1|Dab2|Diaph1|Edn1|Fgfr1|Fn1|Fut4|Fut7|Gas6|Gcnt2|Gpi1|Hspa5|Hbegf|Hgf|Hif1a|Hmox1|Hyal1|Icam1|Cxcl10|Igfbp5|Il12a|Il1a|Il1b|Il1r1|Il6st|Insl3|Itga4|Itga5|Itga6|Itgb3|Cd47|Jak2|Jun|Kif3a|Lamc2|Lcn2|Lgals3|Lgals9|Anxa1|Lrp1|Lyn|Maz|…	-17	MyList
GO Biological Processes	19	GO:0045088	regulation of innate immune response	19_GO:0044419 biological process involved in interspecies interaction between organisms	-20	2.8	11	20641	237	2846	90	3.2	0.33	11846|12258|12368|12370|12703|12768|13874|14991|15944|15950|15951|16159|16160|16362|16365|16783|16859|16975|17381|17390|17969|18983|19016|19294|20128|20466|20706|20723|20787|20847|20850|20963|21354|21355|21929|22040|23960|28185|30925|52118|53323|54123|54725|56045|56417|56489|58203|58218|63953|64685|66878|70110|71398|72512|72993|73914|74748|76681|80285|80750|80861|83433|93694|97165|98999|100340|10…	Arg1|Serping1|Casp6|Casp8|Socs1|Ccr1|Ereg|H2-M3|Irgm1|Ifi203|Ifi204|Il12a|Il12b|Irf1|Acod1|Lamp1|Lgals9|Lrp8|Mmp12|Mmp2|Ncf1|Cnot7|Pparg|Nectin2|Trim30a|Sin3a|Serpinb9b|Serpinb9|Srebf1|Stat2|Stat5a|Syk|Tap1|Tap2|Tnfaip3|Trex1|Oas1g|Tomm70a|Slamf6|Pvr|Ube2k|Irf7|Cadm1|Samhd1|Adar|Ikbke|Zbp1|Trem3|Dusp10|Nmi|Riok3|Ifi35|Tasl|Sting1|Appl1|Irak3|Slamf8|Trim12a|Parp9|N4bp1|Dhx58|Trem2|Clec2d|Hmgb2|Znf…	-17	MyList
GO Biological Processes	19	GO:0031349	positive regulation of defense response	19_GO:0048518 positive regulation of biological process	-20	2.5	11	20641	306	2846	106	3.7	0.35	11541|11542|11690|11770|11820|11846|12362|12368|12487|12520|12753|12774|12775|13032|13057|13202|13874|14127|14129|14131|14182|14609|14825|14991|15510|15944|15950|15951|16159|16160|16170|16172|16176|16193|16365|16423|16452|16783|16835|16859|17250|17381|17390|17394|18035|18413|18619|19219|19225|19294|20128|20302|20304|20466|20787|20850|20963|22164|28185|30925|30955|52118|53323|54123|54483|54725|563…	Adora2b|Adora3|Alox5ap|Fabp4|App|Arg1|Casp1|Casp6|Cd28|Cd81|Clock|Ccr5|Ccr7|Ctsc|Cyba|Ddt|Ereg|Fcer1g|Fcgr1|Fcgr3|Fgfr1|Gja1|Cxcl1|H2-M3|Hspd1|Irgm1|Ifi203|Ifi204|Il12a|Il12b|Il16|Il17ra|Il1b|Il6|Acod1|Cd47|Jak2|Lamp1|Ldlr|Lgals9|Abcc1|Mmp12|Mmp2|Mmp8|Nfkbia|Osm|Penk|Ptger4|Ptgs2|Nectin2|Trim30a|Ccl3|Ccl5|Sin3a|Srebf1|Stat5a|Syk|Tnfsf4|Tomm70a|Slamf6|Pik3cg|Pvr|Ube2k|Irf7|Mefv|Cadm1|Nupr1|Ikbke|S…	-17	MyList
GO Biological Processes	19	GO:0051607	defense response to virus	19_GO:0044419 biological process involved in interspecies interaction between organisms	-20	2.7	11	20641	235	2846	89	3.1	0.33	12043|12176|12362|15945|15951|15957|15958|15959|15975|15976|15980|16160|16193|16362|16365|17454|17857|17858|17874|18983|19106|19264|20128|20846|20847|21939|22040|23960|23961|23962|24014|26939|26943|54123|54445|56045|56417|56491|58185|58203|58801|66141|66878|67775|68713|69550|70450|71586|72512|72536|74244|74747|76681|80285|80287|80861|80876|83430|93679|94094|98999|114643|142980|170743|170744|19504…	Bcl2|Bnip3|Casp1|Cxcl10|Ifi204|Ifit1|Ifit2|Ifit3|Ifnar1|Ifnar2|Ifngr2|Il12b|Il6|Irf1|Acod1|Mov10|Mx1|Mx2|Myd88|Cnot7|Eif2ak2|Ptprc|Trim30a|Stat1|Stat2|Cd40|Trex1|Oas1g|Oas1b|Oasl2|Rnasel|Polr3e|Serinc3|Irf7|Unc93b1|Samhd1|Adar|Vapb|Rsad2|Zbp1|Pmaip1|Ifitm3|Riok3|Rtp4|Ifitm1|Bst2|Unc13d|Ifih1|Sting1|Tagap|Atg7|Ddit4|Trim12a|Parp9|Apobec3|Dhx58|Ifitm2|Il23a|Trim8|Trim34a|Znfx1|Oas1c|Tlr3|Tlr7|Tlr8|…	-17	MyList
Reactome Gene Sets	6	R-MMU-1280215	Cytokine Signaling in Immune system		-20	2.3	10	20641	384	2846	123	4.3	0.38	11796|11797|11820|12362|12576|12702|12703|12977|12981|12985|12986|12988|13681|13682|14256|15162|15170|15975|15976|15980|16150|16151|16154|16160|16161|16164|16169|16170|16175|16176|16177|16179|16180|16181|16184|16186|16190|16193|16195|16197|16211|16391|16452|16453|16476|16912|16913|17096|17858|17874|18033|18034|18035|18412|18413|18707|18753|19106|19171|19173|19175|19181|19186|19188|19229|19246|192…	Birc3|Birc2|App|Casp1|Cdkn1b|Socs3|Socs1|Csf1|Csf2|Csf3|Csf3r|Csk|Eif4a1|Eif4a2|Flt3l|Hck|Ptpn6|Ifnar1|Ifnar2|Ifngr2|Ikbkb|Ikbkg|Il10ra|Il12b|Il12rb1|Il13ra1|Il15ra|Il16|Il1a|Il1b|Il1r1|Irak1|Il1rap|Il1rn|Il2ra|Il2rg|Il4ra|Il6|Il6st|Il7r|Kpnb1|Irf9|Jak2|Jak3|Jun|Psmb9|Psmb8|Lyn|Mx2|Myd88|Nfkb1|Nfkb2|Nfkbia|Sqstm1|Osm|Pik3cd|Prkcd|Eif2ak2|Psmb10|Psmb5|Psmb6|Psmc2|Psme1|Psme2|Ptk2b|Ptpn1|Ptpn11|Ptp…	-17	MyList
GO Biological Processes	19	GO:0140546	defense response to symbiont	19_GO:0044419 biological process involved in interspecies interaction between organisms	-20	2.7	11	20641	236	2846	89	3.1	0.33	12043|12176|12362|15945|15951|15957|15958|15959|15975|15976|15980|16160|16193|16362|16365|17454|17857|17858|17874|18983|19106|19264|20128|20846|20847|21939|22040|23960|23961|23962|24014|26939|26943|54123|54445|56045|56417|56491|58185|58203|58801|66141|66878|67775|68713|69550|70450|71586|72512|72536|74244|74747|76681|80285|80287|80861|80876|83430|93679|94094|98999|114643|142980|170743|170744|19504…	Bcl2|Bnip3|Casp1|Cxcl10|Ifi204|Ifit1|Ifit2|Ifit3|Ifnar1|Ifnar2|Ifngr2|Il12b|Il6|Irf1|Acod1|Mov10|Mx1|Mx2|Myd88|Cnot7|Eif2ak2|Ptprc|Trim30a|Stat1|Stat2|Cd40|Trex1|Oas1g|Oas1b|Oasl2|Rnasel|Polr3e|Serinc3|Irf7|Unc93b1|Samhd1|Adar|Vapb|Rsad2|Zbp1|Pmaip1|Ifitm3|Riok3|Rtp4|Ifitm1|Bst2|Unc13d|Ifih1|Sting1|Tagap|Atg7|Ddit4|Trim12a|Parp9|Apobec3|Dhx58|Ifitm2|Il23a|Trim8|Trim34a|Znfx1|Oas1c|Tlr3|Tlr7|Tlr8|…	-17	MyList
GO Biological Processes	19	GO:0050863	regulation of T cell activation	19_GO:0002376 immune system process	-19	2.3	10	20641	368	2846	119	4.2	0.38	11461|11540|11629|11774|11776|11846|12010|12042|12387|12487|12519|12520|12578|12703|12721|12775|12988|13024|14190|14204|14727|14728|14961|14998|14999|15000|15001|15002|15170|15284|15505|15510|16159|16160|16161|16175|16176|16184|16186|16190|16193|16195|16197|16362|16408|16423|16452|16453|16797|16854|16859|16952|17863|17973|17974|18106|18950|19084|19099|19261|19264|19354|20296|20304|20555|20677|207…	Actb|Adora2a|Aif1|Ap3b1|Ap3d1|Arg1|B2m|Bcl10|Ctnnb1|Cd28|Cd80|Cd81|Cdkn2a|Socs1|Coro1a|Ccr7|Csk|Ctla2a|Fgl2|Il4i1|Lilrb4b|Lilrb4a|H2-Ab1|H2-DMa|H2-DMb1|H2-DMb2|H2-Oa|H2-Ob|Ptpn6|Hlx|Hsph1|Hspd1|Il12a|Il12b|Il12rb1|Il1a|Il1b|Il2ra|Il2rg|Il4ra|Il6|Il6st|Il7r|Irf1|Itgal|Cd47|Jak2|Jak3|Lat|Lgals3|Lgals9|Anxa1|Myb|Nck1|Nck2|Cd244a|Pnp|Prkar1a|Mapk8ip1|Sirpa|Ptprc|Rac2|Ccl2|Ccl5|Slfn1|Sox4|Spn|Stat5a|S…	-17	MyList
GO Biological Processes	19	GO:0002819	regulation of adaptive immune response	19_GO:0002376 immune system process	-19	2.7	11	20641	238	2846	89	3.1	0.33	11513|11622|11846|12010|12487|12520|12775|14127|14129|14130|14131|14204|14347|14727|14728|14961|14972|14990|14991|14998|15007|15015|15018|15024|15039|15040|15042|15170|15284|15510|16159|16160|16161|16176|16177|16190|16193|16197|16362|16452|16453|16952|18173|18950|19264|19294|20737|20926|21355|21929|21939|22164|22376|22724|24099|27218|51869|52118|54123|54721|58185|60533|63953|65113|67742|72103|740…	Adcy7|Ahr|Arg1|B2m|Cd28|Cd81|Ccr7|Fcer1g|Fcgr1|Fcgr2b|Fcgr3|Il4i1|Fut7|Lilrb4b|Lilrb4a|H2-Ab1|H2-K1|H2-M2|H2-M3|H2-DMa|H2-Q10|H2-Q4|H2-Q7|H2-T10|H2-T22|H2-T23|H2-T24|Ptpn6|Hlx|Hspd1|Il12a|Il12b|Il12rb1|Il1b|Il1r1|Il4ra|Il6|Il7r|Irf1|Jak2|Jak3|Anxa1|Slc11a1|Pnp|Ptprc|Nectin2|Spn|Supt6|Tap2|Tnfaip3|Cd40|Tnfsf4|Was|Zbtb7b|Tnfsf13b|Slamf1|Rif1|Pvr|Irf7|Tyk2|Rsad2|Cd274|Dusp10|Ndfip1|Samsn1|Aplf|Vsir|…	-16	MyList
GO Biological Processes	19	GO:0022409	positive regulation of cell-cell adhesion	19_GO:0048518 positive regulation of biological process	-19	2.4	10	20641	320	2846	108	3.8	0.36	11461|11492|11629|11774|11776|12010|12042|12487|12519|12520|12703|12721|12774|12775|14204|14345|14347|14538|14727|14728|14961|14998|14999|15000|15001|15002|15284|15505|15510|15894|16159|16160|16161|16175|16176|16179|16184|16186|16190|16193|16195|16197|16362|16401|16403|16408|16423|16452|16453|16456|16728|16859|16952|17356|17684|17863|17973|17974|18106|18124|18950|19261|19264|20296|20304|20312|204…	Actb|Adam19|Aif1|Ap3b1|Ap3d1|B2m|Bcl10|Cd28|Cd80|Cd81|Socs1|Coro1a|Ccr5|Ccr7|Il4i1|Fut4|Fut7|Gcnt2|Lilrb4b|Lilrb4a|H2-Ab1|H2-DMa|H2-DMb1|H2-DMb2|H2-Oa|H2-Ob|Hlx|Hsph1|Hspd1|Icam1|Il12a|Il12b|Il12rb1|Il1a|Il1b|Irak1|Il2ra|Il2rg|Il4ra|Il6|Il6st|Il7r|Irf1|Itga4|Itga6|Itgal|Cd47|Jak2|Jak3|F11r|L1cam|Lgals9|Anxa1|Afdn|Cited2|Myb|Nck1|Nck2|Cd244a|Nr4a3|Pnp|Sirpa|Ptprc|Ccl2|Ccl5|Cx3cl1|St3gal4|Sox4|Spn|…	-16	MyList
GO Biological Processes	19	GO:1903039	positive regulation of leukocyte cell-cell adhesion	19_GO:0048518 positive regulation of biological process	-19	2.6	10	20641	269	2846	96	3.4	0.34	11461|11629|11774|11776|12010|12042|12487|12519|12520|12703|12721|12775|14204|14345|14347|14727|14728|14961|14998|14999|15000|15001|15002|15284|15505|15510|15894|16159|16160|16161|16175|16176|16179|16184|16186|16190|16193|16195|16197|16362|16401|16408|16423|16452|16453|16859|16952|17863|17973|17974|18106|18124|18950|19261|19264|20296|20304|20443|20677|20737|20850|20963|21950|22164|22724|24099|272…	Actb|Aif1|Ap3b1|Ap3d1|B2m|Bcl10|Cd28|Cd80|Cd81|Socs1|Coro1a|Ccr7|Il4i1|Fut4|Fut7|Lilrb4b|Lilrb4a|H2-Ab1|H2-DMa|H2-DMb1|H2-DMb2|H2-Oa|H2-Ob|Hlx|Hsph1|Hspd1|Icam1|Il12a|Il12b|Il12rb1|Il1a|Il1b|Irak1|Il2ra|Il2rg|Il4ra|Il6|Il6st|Il7r|Irf1|Itga4|Itgal|Cd47|Jak2|Jak3|Lgals9|Anxa1|Myb|Nck1|Nck2|Cd244a|Nr4a3|Pnp|Sirpa|Ptprc|Ccl2|Ccl5|St3gal4|Sox4|Spn|Stat5a|Syk|Tnfsf9|Tnfsf4|Zbtb7b|Tnfsf13b|Slamf1|Icosl|…	-16	MyList
GO Biological Processes	19	GO:0022407	regulation of cell-cell adhesion	19_GO:0050789 regulation of biological process	-19	2.1	10	20641	490	2846	144	5.1	0.41	11352|11461|11492|11540|11629|11774|11776|11846|11898|12010|12042|12156|12487|12519|12520|12527|12578|12703|12721|12774|12775|14190|14204|14345|14347|14422|14538|14727|14728|14961|14998|14999|15000|15001|15002|15170|15284|15505|15510|15894|16159|16160|16161|16175|16176|16179|16181|16184|16186|16190|16193|16195|16197|16362|16401|16403|16408|16423|16449|16452|16453|16456|16728|16854|16859|16952|170…	Abl2|Actb|Adam19|Adora2a|Aif1|Ap3b1|Ap3d1|Arg1|Ass1|B2m|Bcl10|Bmp2|Cd28|Cd80|Cd81|Cd9|Cdkn2a|Socs1|Coro1a|Ccr5|Ccr7|Fgl2|Il4i1|Fut4|Fut7|B4galnt2|Gcnt2|Lilrb4b|Lilrb4a|H2-Ab1|H2-DMa|H2-DMb1|H2-DMb2|H2-Oa|H2-Ob|Ptpn6|Hlx|Hsph1|Hspd1|Icam1|Il12a|Il12b|Il12rb1|Il1a|Il1b|Irak1|Il1rn|Il2ra|Il2rg|Il4ra|Il6|Il6st|Il7r|Irf1|Itga4|Itga6|Itgal|Cd47|Jag1|Jak2|Jak3|F11r|L1cam|Lgals3|Lgals9|Anxa1|Lyn|Afdn|Cit…	-16	MyList
GO Biological Processes	19	GO:0010942	positive regulation of cell death	19_GO:0048518 positive regulation of biological process	-19	1.9	9.9	20641	692	2846	184	6.5	0.46	11491|11535|11540|11603|11820|11852|12028|12042|12125|12156|12176|12226|12257|12259|12261|12315|12334|12362|12368|12369|12370|12387|12491|12567|12575|12576|12578|12703|13032|13033|13036|13197|13244|13435|13555|13628|14084|14130|14283|15251|15357|15368|15370|15439|15510|15958|16150|16159|16160|16176|16193|16323|16362|16401|16403|16409|16452|16453|16476|16819|16828|16952|16971|17096|17390|17392|173…	Adam17|Adm|Adora2a|Agrn|App|Rhob|Bax|Bcl10|Bcl2l11|Bmp2|Bnip3|Btg1|Tspo|C1qa|C1qbp|Calm3|Capn2|Casp1|Casp6|Casp7|Casp8|Ctnnb1|Cd36|Cdk4|Cdkn1a|Cdkn1b|Cdkn2a|Socs1|Ctsc|Ctsd|Ctsh|Gadd45a|Degs1|Dnmt3a|E2f1|Eef1a2|Faf1|Fcgr2b|Fosl1|Hif1a|Hmgcr|Hmox1|Nr4a1|Hp|Hspd1|Ifit2|Ikbkb|Il12a|Il12b|Il1b|Il6|Inhba|Irf1|Itga4|Itga6|Itgam|Jak2|Jak3|Jun|Lcn2|Ldha|Anxa1|Lrp1|Lyn|Mmp2|Mmp3|Mmp9|Myc|Gadd45b|Ncf2|Nck1…	-16	MyList
GO Biological Processes	19	GO:0002822	regulation of adaptive immune response based on somatic recombination of immune receptors built from immunoglobulin superfamily domains	19_GO:0002376 immune system process	-19	2.7	10	20641	222	2846	84	3	0.32	11622|11846|12010|12487|12520|12775|14127|14129|14130|14131|14204|14347|14727|14728|14961|14972|14990|14991|14998|15007|15015|15018|15024|15039|15040|15042|15170|15284|15510|16159|16160|16161|16176|16177|16190|16193|16197|16362|16452|16453|16952|18173|18950|19264|19294|20737|20926|21355|21929|21939|22164|22376|22724|24099|27218|51869|52118|54721|58185|60533|65113|72103|74048|74131|80859|83430|834…	Ahr|Arg1|B2m|Cd28|Cd81|Ccr7|Fcer1g|Fcgr1|Fcgr2b|Fcgr3|Il4i1|Fut7|Lilrb4b|Lilrb4a|H2-Ab1|H2-K1|H2-M2|H2-M3|H2-DMa|H2-Q10|H2-Q4|H2-Q7|H2-T10|H2-T22|H2-T23|H2-T24|Ptpn6|Hlx|Hspd1|Il12a|Il12b|Il12rb1|Il1b|Il1r1|Il4ra|Il6|Il7r|Irf1|Jak2|Jak3|Anxa1|Slc11a1|Pnp|Ptprc|Nectin2|Spn|Supt6|Tap2|Tnfaip3|Cd40|Tnfsf4|Was|Zbtb7b|Tnfsf13b|Slamf1|Rif1|Pvr|Tyk2|Rsad2|Cd274|Ndfip1|Aplf|Vsir|Sash3|Nfkbiz|Il23a|Trem2|…	-16	MyList
GO Biological Processes	19	GO:0050870	positive regulation of T cell activation	19_GO:0002376 immune system process	-19	2.7	10	20641	243	2846	89	3.1	0.33	11461|11629|11774|11776|12010|12042|12487|12519|12520|12703|12721|12775|14204|14727|14728|14961|14998|14999|15000|15001|15002|15284|15505|15510|16159|16160|16161|16175|16176|16184|16186|16190|16193|16195|16197|16362|16408|16423|16452|16453|16859|16952|17863|17973|17974|18106|18950|19261|19264|20296|20304|20677|20737|20850|20963|21950|22164|22724|24099|27218|50723|54721|56048|60533|63953|74015|740…	Actb|Aif1|Ap3b1|Ap3d1|B2m|Bcl10|Cd28|Cd80|Cd81|Socs1|Coro1a|Ccr7|Il4i1|Lilrb4b|Lilrb4a|H2-Ab1|H2-DMa|H2-DMb1|H2-DMb2|H2-Oa|H2-Ob|Hlx|Hsph1|Hspd1|Il12a|Il12b|Il12rb1|Il1a|Il1b|Il2ra|Il2rg|Il4ra|Il6|Il6st|Il7r|Irf1|Itgal|Cd47|Jak2|Jak3|Lgals9|Anxa1|Myb|Nck1|Nck2|Cd244a|Pnp|Sirpa|Ptprc|Ccl2|Ccl5|Sox4|Spn|Stat5a|Syk|Tnfsf9|Tnfsf4|Zbtb7b|Tnfsf13b|Slamf1|Icosl|Tyk2|Lgals8|Cd274|Dusp10|Fcho1|Vsir|Sash3|…	-16	MyList
KEGG Pathway	24	mmu04145	Phagosome		-19	2.9	11	20641	182	2846	74	2.6	0.3	11461|11964|11966|11972|11975|11984|12317|12475|12491|12721|12845|13039|13057|14129|14130|14131|14961|14972|14990|14991|14998|14999|15000|15001|15002|15007|15015|15018|15024|15039|15040|15042|16402|16409|16416|16783|17113|17167|17533|17969|17970|19344|19349|20288|20333|21354|21355|21825|21826|22142|22143|22145|22146|22151|22154|22319|50909|53421|56644|66290|66335|67951|73710|73834|100226|108664|1…	Actb|Atp6v1a|Atp6v1b2|Atp6v0d1|Atp6v0a1|Atp6v0c|Calr|Cd14|Cd36|Coro1a|Comp|Ctsl|Cyba|Fcgr1|Fcgr2b|Fcgr3|H2-Ab1|H2-K1|H2-M2|H2-M3|H2-DMa|H2-DMb1|H2-DMb2|H2-Oa|H2-Ob|H2-Q10|H2-Q4|H2-Q7|H2-T10|H2-T22|H2-T23|H2-T24|Itga5|Itgam|Itgb3|Lamp1|M6pr|Marco|Mrc1|Ncf1|Ncf2|Rab5b|Rab7|Msr1|Sec22b|Tap1|Tap2|Thbs1|Thbs2|Tuba1a|Tuba1b|Tuba4a|Tuba1c|Tubb2a|Tubb5|Vamp3|C1ra|Sec61a1|Clec7a|Atp6v1g1|Atp6v1c1|Tubb6|Tu…	-16	MyList
GO Biological Processes	19	GO:0034341	response to interferon-gamma	19_GO:0044419 biological process involved in interspecies interaction between organisms	-18	3.4	11	20641	126	2846	59	2.1	0.27	12332|12362|14433|14469|14961|15018|15944|16160|16161|16362|16365|16423|16452|16558|17472|17533|18126|18173|19261|20293|20296|20299|20302|20303|20304|20305|20306|20308|20312|20684|20846|21939|22319|22352|22376|22793|53330|54396|54483|55932|56699|64685|66102|66141|66713|68713|69550|69635|70789|80876|100702|104252|209590|211948|213002|226421|229898|236573|286940	Capg|Casp1|Gapdh|Gbp2|H2-Ab1|H2-Q7|Irgm1|Il12b|Il12rb1|Irf1|Acod1|Cd47|Jak2|Kif16b|Gbp4|Mrc1|Nos2|Slc11a1|Sirpa|Ccl12|Ccl2|Ccl22|Ccl3|Ccl4|Ccl5|Ccl6|Ccl7|Ccl9|Cx3cl1|Sp100|Stat1|Cd40|Vamp3|Vim|Was|Zyx|Vamp4|Irgm2|Mefv|Gbp3|Cdc42ep4|Nmi|Cxcl16|Ifitm3|Actr2|Ifitm1|Bst2|Dapk1|Kynu|Ifitm2|Gbp6|Cdc42ep2|Il23r|Pde12|Ifitm6|Rab7b|Gbp5|Gbp9|Flnb	-16	MyList
Reactome Gene Sets	6	R-MMU-1280218	Adaptive Immune System		-18	1.9	9.8	20641	663	2846	177	6.2	0.45	12010|12042|12315|12317|12483|12487|12489|12491|12519|12520|12702|12703|12842|12843|12988|13030|13032|13033|13036|13038|13039|13057|14129|14130|14794|14828|14972|14990|14991|15000|15001|15007|15015|15018|15039|15040|15042|15170|15894|16150|16151|16401|16408|16440|16558|16561|16562|16563|16568|16570|16797|16822|16912|16913|17096|17533|17969|17970|17973|18019|18033|18035|18037|18707|18744|19025|191…	B2m|Bcl10|Calm3|Calr|Cd22|Cd28|Cd33|Cd36|Cd80|Cd81|Socs3|Socs1|Col1a1|Col1a2|Csk|Ctsb|Ctsc|Ctsd|Ctsh|Ctsk|Ctsl|Cyba|Fcgr1|Fcgr2b|Spsb2|Hspa5|H2-K1|H2-M2|H2-M3|H2-DMb2|H2-Oa|H2-Q10|H2-Q4|H2-Q7|H2-T22|H2-T23|H2-T24|Ptpn6|Icam1|Ikbkb|Ikbkg|Itga4|Itgal|Itpr3|Kif16b|Kif1b|Kif1c|Kif2a|Kif3a|Kif3c|Lat|Lcp2|Psmb9|Psmb8|Lyn|Mrc1|Ncf1|Ncf2|Nck1|Nfatc2|Nfkb1|Nfkbia|Nfkbie|Pik3cd|Pja1|Ctsa|Psmb10|Psmb5|Psmb6…	-16	MyList
GO Biological Processes	19	GO:1903037	regulation of leukocyte cell-cell adhesion	19_GO:0050789 regulation of biological process	-18	2.3	10	20641	364	2846	116	4.1	0.37	11461|11540|11629|11774|11776|11846|11898|12010|12042|12487|12519|12520|12578|12703|12721|12775|14190|14204|14345|14347|14727|14728|14961|14998|14999|15000|15001|15002|15170|15284|15505|15510|15894|16159|16160|16161|16175|16176|16179|16184|16186|16190|16193|16195|16197|16362|16401|16408|16423|16452|16453|16854|16859|16952|17863|17973|17974|18106|18124|18950|19084|19261|19264|20296|20304|20443|205…	Actb|Adora2a|Aif1|Ap3b1|Ap3d1|Arg1|Ass1|B2m|Bcl10|Cd28|Cd80|Cd81|Cdkn2a|Socs1|Coro1a|Ccr7|Fgl2|Il4i1|Fut4|Fut7|Lilrb4b|Lilrb4a|H2-Ab1|H2-DMa|H2-DMb1|H2-DMb2|H2-Oa|H2-Ob|Ptpn6|Hlx|Hsph1|Hspd1|Icam1|Il12a|Il12b|Il12rb1|Il1a|Il1b|Irak1|Il2ra|Il2rg|Il4ra|Il6|Il6st|Il7r|Irf1|Itga4|Itgal|Cd47|Jak2|Jak3|Lgals3|Lgals9|Anxa1|Myb|Nck1|Nck2|Cd244a|Nr4a3|Pnp|Prkar1a|Sirpa|Ptprc|Ccl2|Ccl5|St3gal4|Slfn1|Sox4|S…	-16	MyList
GO Biological Processes	19	GO:0001818	negative regulation of cytokine production	19_GO:0048519 negative regulation of biological process	-18	2.5	10	20641	298	2846	101	3.5	0.35	11433|11513|11746|11846|12051|12257|12261|12489|12523|12775|12988|13051|14130|14182|14268|14385|14456|14727|14728|15170|15234|15368|16159|16160|16193|16365|16453|16859|16952|17289|17295|17394|17470|17472|18033|18173|18550|19016|19219|19261|19264|19280|19696|20128|20312|21825|21929|21942|22164|22350|22695|23960|26390|26558|26874|26888|27218|52392|54483|57781|60533|64685|65113|66889|67116|67972|695…	Acp5|Adcy7|Anxa4|Arg1|Bcl3|Tspo|C1qbp|Cd33|Cd84|Ccr7|Csk|Cx3cr1|Fcgr2b|Fgfr1|Fn1|Slc37a4|Gas6|Lilrb4b|Lilrb4a|Ptpn6|Hgf|Hmox1|Il12a|Il12b|Il6|Acod1|Jak3|Lgals9|Anxa1|Mertk|Met|Mmp8|Cd200|Gbp4|Nfkb1|Slc11a1|Furin|Pparg|Ptger4|Sirpa|Ptprc|Ptprs|Rel|Trim30a|Cx3cl1|Thbs1|Tnfaip3|Tnfrsf9|Tnfsf4|Ezr|Zfp36|Oas1g|Mapkbp1|Homer3|Abcd2|Clec4a2|Slamf1|Macir|Mefv|Cd200r1|Cd274|Nmi|Ndfip1|Rnf128|Cuedc2|Atp2b1…	-16	MyList
GO Biological Processes	19	GO:0031348	negative regulation of defense response	19_GO:0048519 negative regulation of biological process	-18	2.6	10	20641	242	2846	88	3.1	0.32	11433|11540|11846|12258|12261|12702|12768|13024|13051|14130|14190|14775|15234|15937|15951|16160|16184|16365|16835|16859|17381|17470|17855|18033|18983|19016|19219|20312|20706|20723|20737|20847|21354|21355|21929|22040|22259|22695|23959|23960|26390|27052|52392|54483|54598|56045|56310|56417|57781|63953|64383|64685|65113|65114|66878|67389|69769|73914|74136|74256|74748|80861|83382|83433|93694|100340|10…	Acp5|Adora2a|Arg1|Serping1|C1qbp|Socs3|Ccr1|Ctla2a|Cx3cr1|Fcgr2b|Fgl2|Gpx1|Hgf|Ier3|Ifi204|Il12b|Il2ra|Acod1|Ldlr|Lgals9|Mmp12|Cd200|Mvk|Nfkb1|Cnot7|Pparg|Ptger4|Cx3cl1|Serpinb9b|Serpinb9|Spn|Stat2|Tap1|Tap2|Tnfaip3|Trex1|Nr1h3|Zfp36|Nt5e|Oas1g|Mapkbp1|Aoah|Macir|Mefv|Calcrl|Samhd1|Gps2|Adar|Cd200r1|Dusp10|Sirt2|Nmi|Ndfip1|Vps35|Riok3|C1qtnf12|Tnfaip8l2|Irak3|Sec14l1|Cyld|Slamf8|Dhx58|Siglece|Tre…	-16	MyList
GO Biological Processes	19	GO:0050777	negative regulation of immune response	19_GO:0002376 immune system process	-18	2.8	10	20641	192	2846	75	2.6	0.3	11622|11846|12258|12523|12768|14130|14190|14204|14727|14728|14775|15170|15284|15368|15951|16160|16190|16197|16362|16365|16453|16854|16859|16952|17381|18983|19016|19264|20706|20723|20737|20847|21354|21355|21929|22040|22164|22724|23960|27218|56045|56417|63953|64685|65113|67742|73205|73914|74048|74748|80861|83433|93694|100340|109648|109815|109934|114643|213208|216869|217303|230738|230979|231712|2377…	Ahr|Arg1|Serping1|Cd84|Ccr1|Fcgr2b|Fgl2|Il4i1|Lilrb4b|Lilrb4a|Gpx1|Ptpn6|Hlx|Hmox1|Ifi204|Il12b|Il4ra|Il7r|Irf1|Acod1|Jak3|Lgals3|Lgals9|Anxa1|Mmp12|Cnot7|Pparg|Ptprc|Serpinb9b|Serpinb9|Spn|Stat2|Tap1|Tap2|Tnfaip3|Trex1|Tnfsf4|Zbtb7b|Oas1g|Slamf1|Samhd1|Adar|Dusp10|Nmi|Ndfip1|Samsn1|C9orf72|Irak3|Vsir|Slamf8|Dhx58|Trem2|Clec2d|Smpdl3b|Npy|Selenos|Abr|Oas1c|Il20rb|Arrb2|Cd300a|Zc3h12a|Tnfrsf14|Tra…	-15	MyList
GO Biological Processes	19	GO:0043068	positive regulation of programmed cell death	19_GO:0048518 positive regulation of biological process	-17	1.9	9.5	20641	620	2846	166	5.8	0.44	11491|11535|11540|11603|11820|11852|12028|12042|12125|12156|12176|12226|12257|12261|12315|12334|12362|12368|12369|12370|12387|12567|12575|12578|12703|13032|13033|13036|13197|13244|13555|13628|14084|14283|15251|15357|15368|15370|15510|15958|16159|16160|16176|16193|16323|16401|16403|16409|16452|16453|16476|16819|16828|16952|17096|17390|17395|17869|17873|17970|17973|17974|18104|18124|18126|18128|181…	Adam17|Adm|Adora2a|Agrn|App|Rhob|Bax|Bcl10|Bcl2l11|Bmp2|Bnip3|Btg1|Tspo|C1qbp|Calm3|Capn2|Casp1|Casp6|Casp7|Casp8|Ctnnb1|Cdk4|Cdkn1a|Cdkn2a|Socs1|Ctsc|Ctsd|Ctsh|Gadd45a|Degs1|E2f1|Eef1a2|Faf1|Fosl1|Hif1a|Hmgcr|Hmox1|Nr4a1|Hspd1|Ifit2|Il12a|Il12b|Il1b|Il6|Inhba|Itga4|Itga6|Itgam|Jak2|Jak3|Jun|Lcn2|Ldha|Anxa1|Lyn|Mmp2|Mmp9|Myc|Gadd45b|Ncf2|Nck1|Nck2|Nqo1|Nr4a3|Nos2|Notch1|Notch2|Osm|Mybbp1a|Pdcd2|P…	-15	MyList
GO Biological Processes	19	GO:0032102	negative regulation of response to external stimulus	19_GO:0048519 negative regulation of biological process	-17	2.2	9.7	20641	403	2846	122	4.3	0.38	11433|11540|11629|11846|12258|12261|12297|12527|12702|12768|13024|13051|14130|14190|14609|14775|15234|15357|15937|15951|16160|16184|16365|16835|16859|17381|17470|17855|18007|18033|18128|18186|18591|18600|18753|18792|18983|19016|19128|19219|19252|19280|20293|20296|20312|20351|20352|20353|20354|20706|20723|20737|20847|21354|21355|21824|21825|21929|22040|22259|22695|23789|23959|23960|26390|27052|523…	Acp5|Adora2a|Aif1|Arg1|Serping1|C1qbp|Cacnb3|Cd9|Socs3|Ccr1|Ctla2a|Cx3cr1|Fcgr2b|Fgl2|Gja1|Gpx1|Hgf|Hmgcr|Ier3|Ifi204|Il12b|Il2ra|Acod1|Ldlr|Lgals9|Mmp12|Cd200|Mvk|Neo1|Nfkb1|Notch1|Nrp1|Pdgfb|Padi2|Prkcd|Plau|Cnot7|Pparg|Pros1|Ptger4|Dusp1|Ptprs|Ccl12|Ccl2|Cx3cl1|Sema4a|Sema4b|Sema4c|Sema4d|Serpinb9b|Serpinb9|Spn|Stat2|Tap1|Tap2|Thbd|Thbs1|Tnfaip3|Trex1|Nr1h3|Zfp36|Coro1b|Nt5e|Oas1g|Mapkbp1|Aoah…	-15	MyList
GO Biological Processes	19	GO:0035456	response to interferon-beta	19_GO:0050896 response to stimulus	-17	4.4	11	20641	65	2846	39	1.4	0.22	14469|15944|15950|15951|15953|15957|15959|15976|16362|16365|20846|22040|23960|53323|54396|55932|56489|60440|66141|68713|69550|72512|80876|100702|114643|213002|226695|240327|240328|246730|327959|381308|383619|432555|545384|623121|100039796|100040462|102639543	Gbp2|Irgm1|Ifi203|Ifi204|Ifi47|Ifit1|Ifit3|Ifnar2|Irf1|Acod1|Stat1|Trex1|Oas1g|Ube2k|Irgm2|Gbp3|Ikbke|Iigp1|Ifitm3|Ifitm1|Bst2|Sting1|Ifitm2|Gbp6|Oas1c|Ifitm6|Ifi205|Gm4951|F830016B08Rik|Oas1a|Xaf1|Ifi211|Aim2|Gm5431|Ifi214|Ifi213|Tgtp2|Mndal|Ifi206	-15	MyList
GO Biological Processes	19	GO:0032675	regulation of interleukin-6 production	19_GO:0032501 multicellular organismal process	-17	2.9	10	20641	168	2846	68	2.4	0.29	11541|11629|11820|12215|12334|12491|12523|12774|12988|13057|13874|14127|14456|14727|14728|15170|15234|15510|16170|16172|16175|16176|16180|16193|16423|16859|17295|17394|17470|17874|17975|18126|18987|19247|19261|20128|20848|20963|21897|21929|21950|22164|27218|54445|57781|71586|73914|83433|96875|107527|109815|110355|142980|170743|170744|214855|215257|216869|217203|226421|229521|230073|230738|257632|…	Adora2b|Aif1|App|Bsg|Capn2|Cd36|Cd84|Ccr5|Csk|Cyba|Ereg|Fcer1g|Gas6|Lilrb4b|Lilrb4a|Ptpn6|Hgf|Hspd1|Il16|Il17ra|Il1a|Il1b|Il1rap|Il6|Cd47|Lgals9|Met|Mmp8|Cd200|Myd88|Ncl|Nos2|Pou2f2|Ptpn11|Sirpa|Trim30a|Stat3|Syk|Tlr1|Tnfaip3|Tnfsf9|Tnfsf4|Slamf1|Unc93b1|Cd200r1|Ifih1|Irak3|Trem2|Prg4|Il1rl2|Selenos|Grk2|Tlr3|Tlr7|Tlr8|Arid5a|Il36g|Arrb2|Tmem106a|Rab7b|Syt11|Ddx58|Zc3h12a|Nod2|Nlrc3|Nlrx1|Scimp|C…	-14	MyList
GO Biological Processes	19	GO:0002221	pattern recognition receptor signaling pathway	19_GO:0002376 immune system process	-17	3.6	10	20641	96	2846	48	1.7	0.24	11774|12042|12362|12475|15510|15944|16179|16859|17079|17096|17874|18035|18754|21897|21939|23960|54445|54483|57783|64685|71268|71481|71586|73914|76438|80861|83490|108960|114643|140792|142980|170743|170744|195046|210808|211550|216799|230073|231130|233079|246727|246730|246746|257632|279572|327957|383619|414084	Ap3b1|Bcl10|Casp1|Cd14|Hspd1|Irgm1|Irak1|Lgals9|Cd180|Lyn|Myd88|Nfkbia|Prkce|Tlr1|Cd40|Oas1g|Unc93b1|Mefv|Tnip1|Nmi|Lrrfip2|Alpk1|Ifih1|Irak3|Rftn1|Dhx58|Pik3ap1|Irak2|Oas1c|Colec12|Tlr3|Tlr7|Tlr8|Nlrp1a|Lacc1|Tifa|Nlrp3|Ddx58|Tnip2|Ffar2|Oas3|Oas1a|Cd300lf|Nod2|Tlr13|Scimp|Aim2|Tnip3	-14	MyList
GO Biological Processes	19	GO:0002694	regulation of leukocyte activation	19_GO:0002376 immune system process	-17	1.8	9.2	20641	754	2846	189	6.6	0.47	11461|11540|11541|11542|11622|11629|11774|11776|11846|11988|12010|12042|12043|12192|12193|12387|12483|12487|12489|12494|12519|12520|12523|12575|12578|12703|12721|12775|12988|13024|13032|14127|14130|14159|14190|14204|14256|14268|14456|14727|14728|14961|14998|14999|15000|15001|15002|15170|15284|15354|15368|15505|15510|15902|16159|16160|16161|16169|16170|16175|16176|16184|16186|16190|16193|16195|161…	Actb|Adora2a|Adora2b|Adora3|Ahr|Aif1|Ap3b1|Ap3d1|Arg1|Slc7a2|B2m|Bcl10|Bcl2|Zfp36l1|Zfp36l2|Ctnnb1|Cd22|Cd28|Cd33|Cd38|Cd80|Cd81|Cd84|Cdkn1a|Cdkn2a|Socs1|Coro1a|Ccr7|Csk|Ctla2a|Ctsc|Fcer1g|Fcgr2b|Fes|Fgl2|Il4i1|Flt3l|Fn1|Gas6|Lilrb4b|Lilrb4a|H2-Ab1|H2-DMa|H2-DMb1|H2-DMb2|H2-Oa|H2-Ob|Ptpn6|Hlx|Hmgb3|Hmox1|Hsph1|Hspd1|Id2|Il12a|Il12b|Il12rb1|Il15ra|Il16|Il1a|Il1b|Il2ra|Il2rg|Il4ra|Il6|Il6st|Il7r|Ir…	-14	MyList
GO Biological Processes	19	GO:0046649	lymphocyte activation	19_GO:0002376 immune system process	-16	2.1	9.3	20641	477	2846	135	4.7	0.4	11352|11491|11622|11891|12010|12028|12043|12047|12051|12192|12193|12387|12445|12476|12483|12487|12520|12523|12611|12721|12767|12775|13039|13200|14127|14190|14256|14347|14609|14728|14961|14991|14998|15452|15510|15894|15902|15975|16157|16159|16160|16193|16197|16362|16408|16409|16453|16658|16848|16952|17079|17085|17289|17474|17863|17869|17973|17974|18018|18030|18106|18129|18173|18477|18707|18753|188…	Abl2|Adam17|Ahr|Rab27a|B2m|Bax|Bcl2|Bcl2a1d|Bcl3|Zfp36l1|Zfp36l2|Ctnnb1|Ccnd3|Cd151|Cd22|Cd28|Cd81|Cd84|Cebpg|Coro1a|Cxcr4|Ccr7|Ctsl|Ddost|Fcer1g|Fgl2|Flt3l|Fut7|Gja1|Lilrb4a|H2-Ab1|H2-M3|H2-DMa|Hprt|Hspd1|Icam1|Id2|Ifnar1|Il11ra1|Il12a|Il12b|Il6|Il7r|Irf1|Itgal|Itgam|Jak3|Mafb|Lfng|Anxa1|Cd180|Ly9|Mertk|Clec4d|Myb|Myc|Nck1|Nck2|Nfatc1|Nfil3|Cd244a|Notch2|Slc11a1|Prdx1|Pik3cd|Prkcd|Lcp1|Pou2f2|Ps…	-14	MyList
GO Biological Processes	19	GO:0043065	positive regulation of apoptotic process	19_GO:0048518 positive regulation of biological process	-16	1.9	9.2	20641	609	2846	161	5.7	0.43	11491|11535|11540|11603|11820|11852|12028|12042|12125|12156|12176|12226|12257|12261|12315|12334|12362|12368|12369|12370|12387|12567|12578|12703|13032|13033|13036|13197|13244|13555|13628|14084|14283|15251|15357|15368|15370|15510|15958|16159|16160|16176|16193|16323|16401|16403|16409|16452|16453|16476|16819|16828|16952|17096|17390|17395|17869|17873|17970|17973|17974|18104|18124|18126|18128|18129|184…	Adam17|Adm|Adora2a|Agrn|App|Rhob|Bax|Bcl10|Bcl2l11|Bmp2|Bnip3|Btg1|Tspo|C1qbp|Calm3|Capn2|Casp1|Casp6|Casp7|Casp8|Ctnnb1|Cdk4|Cdkn2a|Socs1|Ctsc|Ctsd|Ctsh|Gadd45a|Degs1|E2f1|Eef1a2|Faf1|Fosl1|Hif1a|Hmgcr|Hmox1|Nr4a1|Hspd1|Ifit2|Il12a|Il12b|Il1b|Il6|Inhba|Itga4|Itga6|Itgam|Jak2|Jak3|Jun|Lcn2|Ldha|Anxa1|Lyn|Mmp2|Mmp9|Myc|Gadd45b|Ncf2|Nck1|Nck2|Nqo1|Nr4a3|Nos2|Notch1|Notch2|Osm|Mybbp1a|Pdcd2|Pik3cd|P…	-14	MyList
KEGG Pathway	24	mmu05164	Influenza A		-16	2.9	9.8	20641	173	2846	68	2.4	0.29	11461|12028|12362|12370|12445|12567|12702|14961|14998|14999|15000|15001|15002|15894|15945|15975|15976|15980|16150|16151|16159|16160|16175|16176|16193|16391|16452|17857|17858|17874|18033|18035|18707|19106|20293|20296|20304|20846|20847|21933|22333|23960|23961|24014|26395|26396|53319|54123|54196|54721|56417|56489|58185|71586|74769|110157|110196|142980|170743|216799|217069|230073|232989|246727|246728…	Actb|Bax|Casp1|Casp8|Ccnd3|Cdk4|Socs3|H2-Ab1|H2-DMa|H2-DMb1|H2-DMb2|H2-Oa|H2-Ob|Icam1|Cxcl10|Ifnar1|Ifnar2|Ifngr2|Ikbkb|Ikbkg|Il12a|Il12b|Il1a|Il1b|Il6|Irf9|Jak2|Mx1|Mx2|Myd88|Nfkb1|Nfkbia|Pik3cd|Eif2ak2|Ccl12|Ccl2|Ccl5|Stat1|Stat2|Tnfrsf10b|Vdac1|Oas1g|Oas1b|Rnasel|Map2k1|Map2k2|Nxf1|Irf7|Pabpn1|Tyk2|Adar|Ikbke|Rsad2|Ifih1|Pik3cb|Raf1|Fdps|Tlr3|Tlr7|Nlrp3|Trim25|Ddx58|Hnrnpul1|Oas3|Oas2|Oas1a|Nl…	-14	MyList
GO Biological Processes	19	GO:0010506	regulation of autophagy	19_GO:0008152 metabolic process	-16	2.4	9.4	20641	286	2846	94	3.3	0.33	11549|11975|12043|12125|12176|12257|12362|12795|13179|13853|15251|15368|15559|15944|16151|16154|18145|19025|20128|20333|20539|20620|20773|20787|20848|21929|22084|22333|26395|29869|52187|52639|54170|54197|54483|54609|54636|56312|56374|59027|60440|60599|64383|66597|66725|67006|67154|67171|67846|68837|68970|69635|70381|71648|71712|72179|72512|73205|74244|75747|76482|76681|78610|83433|83669|83924|936…	Adra1a|Atp6v0a1|Bcl2|Bcl2l11|Bnip3|Tspo|Casp1|Plk3|Dcn|Epm2a|Hif1a|Hmox1|Htr2b|Irgm1|Ikbkg|Il10ra|Npc1|Ctsa|Trim30a|Sec22b|Slc7a5|Plk2|Sptlc2|Srebf1|Stat3|Tnfaip3|Tsc2|Vdac1|Map2k1|Ulk2|Rragd|Wipi1|Rragc|Rnf5|Mefv|Ubqln2|Wdr45|Nupr1|Tmem59|Nampt|Iigp1|Trp53inp1|Sirt2|Trim13|Lrrk2|Cisd2|Mtdh|Dram2|Tmem39a|Foxk2|Dcaf12|Dapk1|Tecpr1|Optn|Dram1|Fbxl2|Sting1|C9orf72|Atg7|Sesn3|Rmc1|Trim12a|Uvrag|Trem2…	-13	MyList
Reactome Gene Sets	6	R-MMU-109582	Hemostasis		-16	2	9.1	20641	507	2846	140	4.9	0.41	11820|11852|11938|12215|12258|12315|12491|12512|12523|12527|12842|12843|12927|12988|13139|13601|13660|14067|14127|14268|14456|14673|14674|14682|14706|14733|15170|15234|16401|16402|16403|16408|16416|16423|16440|16452|16456|16558|16561|16562|16563|16568|16570|16797|16822|17096|17135|17254|17289|18106|18126|18405|18406|18441|18591|18753|18754|18788|18791|18792|19039|19084|19124|19128|19156|19241|192…	App|Rhob|Atp2a2|Bsg|Serping1|Calm3|Cd36|Cd63|Cd84|Cd9|Col1a1|Col1a2|Bcar1|Csk|Dgka|Ecm1|Ehd1|F5|Fcer1g|Fn1|Gas6|Gna12|Gna13|Gnaq|Gng4|Gpc1|Ptpn6|Hgf|Itga4|Itga5|Itga6|Itgal|Itgb3|Cd47|Itpr3|Jak2|F11r|Kif16b|Kif1b|Kif1c|Kif2a|Kif3a|Kif3c|Lat|Lcp2|Lyn|Mafk|Slc3a2|Mertk|Cd244a|Nos2|Orm1|Orm2|P2ry1|Pdgfb|Prkcd|Prkce|Serpinb2|Plat|Plau|Lgals3bp|Prkar1a|Procr|Pros1|Psap|Tmsb4x|Ptpn1|Ptpn11|Sirpa|Rac2|G…	-13	MyList
GO Biological Processes	19	GO:0002703	regulation of leukocyte mediated immunity	19_GO:0002376 immune system process	-16	2.3	9.3	20641	299	2846	96	3.4	0.34	11541|11542|11622|11846|12010|12487|12520|12523|13051|14127|14129|14130|14131|14159|14204|14347|14727|14728|14825|14972|14990|14991|15007|15015|15018|15024|15039|15040|15042|15170|15368|15510|16159|16160|16176|16177|16190|16193|16197|16409|16453|16783|16859|17096|18950|19264|19294|19354|20296|20311|20706|20723|20737|20850|20926|20963|21354|21355|21939|22164|22376|27218|30925|51869|52118|54725|567…	Adora2b|Adora3|Ahr|Arg1|B2m|Cd28|Cd81|Cd84|Cx3cr1|Fcer1g|Fcgr1|Fcgr2b|Fcgr3|Fes|Il4i1|Fut7|Lilrb4b|Lilrb4a|Cxcl1|H2-K1|H2-M2|H2-M3|H2-Q10|H2-Q4|H2-Q7|H2-T10|H2-T22|H2-T23|H2-T24|Ptpn6|Hmox1|Hspd1|Il12a|Il12b|Il1b|Il1r1|Il4ra|Il6|Il7r|Itgam|Jak3|Lamp1|Lgals9|Lyn|Pnp|Ptprc|Nectin2|Rac2|Ccl2|Cxcl5|Serpinb9b|Serpinb9|Spn|Stat5a|Supt6|Syk|Tap1|Tap2|Cd40|Tnfsf4|Was|Slamf1|Slamf6|Rif1|Pvr|Cadm1|Stap1|Rs…	-13	MyList
GO Biological Processes	19	GO:0019882	antigen processing and presentation	19_GO:0002376 immune system process	-15	3.2	9.6	20641	114	2846	51	1.8	0.25	11774|11776|11891|12010|12317|13039|14127|14129|14130|14131|14961|14972|14990|14991|14998|14999|15000|15001|15002|15007|15015|15018|15024|15039|15040|15042|15894|16912|16913|18173|19156|19186|19188|19325|19344|21354|21355|21356|22040|26888|54445|67166|67844|72925|73149|76438|98682|110557|213233|246256|269799	Ap3b1|Ap3d1|Rab27a|B2m|Calr|Ctsl|Fcer1g|Fcgr1|Fcgr2b|Fcgr3|H2-Ab1|H2-K1|H2-M2|H2-M3|H2-DMa|H2-DMb1|H2-DMb2|H2-Oa|H2-Ob|H2-Q10|H2-Q4|H2-Q7|H2-T10|H2-T22|H2-T23|H2-T24|Icam1|Psmb9|Psmb8|Slc11a1|Psap|Psme1|Psme2|Rab10|Rab5b|Tap1|Tap2|Tapbp|Trex1|Clec4a2|Unc93b1|Arl8b|Rab32|Marchf1|Clec4a3|Rftn1|Mfsd6|H2-Q6|Tapbpl|Fcgr4|Clec4a1	-13	MyList
GO Biological Processes	19	GO:0050764	regulation of phagocytosis	19_GO:0051179 localization	-15	3.1	9.5	20641	123	2846	53	1.9	0.25	11891|12317|12491|12775|12988|13057|14127|14129|14130|14131|14456|14962|15162|16169|16176|16186|16423|16971|17289|17304|18173|18636|19016|19128|19261|19264|19271|19288|20296|20963|21817|27403|54525|56644|56792|66890|67841|68614|72519|72993|74244|83382|83433|105722|109934|217303|229521|246746|257632|320832|381484|668101|100038947	Rab27a|Calr|Cd36|Ccr7|Csk|Cyba|Fcer1g|Fcgr1|Fcgr2b|Fcgr3|Gas6|Cfb|Hck|Il15ra|Il1b|Il2rg|Cd47|Lrp1|Mertk|Mfge8|Slc11a1|Cfp|Pparg|Pros1|Sirpa|Ptprc|Ptprj|Ptx3|Ccl2|Syk|Tgm2|Abca7|Syt7|Clec7a|Stap1|Lman2|Atg3|Letmd1|Pip4p2|Appl1|Atg7|Siglece|Trem2|Ano6|Abr|Cd300a|Syt11|Cd300lf|Nod2|Sirpb1a|Gm5150|Sirpb1b|Sirpb1c	-12	MyList
GO Biological Processes	19	GO:0071346	cellular response to interferon-gamma	19_GO:0044419 biological process involved in interspecies interaction between organisms	-15	3.4	9.5	20641	98	2846	46	1.6	0.24	12332|12362|14433|14469|14961|15018|15944|16160|16161|16362|16365|16423|16452|16558|17472|17533|18126|19261|20293|20296|20299|20302|20303|20304|20305|20306|20308|20312|20846|22319|22352|22376|22793|53330|55932|56699|64685|66713|69635|100702|104252|211948|226421|229898|236573|286940	Capg|Casp1|Gapdh|Gbp2|H2-Ab1|H2-Q7|Irgm1|Il12b|Il12rb1|Irf1|Acod1|Cd47|Jak2|Kif16b|Gbp4|Mrc1|Nos2|Sirpa|Ccl12|Ccl2|Ccl22|Ccl3|Ccl4|Ccl5|Ccl6|Ccl7|Ccl9|Cx3cl1|Stat1|Vamp3|Vim|Was|Zyx|Vamp4|Gbp3|Cdc42ep4|Nmi|Actr2|Dapk1|Gbp6|Cdc42ep2|Pde12|Rab7b|Gbp5|Gbp9|Flnb	-12	MyList
GO Biological Processes	19	GO:0002274	myeloid leukocyte activation	19_GO:0002376 immune system process	-14	2.8	9.2	20641	160	2846	62	2.2	0.27	11502|11542|11629|11745|11820|11988|12042|12259|12273|12362|12796|12890|12981|13051|14127|14131|14727|15980|16409|16452|16476|16797|16822|16952|17096|17874|18106|18124|18129|18173|18733|18753|18754|19664|20304|20312|20963|21897|21950|22040|27218|53314|56743|59027|64685|70110|70461|74481|74734|83433|99138|103213|107817|109648|142980|170741|216161|217203|217303|246256|320910|380732	Adam9|Adora3|Aif1|Anxa3|App|Slc7a2|Bcl10|C1qa|C5ar1|Casp1|Camp|Cplx2|Csf2|Cx3cr1|Fcer1g|Fcgr3|Lilrb4b|Ifngr2|Itgam|Jak2|Jun|Lat|Lcp2|Anxa1|Lyn|Myd88|Cd244a|Nr4a3|Notch2|Slc11a1|Pirb|Prkcd|Prkce|Rbpj|Ccl5|Cx3cl1|Syk|Tlr1|Tnfsf9|Trex1|Slamf1|Batf|Lat2|Nampt|Nmi|Ifi35|Crtc3|Batf2|Rhoh|Trem2|Stard7|Traf3ip2|Jmjd6|Npy|Tlr3|Pilrb1|Sbno2|Tmem106a|Cd300a|Fcgr4|Itgb8|Milr1	-12	MyList
GO Biological Processes	19	GO:1903706	regulation of hemopoiesis	19_GO:0002376 immune system process	-14	2	8.7	20641	426	2846	120	4.2	0.38	11461|11480|11774|11776|12010|12192|12193|12262|12349|12370|12387|12487|12578|12703|12768|12775|12977|12985|12986|13024|14159|14190|14204|14256|14456|14727|14728|14998|15001|15170|15251|15284|15354|15902|16159|16160|16169|16184|16186|16190|16193|16197|16323|16362|16409|16416|16449|16453|16476|16658|16859|16948|16952|17096|17311|17387|17863|17869|18035|18129|18950|19229|19264|20302|20304|20677|208…	Actb|Acvr2a|Ap3b1|Ap3d1|B2m|Zfp36l1|Zfp36l2|C1qc|Car2|Casp8|Ctnnb1|Cd28|Cdkn2a|Socs1|Ccr1|Ccr7|Csf1|Csf3|Csf3r|Ctla2a|Fes|Fgl2|Il4i1|Flt3l|Gas6|Lilrb4b|Lilrb4a|H2-DMa|H2-Oa|Ptpn6|Hif1a|Hlx|Hmgb3|Id2|Il12a|Il12b|Il15ra|Il2ra|Il2rg|Il4ra|Il6|Il7r|Inhba|Irf1|Itgam|Itgb3|Jag1|Jak3|Jun|Mafb|Lgals9|Lox|Anxa1|Lyn|Kitl|Mmp14|Myb|Myc|Nfkbia|Notch2|Pnp|Ptk2b|Ptprc|Ccl3|Ccl5|Sox4|Stat1|Stat3|Stat5a|Syk|Zeb1…	-12	MyList
GO Biological Processes	19	GO:0060326	cell chemotaxis	19_GO:0040011 locomotion	-14	2.5	8.9	20641	209	2846	73	2.6	0.3	12215|12273|12642|12721|12767|12768|12774|12775|12927|12986|13051|13618|13805|14127|14131|14385|14456|14825|15200|15234|15370|15945|16170|16172|16176|16409|16854|16948|16952|17250|18186|18578|18591|18753|19035|20209|20210|20293|20296|20299|20302|20303|20304|20305|20306|20308|20310|20311|20312|20750|20963|22339|23789|27218|28240|54199|56744|57349|58217|58218|64095|66102|74748|97165|98365|101502|10…	Bsg|C5ar1|Ch25h|Coro1a|Cxcr4|Ccr1|Ccr5|Ccr7|Bcar1|Csf3r|Cx3cr1|Ednrb|Eng|Fcer1g|Fcgr3|Slc37a4|Gas6|Cxcl1|Hbegf|Hgf|Nr4a1|Cxcl10|Il16|Il17ra|Il1b|Itgam|Lgals3|Lox|Anxa1|Abcc1|Nrp1|Pde4b|Pdgfb|Prkcd|Ppib|Saa2|Saa3|Ccl12|Ccl2|Ccl22|Ccl3|Ccl4|Ccl5|Ccl6|Ccl7|Ccl9|Cxcl2|Cxcl5|Cx3cl1|Spp1|Syk|Vegfa|Coro1b|Slamf1|Trpm2|Ccrl2|Pf4|Ppbp|Trem1|Trem3|Gpr35|Cxcl16|Slamf8|Hmgb2|Slamf9|Hsd3b7|Ano6|Itga1|Arrb2|Ff…	-12	MyList
KEGG Pathway	24	mmu04142	Lysosome		-14	3	9.1	20641	135	2846	55	1.9	0.26	11305|11432|11433|11605|11774|11776|11777|11886|11972|11975|11984|12512|12514|12751|13030|13032|13033|13036|13038|13039|14387|14420|14667|15586|15932|16783|16889|17113|17939|18145|18173|18174|19025|19063|19156|20661|27419|52120|54397|56464|64138|66848|67464|74105|83429|104082|108664|114128|192654|211286|211329|214505|229445|235380|242341	Abca2|Acp2|Acp5|Gla|Ap3b1|Ap3d1|Ap3s1|Asah1|Atp6v0d1|Atp6v0a1|Atp6v0c|Cd63|Cd68|Tpp1|Ctsb|Ctsc|Ctsd|Ctsh|Ctsk|Ctsl|Gaa|Galc|Gm2a|Hyal1|Idua|Lamp1|Lipa|M6pr|Naga|Npc1|Slc11a1|Slc11a2|Ctsa|Ppt1|Psap|Sort1|Naglu|Hgsnat|Ppt2|Ctsf|Ctsz|Fuca2|Entpd4|Gga2|Ctns|Wdr7|Atp6v1h|Laptm4b|Pla2g15|Cln5|Ncoa7|Gnptg|Ctso|Dmxl2|Atp6v0d2	-12	MyList
GO Biological Processes	19	GO:1902532	negative regulation of intracellular signal transduction	19_GO:0023052 signaling	-14	1.9	8.4	20641	539	2846	141	5	0.41	11352|11549|12043|12050|12156|12261|12370|12483|12581|12988|13132|13138|13537|13669|13853|14727|14728|14775|15170|15251|15357|15505|16151|16176|17096|17246|17248|17295|17392|17395|18226|18576|18753|19016|19099|19225|19246|19252|19261|19264|19271|19414|19735|20656|20660|20846|21353|21825|21885|21929|22084|22350|22436|23984|24063|26390|26395|26554|26558|27280|27389|27403|29806|50883|50918|54720|563…	Abl2|Adra1a|Bcl2|Bcl2l2|Bmp2|C1qbp|Casp8|Cd22|Cdkn2d|Csk|Dab2|Dag1|Dusp2|Eif3a|Epm2a|Lilrb4b|Lilrb4a|Gpx1|Ptpn6|Hif1a|Hmgcr|Hsph1|Ikbkg|Il1b|Lyn|Mdm2|Mdm4|Met|Mmp3|Mmp9|Nup62|Pde3b|Prkcd|Pparg|Mapk8ip1|Ptgs2|Ptpn1|Dusp1|Sirpa|Ptprc|Ptprj|Rasa3|Rgs2|Sod2|Sorl1|Stat1|Tank|Thbs1|Tle1|Tnfaip3|Tsc2|Ezr|Xdh|Pde10a|Spry1|Mapkbp1|Map2k1|Cul3|Homer3|Phlda3|Dusp13|Abca7|Limd1|Chek2|Myadm|Rcan1|Gps2|Ybx3|No…	-12	MyList
KEGG Pathway	24	mmu05167	Kaposi sarcoma-associated herpesvirus infection		-14	2.5	8.8	20641	224	2846	76	2.7	0.3	12028|12315|12370|12387|12443|12567|12575|12768|12774|12981|13555|14701|14706|14825|14972|14990|14991|15007|15015|15018|15024|15039|15040|15042|15162|15251|15894|15975|15976|16150|16151|16193|16195|16391|16440|16452|16476|17096|17869|18018|18019|18033|18035|18591|18707|19106|19225|20310|20846|20847|20848|20963|21416|22187|22339|22695|26395|26396|26399|30955|54123|54720|54721|56489|57781|66066|667…	Bax|Calm3|Casp8|Ctnnb1|Ccnd1|Cdk4|Cdkn1a|Ccr1|Ccr5|Csf2|E2f1|Gng12|Gng4|Cxcl1|H2-K1|H2-M2|H2-M3|H2-Q10|H2-Q4|H2-Q7|H2-T10|H2-T22|H2-T23|H2-T24|Hck|Hif1a|Icam1|Ifnar1|Ifnar2|Ikbkb|Ikbkg|Il6|Il6st|Irf9|Itpr3|Jak2|Jun|Lyn|Myc|Nfatc1|Nfatc2|Nfkb1|Nfkbia|Pdgfb|Pik3cd|Eif2ak2|Ptgs2|Cxcl2|Stat1|Stat2|Stat3|Syk|Tcf7l2|Ubb|Vegfa|Zfp36|Map2k1|Map2k2|Map2k6|Pik3cg|Irf7|Rcan1|Tyk2|Ikbke|Cd200r1|Gng11|Map1lc3…	-11	MyList
KEGG Pathway	24	mmu05418	Fluid shear stress and atherosclerosis		-14	2.8	9	20641	148	2846	58	2	0.26	11461|11480|11898|12043|12315|12387|13039|13057|13614|14733|14857|14858|14859|14860|14862|14863|14871|14872|14873|15368|15894|16150|16151|16175|16176|16177|16416|16476|17258|17390|17395|17969|17970|18033|18104|18412|18591|18707|18791|19252|19354|20293|20296|20971|21824|22339|26399|26408|56615|66447|74769|75886|103140|105787|108079|170930|211666|100042295	Actb|Acvr2a|Ass1|Bcl2|Calm3|Ctnnb1|Ctsl|Cyba|Edn1|Gpc1|Gsta1|Gsta2|Gsta3|Gsta4|Gstm1|Gstm2|Gstt1|Gstt2|Gsto1|Hmox1|Icam1|Ikbkb|Ikbkg|Il1a|Il1b|Il1r1|Itgb3|Jun|Mef2a|Mmp2|Mmp9|Ncf1|Ncf2|Nfkb1|Nqo1|Sqstm1|Pdgfb|Pik3cd|Plat|Dusp1|Rac2|Ccl12|Ccl2|Sdc4|Thbd|Vegfa|Map2k6|Map3k5|Mgst1|Mgst3|Pik3cb|Gstt4|Gstt3|Prkaa1|Prkaa2|Sumo2|Mgst2|Gm3776	-11	MyList
GO Biological Processes	19	GO:0002521	leukocyte differentiation	19_GO:0002376 immune system process	-14	2	8.5	20641	424	2846	118	4.1	0.37	11352|11491|11622|11774|11820|12010|12028|12043|12047|12051|12192|12193|12370|12387|12487|12520|12611|12775|12977|12981|12985|13039|14104|14127|14256|14347|14961|14998|15902|15951|16157|16160|16193|16197|16362|16409|16453|16476|16477|16658|16848|16952|17085|17096|17289|17474|17684|17863|18018|18030|18129|18733|18987|19016|19156|19165|19219|19229|19264|19271|19664|20130|20230|20351|20442|20677|207…	Abl2|Adam17|Ahr|Ap3b1|App|B2m|Bax|Bcl2|Bcl2a1d|Bcl3|Zfp36l1|Zfp36l2|Casp8|Ctnnb1|Cd28|Cd81|Cebpg|Ccr7|Csf1|Csf2|Csf3|Ctsl|Fasn|Fcer1g|Flt3l|Fut7|H2-Ab1|H2-DMa|Id2|Ifi204|Il11ra1|Il12b|Il6|Il7r|Irf1|Itgam|Jak3|Jun|Junb|Mafb|Lfng|Anxa1|Ly9|Lyn|Mertk|Clec4d|Cited2|Myb|Nfatc1|Nfil3|Notch2|Pirb|Pou2f2|Pparg|Psap|Psen2|Ptger4|Ptk2b|Ptprc|Ptprj|Rbpj|Rras|Satb1|Sema4a|St3gal1|Sox4|Spn|Srf|Stat3|Stat5a|Sy…	-11	MyList
GO Biological Processes	19	GO:0030097	hemopoiesis	19_GO:0002376 immune system process	-14	1.7	8.2	20641	746	2846	179	6.3	0.46	11352|11491|11622|11655|11774|11820|11983|12010|12028|12043|12047|12051|12192|12193|12370|12387|12487|12520|12577|12609|12611|12768|12775|12977|12981|12985|13039|13132|14011|14057|14104|14127|14151|14256|14313|14347|14385|14581|14961|14998|15170|15203|15251|15902|15951|16157|16160|16193|16197|16323|16362|16409|16452|16453|16476|16477|16498|16658|16848|16952|17085|17096|17289|17311|17347|17474|176…	Abl2|Adam17|Ahr|Alas1|Ap3b1|App|Atpif1|B2m|Bax|Bcl2|Bcl2a1d|Bcl3|Zfp36l1|Zfp36l2|Casp8|Ctnnb1|Cd28|Cd81|Cdkn1c|Cebpd|Cebpg|Ccr1|Ccr7|Csf1|Csf2|Csf3|Ctsl|Dab2|Etv6|Sfxn1|Fasn|Fcer1g|Fech|Flt3l|Fst|Fut7|Slc37a4|Gfi1|H2-Ab1|H2-DMa|Ptpn6|Heph|Hif1a|Id2|Ifi204|Il11ra1|Il12b|Il6|Il7r|Inhba|Irf1|Itgam|Jak2|Jak3|Jun|Junb|Kcnab2|Mafb|Lfng|Anxa1|Ly9|Lyn|Mertk|Kitl|Mknk2|Clec4d|Cited2|Myb|Nfatc1|Nfe2l1|Nfil…	-11	MyList
GO Biological Processes	19	GO:0002699	positive regulation of immune effector process	19_GO:0002376 immune system process	-14	2.2	8.6	20641	308	2846	94	3.3	0.33	11541|11542|11846|12010|12487|12491|12520|12523|12775|14127|14129|14131|14159|14728|14751|14825|14962|14972|14990|14991|14999|15000|15007|15015|15018|15024|15039|15040|15042|15170|15284|15368|15510|16159|16160|16176|16177|16190|16193|16362|16409|16783|16952|17096|17863|18106|18124|18636|18950|19264|19271|19294|19354|20296|20850|20963|21355|21939|22164|27218|27362|30925|51869|52118|54725|56792|581…	Adora2b|Adora3|Arg1|B2m|Cd28|Cd36|Cd81|Cd84|Ccr7|Fcer1g|Fcgr1|Fcgr3|Fes|Lilrb4a|Gpi1|Cxcl1|Cfb|H2-K1|H2-M2|H2-M3|H2-DMb1|H2-DMb2|H2-Q10|H2-Q4|H2-Q7|H2-T10|H2-T22|H2-T23|H2-T24|Ptpn6|Hlx|Hmox1|Hspd1|Il12a|Il12b|Il1b|Il1r1|Il4ra|Il6|Irf1|Itgam|Lamp1|Anxa1|Lyn|Myb|Cd244a|Nr4a3|Cfp|Pnp|Ptprc|Ptprj|Nectin2|Rac2|Ccl2|Stat5a|Syk|Tap2|Cd40|Tnfsf4|Slamf1|Dnajb9|Slamf6|Rif1|Pvr|Cadm1|Stap1|Rsad2|Gprc5b|Rtn…	-11	MyList
GO Biological Processes	19	GO:0030595	leukocyte chemotaxis	19_GO:0040011 locomotion	-14	2.9	9	20641	137	2846	55	1.9	0.26	12215|12273|12642|12721|12768|12775|12986|13051|13618|14127|14131|14385|14456|14825|15945|16170|16172|16176|16409|16854|16952|18578|18591|19035|20209|20293|20296|20299|20302|20303|20304|20305|20306|20308|20310|20311|20312|20750|20963|22339|27218|28240|56744|57349|58217|58218|64095|66102|74748|98365|101502|105722|109700|233079|330122	Bsg|C5ar1|Ch25h|Coro1a|Ccr1|Ccr7|Csf3r|Cx3cr1|Ednrb|Fcer1g|Fcgr3|Slc37a4|Gas6|Cxcl1|Cxcl10|Il16|Il17ra|Il1b|Itgam|Lgals3|Anxa1|Pde4b|Pdgfb|Ppib|Saa2|Ccl12|Ccl2|Ccl22|Ccl3|Ccl4|Ccl5|Ccl6|Ccl7|Ccl9|Cxcl2|Cxcl5|Cx3cl1|Spp1|Syk|Vegfa|Slamf1|Trpm2|Pf4|Ppbp|Trem1|Trem3|Gpr35|Cxcl16|Slamf8|Slamf9|Hsd3b7|Ano6|Itga1|Ffar2|Cxcl3	-11	MyList
Reactome Gene Sets	6	R-MMU-449147	Signaling by Interleukins		-14	2.3	8.6	20641	254	2846	82	2.9	0.31	11820|12362|12702|12703|12977|12981|12985|12986|15162|15170|16150|16151|16154|16160|16161|16164|16169|16170|16175|16176|16177|16179|16180|16181|16184|16186|16190|16193|16195|16197|16452|16453|16476|16912|16913|17096|17874|18033|18034|18035|18412|18413|18707|19171|19173|19175|19181|19186|19188|19229|19247|20848|20849|20850|20908|20963|21762|22187|26399|26406|26410|26443|54721|57296|60504|67089|676…	App|Casp1|Socs3|Socs1|Csf1|Csf2|Csf3|Csf3r|Hck|Ptpn6|Ikbkb|Ikbkg|Il10ra|Il12b|Il12rb1|Il13ra1|Il15ra|Il16|Il1a|Il1b|Il1r1|Irak1|Il1rap|Il1rn|Il2ra|Il2rg|Il4ra|Il6|Il6st|Il7r|Jak2|Jak3|Jun|Psmb9|Psmb8|Lyn|Myd88|Nfkb1|Nfkb2|Nfkbia|Sqstm1|Osm|Pik3cd|Psmb10|Psmb5|Psmb6|Psmc2|Psme1|Psme2|Ptk2b|Ptpn11|Stat3|Stat4|Stat5a|Stx3|Syk|Psmd2|Ubb|Map2k6|Map3k3|Map3k8|Psma6|Tyk2|Psmd8|Il21r|Psmc6|Dusp6|Psmd11|G…	-11	MyList
GO Biological Processes	19	GO:0002709	regulation of T cell mediated immunity	19_GO:0002376 immune system process	-14	3.1	9	20641	111	2846	48	1.7	0.24	11622|11846|12010|12520|14204|14347|14727|14728|14972|14990|14991|15007|15015|15018|15024|15039|15040|15042|15510|16159|16160|16176|16177|16193|16197|18950|19264|19294|20737|21355|22164|22376|27218|52118|58185|74048|74131|83430|107035|110557|213208|214855|216799|223601|240354|257632|268564|329260	Ahr|Arg1|B2m|Cd81|Il4i1|Fut7|Lilrb4b|Lilrb4a|H2-K1|H2-M2|H2-M3|H2-Q10|H2-Q4|H2-Q7|H2-T10|H2-T22|H2-T23|H2-T24|Hspd1|Il12a|Il12b|Il1b|Il1r1|Il6|Il7r|Pnp|Ptprc|Nectin2|Spn|Tap2|Tnfsf4|Was|Slamf1|Pvr|Rsad2|Vsir|Sash3|Il23a|Fbxo38|H2-Q6|Il20rb|Arid5a|Nlrp3|Cyrib|Malt1|Nod2|Zbtb1|Dennd1b	-11	MyList
GO Biological Processes	19	GO:0002833	positive regulation of response to biotic stimulus	19_GO:0048518 positive regulation of biological process	-13	2.6	8.7	20641	188	2846	67	2.4	0.28	11846|12368|13057|13874|14825|14991|15510|15944|15950|15951|16159|16160|16365|16783|16859|17079|17084|17381|17390|19294|20128|20466|20787|20850|20963|28185|30925|52118|53323|54123|54722|54725|56489|58203|58218|60533|64685|66878|70097|70110|71398|72512|76681|80285|80861|97165|98999|100952|107035|170744|192231|226695|229898|231655|233079|234311|246707|257632|327957|332579|381308|383619|434341|54538…	Arg1|Casp6|Cyba|Ereg|Cxcl1|H2-M3|Hspd1|Irgm1|Ifi203|Ifi204|Il12a|Il12b|Acod1|Lamp1|Lgals9|Cd180|Ly86|Mmp12|Mmp2|Nectin2|Trim30a|Sin3a|Srebf1|Stat5a|Syk|Tomm70a|Slamf6|Pvr|Ube2k|Irf7|Gsdme|Cadm1|Ikbke|Zbp1|Trem3|Cd274|Nmi|Riok3|Sash1|Ifi35|Tasl|Sting1|Trim12a|Parp9|Dhx58|Hmgb2|Znfx1|Emilin1|Fbxo38|Tlr8|Hexim1|Ifi205|Gbp5|Oasl1|Ffar2|Ddx60|Emilin2|Nod2|Scimp|Card9|Ifi211|Aim2|Nlrc5|Ifi214|Trim5|Mnd…	-11	MyList
GO Biological Processes	19	GO:2001233	regulation of apoptotic signaling pathway	19_GO:0023052 signaling	-13	2	8.3	20641	404	2846	113	4	0.37	11540|12028|12042|12043|12050|12125|12370|12387|12581|12633|12981|13032|13036|13051|13132|14048|14051|14084|14182|14629|14630|14775|15234|15251|15368|15505|15894|15937|16151|16176|16323|16403|16452|16453|16854|16905|17188|17246|17248|17395|17428|17869|17973|17974|18186|18227|18413|18753|18858|19099|19165|19225|19246|19264|20312|20439|20482|20612|20656|20684|21825|21929|22029|22164|22187|22339|223…	Adora2a|Bax|Bcl10|Bcl2|Bcl2l2|Bcl2l11|Casp8|Ctnnb1|Cdkn2d|Cflar|Csf2|Ctsc|Ctsh|Cx3cr1|Dab2|Eya1|Eya4|Faf1|Fgfr1|Gclc|Gclm|Gpx1|Hgf|Hif1a|Hmox1|Hsph1|Icam1|Ier3|Ikbkg|Il1b|Inhba|Itga6|Jak2|Jak3|Lgals3|Lmna|Maz|Mdm2|Mdm4|Mmp9|Mnt|Myc|Nck1|Nck2|Nrp1|Nr4a2|Osm|Prkcd|Pmp22|Mapk8ip1|Psen2|Ptgs2|Ptpn1|Ptprc|Cx3cl1|Siah2|Skil|Siglec1|Sod2|Sp100|Thbs1|Tnfaip3|Traf1|Tnfsf4|Ubb|Vegfa|Vhl|Pcgf2|Map2k1|Serinc…	-11	MyList
GO Biological Processes	19	GO:0009896	positive regulation of catabolic process	19_GO:0048518 positive regulation of biological process	-13	1.9	8.2	20641	523	2846	136	4.8	0.4	11305|11502|11820|11983|12028|12125|12176|12192|12193|12227|12520|12795|12894|13032|13132|13179|13853|14084|14609|14629|14904|15251|15368|15473|15511|15558|15932|15937|15944|16151|16176|16193|16835|16971|17246|17454|17869|18245|18753|18754|18983|19165|19229|19246|19349|19358|20128|20333|20620|20660|20773|21929|21944|22057|22084|22333|22350|22695|26395|26874|27373|29869|30945|52551|52639|53312|544…	Abca2|Adam9|App|Atpif1|Bax|Bcl2l11|Bnip3|Zfp36l1|Zfp36l2|Btg2|Cd81|Plk3|Cpt1a|Ctsc|Dab2|Dcn|Epm2a|Faf1|Gja1|Gclc|Gtpbp1|Hif1a|Hmox1|Rida|Hspa1b|Htr2a|Idua|Ier3|Irgm1|Ikbkg|Il1b|Il6|Ldlr|Lrp1|Mdm2|Mov10|Myc|Oaz1|Prkcd|Prkce|Cnot7|Psen2|Ptk2b|Ptpn1|Rab7|Rad23a|Trim30a|Sec22b|Plk2|Sorl1|Sptlc2|Tnfaip3|Tnfsf12|Tob1|Tsc2|Vdac1|Ezr|Zfp36|Map2k1|Abcd2|Csnk1e|Ulk2|Rnf19a|Sgta|Wipi1|Nub1|Mefv|Ubqln2|Wdr45…	-11	MyList
KEGG Pathway	24	mmu04380	Osteoclast differentiation		-13	2.9	8.8	20641	128	2846	52	1.8	0.25	11433|12702|12703|12977|13038|13057|14129|14130|14131|14283|14728|15975|15976|15980|16150|16151|16175|16176|16177|16391|16416|16476|16477|16822|17969|17970|18018|18019|18033|18034|18035|18412|18707|18725|18733|19016|19261|20846|20847|20963|26395|26399|54721|74256|74769|83433|246256|320832|668101|100038909|100038947|100041146	Acp5|Socs3|Socs1|Csf1|Ctsk|Cyba|Fcgr1|Fcgr2b|Fcgr3|Fosl1|Lilrb4a|Ifnar1|Ifnar2|Ifngr2|Ikbkb|Ikbkg|Il1a|Il1b|Il1r1|Irf9|Itgb3|Jun|Junb|Lcp2|Ncf1|Ncf2|Nfatc1|Nfatc2|Nfkb1|Nfkb2|Nfkbia|Sqstm1|Pik3cd|Pira2|Pirb|Pparg|Sirpa|Stat1|Stat2|Syk|Map2k1|Map2k6|Tyk2|Cyld|Pik3cb|Trem2|Fcgr4|Sirpb1a|Sirpb1b|Pira12|Sirpb1c|Pira13	-11	MyList
KEGG Pathway	24	mmu05323	Rheumatoid arthritis		-13	3.4	9	20641	87	2846	41	1.4	0.22	11433|11964|11966|11972|11975|11984|12487|12519|12977|12981|13038|13039|14825|14961|14998|14999|15000|15001|15002|15894|16175|16176|16193|16408|16476|17392|20293|20296|20302|20304|20310|20311|22339|24099|66290|66335|73834|83430|108664|242341|330122	Acp5|Atp6v1a|Atp6v1b2|Atp6v0d1|Atp6v0a1|Atp6v0c|Cd28|Cd80|Csf1|Csf2|Ctsk|Ctsl|Cxcl1|H2-Ab1|H2-DMa|H2-DMb1|H2-DMb2|H2-Oa|H2-Ob|Icam1|Il1a|Il1b|Il6|Itgal|Jun|Mmp3|Ccl12|Ccl2|Ccl3|Ccl5|Cxcl2|Cxcl5|Vegfa|Tnfsf13b|Atp6v1g1|Atp6v1c1|Atp6v1d|Il23a|Atp6v1h|Atp6v0d2|Cxcl3	-11	MyList
GO Biological Processes	19	GO:0035458	cellular response to interferon-beta	19_GO:0050896 response to stimulus	-13	4.1	9.3	20641	57	2846	32	1.1	0.2	14469|15944|15950|15951|15953|15957|15959|16362|16365|20846|22040|23960|53323|54396|55932|60440|72512|80876|100702|114643|226695|240327|240328|246730|381308|383619|432555|545384|623121|100039796|100040462|102639543	Gbp2|Irgm1|Ifi203|Ifi204|Ifi47|Ifit1|Ifit3|Irf1|Acod1|Stat1|Trex1|Oas1g|Ube2k|Irgm2|Gbp3|Iigp1|Sting1|Ifitm2|Gbp6|Oas1c|Ifi205|Gm4951|F830016B08Rik|Oas1a|Ifi211|Aim2|Gm5431|Ifi214|Ifi213|Tgtp2|Mndal|Ifi206	-11	MyList
KEGG Pathway	24	mmu04668	TNF signaling pathway		-13	3.1	8.9	20641	113	2846	48	1.7	0.24	11796|11797|12051|12369|12370|12633|12702|12977|12981|13614|14825|15894|15945|15953|16150|16151|16176|16193|16362|16449|16476|16477|17387|17392|17395|18033|18035|18707|19225|20293|20296|20304|20310|20311|20312|21929|22029|26395|26399|26408|26410|69601|74769|208647|231991|257632|330122|432555	Birc3|Birc2|Bcl3|Casp7|Casp8|Cflar|Socs3|Csf1|Csf2|Edn1|Cxcl1|Icam1|Cxcl10|Ifi47|Ikbkb|Ikbkg|Il1b|Il6|Irf1|Jag1|Jun|Junb|Mmp14|Mmp3|Mmp9|Nfkb1|Nfkbia|Pik3cd|Ptgs2|Ccl12|Ccl2|Ccl5|Cxcl2|Cxcl5|Cx3cl1|Tnfaip3|Traf1|Map2k1|Map2k6|Map3k5|Map3k8|Dab2ip|Pik3cb|Creb3l2|Creb5|Nod2|Cxcl3|Gm5431	-11	MyList
GO Biological Processes	19	GO:0032760	positive regulation of tumor necrosis factor production	19_GO:0048518 positive regulation of biological process	-13	3.1	8.8	20641	110	2846	47	1.7	0.24	11820|12475|12491|12523|12774|12775|13057|13110|14127|14131|15510|16160|16175|16193|16452|16859|17394|17874|17975|19247|19264|19271|20296|20302|20303|20737|20848|20963|21825|21897|23960|66725|71268|71586|74131|83430|99371|114643|142980|214855|217203|230073|246727|246728|246730|257632|332579	App|Cd14|Cd36|Cd84|Ccr5|Ccr7|Cyba|Cyp2j6|Fcer1g|Fcgr3|Hspd1|Il12b|Il1a|Il6|Jak2|Lgals9|Mmp8|Myd88|Ncl|Ptpn11|Ptprc|Ptprj|Ccl2|Ccl3|Ccl4|Spn|Stat3|Syk|Thbs1|Tlr1|Oas1g|Lrrk2|Lrrfip2|Ifih1|Sash3|Il23a|Arfgef2|Oas1c|Tlr3|Arid5a|Tmem106a|Ddx58|Oas3|Oas2|Oas1a|Nod2|Card9	-11	MyList
GO Biological Processes	19	GO:0002824	positive regulation of adaptive immune response based on somatic recombination of immune receptors built from immunoglobulin superfamily domains	19_GO:0002376 immune system process	-13	2.7	8.6	20641	154	2846	58	2	0.26	12010|12487|12520|14127|14129|14131|14961|14972|14990|14991|14998|15007|15015|15018|15024|15039|15040|15042|15510|16159|16160|16161|16176|16177|16193|16452|18173|18950|19264|19294|21355|21939|22164|24099|27218|51869|52118|54721|58185|60533|74131|80859|83430|83433|107035|110557|209590|214855|216799|223601|232811|240354|243910|257632|268564|329260|332579|619441	B2m|Cd28|Cd81|Fcer1g|Fcgr1|Fcgr3|H2-Ab1|H2-K1|H2-M2|H2-M3|H2-DMa|H2-Q10|H2-Q4|H2-Q7|H2-T10|H2-T22|H2-T23|H2-T24|Hspd1|Il12a|Il12b|Il12rb1|Il1b|Il1r1|Il6|Jak2|Slc11a1|Pnp|Ptprc|Nectin2|Tap2|Cd40|Tnfsf4|Tnfsf13b|Slamf1|Rif1|Pvr|Tyk2|Rsad2|Cd274|Sash3|Nfkbiz|Il23a|Trem2|Fbxo38|H2-Q6|Il23r|Arid5a|Nlrp3|Cyrib|Kmt5c|Malt1|Nfkbid|Nod2|Zbtb1|Dennd1b|Card9|Tnfsfm13	-11	MyList
GO Biological Processes	19	GO:0002237	response to molecule of bacterial origin	19_GO:0044419 biological process involved in interspecies interaction between organisms	-13	2	8.2	20641	390	2846	109	3.8	0.36	11433|11491|11502|11532|11535|12010|12042|12273|12362|12475|12491|12514|12519|12567|12775|13051|13618|14130|14469|14581|14728|14825|14991|15944|15945|15975|16159|16160|16175|16176|16179|16193|16365|16452|16859|17079|17096|17130|17533|17874|17970|17975|18033|18035|18126|18173|18578|18754|18786|19106|19217|19219|19225|19261|20293|20296|20304|20310|20311|20568|20846|21355|21897|21929|22164|22169|222…	Acp5|Adam17|Adam9|Adh5|Adm|B2m|Bcl10|C5ar1|Casp1|Cd14|Cd36|Cd68|Cd80|Cdk4|Ccr7|Cx3cr1|Ednrb|Fcgr2b|Gbp2|Gfi1|Lilrb4a|Cxcl1|H2-M3|Irgm1|Cxcl10|Ifnar1|Il12a|Il12b|Il1a|Il1b|Irak1|Il6|Acod1|Jak2|Lgals9|Cd180|Lyn|Smad6|Mrc1|Myd88|Ncf2|Ncl|Nfkb1|Nfkbia|Nos2|Slc11a1|Pde4b|Prkce|Plaa|Eif2ak2|Ptger2|Ptger4|Ptgs2|Sirpa|Ccl12|Ccl2|Ccl5|Cxcl2|Cxcl5|Slpi|Stat1|Tap2|Tlr1|Tnfaip3|Tnfsf4|Cmpk2|Nr1h3|Vim|Zfp36|P…	-11	MyList
GO Biological Processes	19	GO:0002685	regulation of leukocyte migration	19_GO:0040011 locomotion	-13	2.4	8.4	20641	229	2846	75	2.6	0.3	11491|11542|11629|11820|12261|12267|12273|12317|12520|12527|12768|12775|12977|13051|13601|13614|14345|14347|14456|15894|15945|16159|16175|16176|16177|16401|16416|16423|16854|16859|16952|17096|17311|17387|17395|17470|17524|17874|18600|19219|19229|19252|19271|19354|20293|20296|20304|20306|20312|20443|20737|21825|22164|22339|22340|27218|56792|57781|58217|68585|70839|74734|74748|76088|76763|83430|834…	Adam17|Adora3|Aif1|App|C1qbp|C3ar1|C5ar1|Calr|Cd81|Cd9|Ccr1|Ccr7|Csf1|Cx3cr1|Ecm1|Edn1|Fut4|Fut7|Gas6|Icam1|Cxcl10|Il12a|Il1a|Il1b|Il1r1|Itga4|Itgb3|Cd47|Lgals3|Lgals9|Anxa1|Lyn|Kitl|Mmp14|Mmp9|Cd200|Mpp1|Myd88|Padi2|Ptger4|Ptk2b|Dusp1|Ptprj|Rac2|Ccl12|Ccl2|Ccl5|Ccl7|Cx3cl1|St3gal4|Spn|Thbs1|Tnfsf4|Vegfa|Vegfb|Slamf1|Stap1|Cd200r1|Trem1|Rtn4|P2ry12|Rhoh|Slamf8|Dock8|Mospd2|Il23a|Trem2|Emilin1|Ano…	-10	MyList
GO Biological Processes	19	GO:0043408	regulation of MAPK cascade	19_GO:0023052 signaling	-13	1.7	7.9	20641	736	2846	174	6.1	0.45	11352|11491|11502|11549|11820|11984|12156|12387|12491|12520|12523|12633|12767|12768|12775|12988|13132|13138|13197|13537|13614|13669|14130|14182|14268|14456|14538|14727|14728|15170|15234|15357|15505|15531|15558|15559|15894|16010|16175|16176|16179|16181|16193|16416|16452|16476|16728|16971|17096|17295|17311|17318|17394|17873|17874|17966|18128|18129|18186|18226|18413|18441|18477|18591|18753|18754|190…	Abl2|Adam17|Adam9|Adra1a|App|Atp6v0c|Bmp2|Ctnnb1|Cd36|Cd81|Cd84|Cflar|Cxcr4|Ccr1|Ccr7|Csk|Dab2|Dag1|Gadd45a|Dusp2|Edn1|Eif3a|Fcgr2b|Fgfr1|Fn1|Gas6|Gcnt2|Lilrb4b|Lilrb4a|Ptpn6|Hgf|Hmgcr|Hsph1|Ndst1|Htr2a|Htr2b|Icam1|Igfbp4|Il1a|Il1b|Irak1|Il1rn|Il6|Itgb3|Jak2|Jun|L1cam|Lrp1|Lyn|Met|Kitl|Mid1|Mmp8|Gadd45b|Myd88|Nbr1|Notch1|Notch2|Nrp1|Nup62|Osm|P2ry1|Prdx1|Pdgfb|Prkcd|Prkce|Pparg|Mapk8ip1|Eif2ak2|P…	-10	MyList
GO Biological Processes	19	GO:1902105	regulation of leukocyte differentiation	19_GO:0002376 immune system process	-13	2.1	8.2	20641	343	2846	99	3.5	0.34	11461|11774|11776|12192|12193|12262|12349|12370|12387|12487|12578|12703|12768|12775|12977|13024|14159|14190|14204|14256|14456|14727|14728|14998|15001|15170|15284|15354|15902|16159|16160|16169|16184|16186|16190|16193|16197|16362|16409|16416|16453|16476|16658|16859|16952|17096|17311|17387|17863|17869|18129|18950|19264|20302|20304|20677|20850|20963|21417|21873|21950|22164|22724|23897|56436|63953|651…	Actb|Ap3b1|Ap3d1|Zfp36l1|Zfp36l2|C1qc|Car2|Casp8|Ctnnb1|Cd28|Cdkn2a|Socs1|Ccr1|Ccr7|Csf1|Ctla2a|Fes|Fgl2|Il4i1|Flt3l|Gas6|Lilrb4b|Lilrb4a|H2-DMa|H2-Oa|Ptpn6|Hlx|Hmgb3|Id2|Il12a|Il12b|Il15ra|Il2ra|Il2rg|Il4ra|Il6|Il7r|Irf1|Itgam|Itgb3|Jak3|Jun|Mafb|Lgals9|Anxa1|Lyn|Kitl|Mmp14|Myb|Myc|Notch2|Pnp|Ptprc|Ccl3|Ccl5|Sox4|Stat5a|Syk|Zeb1|Tjp2|Tnfsf9|Tnfsf4|Zbtb7b|Hax1|Adrm1|Dusp10|Ndfip1|Tmem176b|Tmem176…	-10	MyList
GO Biological Processes	19	GO:0051249	regulation of lymphocyte activation	19_GO:0002376 immune system process	-13	1.8	7.9	20641	638	2846	156	5.5	0.43	11461|11540|11622|11629|11774|11776|11846|12010|12042|12043|12192|12193|12387|12483|12487|12494|12519|12520|12575|12578|12703|12721|12775|12988|13024|14130|14190|14204|14256|14456|14727|14728|14961|14998|14999|15000|15001|15002|15170|15284|15354|15505|15510|15902|16159|16160|16161|16169|16175|16176|16184|16186|16190|16193|16195|16197|16362|16408|16423|16452|16453|16783|16797|16854|16859|16952|169…	Actb|Adora2a|Ahr|Aif1|Ap3b1|Ap3d1|Arg1|B2m|Bcl10|Bcl2|Zfp36l1|Zfp36l2|Ctnnb1|Cd22|Cd28|Cd38|Cd80|Cd81|Cdkn1a|Cdkn2a|Socs1|Coro1a|Ccr7|Csk|Ctla2a|Fcgr2b|Fgl2|Il4i1|Flt3l|Gas6|Lilrb4b|Lilrb4a|H2-Ab1|H2-DMa|H2-DMb1|H2-DMb2|H2-Oa|H2-Ob|Ptpn6|Hlx|Hmgb3|Hsph1|Hspd1|Id2|Il12a|Il12b|Il12rb1|Il15ra|Il1a|Il1b|Il2ra|Il2rg|Il4ra|Il6|Il6st|Il7r|Irf1|Itgal|Cd47|Jak2|Jak3|Lamp1|Lat|Lgals3|Lgals9|Anxa1|Lst1|Lyn|…	-10	MyList
Reactome Gene Sets	6	R-MMU-556833	Metabolism of lipids		-13	1.8	7.9	20641	591	2846	147	5.2	0.41	11363|11370|11690|11770|11886|12257|12408|12642|12894|13110|13121|13244|13360|13850|14077|14081|14104|14137|14187|14420|14571|14667|14775|14933|15107|15357|16211|16987|17001|17250|17855|18194|18707|18717|18739|19012|19025|19063|19156|19224|19225|20250|20397|20466|20773|20787|20788|21391|22234|23943|23945|28169|30955|30960|50790|52123|54397|54447|54486|56348|56473|56690|57874|64292|66775|66834|668…	Acadl|Acadvl|Alox5ap|Fabp4|Asah1|Tspo|Cbr1|Ch25h|Cpt1a|Cyp2j6|Cyp51|Degs1|Dhcr7|Ephx2|Fabp3|Acsl1|Fasn|Fdft1|Akr1b8|Galc|Gpd2|Gm2a|Gpx1|Gk|Hadh|Hmgcr|Kpnb1|Lss|Ltc4s|Abcc1|Mvk|Nsdhl|Pik3cd|Pip5k1c|Pitpnm1|Plpp1|Ctsa|Ppt1|Psap|Ptgs1|Ptgs2|Scd2|Sgpl1|Sin3a|Sptlc2|Srebf1|Srebf2|Tbxas1|Ugcg|Esyt1|Mgll|Agpat3|Pik3cg|Vapa|Acsl4|Agpat5|Ppt2|Asah2|Hpgds|Hsd17b12|Fads2|Mlycd|Hacd3|Ptges|Hacd4|Acot13|Plbd1…	-10	MyList
GO Biological Processes	19	GO:1903557	positive regulation of tumor necrosis factor superfamily cytokine production	19_GO:0048518 positive regulation of biological process	-13	3	8.7	20641	112	2846	47	1.7	0.24	11820|12475|12491|12523|12774|12775|13057|13110|14127|14131|15510|16160|16175|16193|16452|16859|17394|17874|17975|19247|19264|19271|20296|20302|20303|20737|20848|20963|21825|21897|23960|66725|71268|71586|74131|83430|99371|114643|142980|214855|217203|230073|246727|246728|246730|257632|332579	App|Cd14|Cd36|Cd84|Ccr5|Ccr7|Cyba|Cyp2j6|Fcer1g|Fcgr3|Hspd1|Il12b|Il1a|Il6|Jak2|Lgals9|Mmp8|Myd88|Ncl|Ptpn11|Ptprc|Ptprj|Ccl2|Ccl3|Ccl4|Spn|Stat3|Syk|Thbs1|Tlr1|Oas1g|Lrrk2|Lrrfip2|Ifih1|Sash3|Il23a|Arfgef2|Oas1c|Tlr3|Arid5a|Tmem106a|Ddx58|Oas3|Oas2|Oas1a|Nod2|Card9	-10	MyList
GO Biological Processes	19	GO:0032944	regulation of mononuclear cell proliferation	19_GO:0050789 regulation of biological process	-13	2.3	8.3	20641	249	2846	79	2.8	0.31	11622|11629|11846|12043|12387|12483|12487|12494|12519|12520|12575|12578|12721|12775|12977|14130|14204|14727|14728|14999|15000|15170|16159|16160|16161|16175|16176|16184|16193|16195|16362|16408|16452|16453|16854|16859|16952|16988|17096|17874|17973|17974|18019|18106|18950|19084|19099|19264|19354|20304|20555|20737|20850|20963|20971|21939|21950|22164|22724|24099|27218|50723|54721|57916|60533|65113|740…	Ahr|Aif1|Arg1|Bcl2|Ctnnb1|Cd22|Cd28|Cd38|Cd80|Cd81|Cdkn1a|Cdkn2a|Coro1a|Ccr7|Csf1|Fcgr2b|Il4i1|Lilrb4b|Lilrb4a|H2-DMb1|H2-DMb2|Ptpn6|Il12a|Il12b|Il12rb1|Il1a|Il1b|Il2ra|Il6|Il6st|Irf1|Itgal|Jak2|Jak3|Lgals3|Lgals9|Anxa1|Lst1|Lyn|Myd88|Nck1|Nck2|Nfatc2|Cd244a|Pnp|Prkar1a|Mapk8ip1|Ptprc|Rac2|Ccl5|Slfn1|Spn|Stat5a|Syk|Sdc4|Cd40|Tnfsf9|Tnfsf4|Zbtb7b|Tnfsf13b|Slamf1|Icosl|Tyk2|Tnfrsf13b|Cd274|Ndfip1|V…	-10	MyList
GO Biological Processes	19	GO:0046634	regulation of alpha-beta T cell activation	19_GO:0002376 immune system process	-13	3	8.6	20641	116	2846	48	1.7	0.24	11540|11774|11776|12487|12519|12520|12703|12775|14727|14728|14961|15284|15505|16159|16160|16161|16186|16190|16193|16362|16452|16453|16859|16952|17863|18106|18950|19099|19264|20963|22164|22724|54721|60533|74048|74131|80859|83430|209590|216799|217303|230738|230979|240354|243910|245126|246779|320404	Adora2a|Ap3b1|Ap3d1|Cd28|Cd80|Cd81|Socs1|Ccr7|Lilrb4b|Lilrb4a|H2-Ab1|Hlx|Hsph1|Il12a|Il12b|Il12rb1|Il2rg|Il4ra|Il6|Irf1|Jak2|Jak3|Lgals9|Anxa1|Myb|Cd244a|Pnp|Mapk8ip1|Ptprc|Syk|Tnfsf4|Zbtb7b|Tyk2|Cd274|Vsir|Sash3|Nfkbiz|Il23a|Il23r|Nlrp3|Cd300a|Zc3h12a|Tnfrsf14|Malt1|Nfkbid|Tarm1|Il27|Itpkb	-10	MyList
GO Biological Processes	19	GO:0050670	regulation of lymphocyte proliferation	19_GO:0002376 immune system process	-13	2.3	8.2	20641	245	2846	78	2.7	0.31	11622|11629|11846|12043|12387|12483|12487|12494|12519|12520|12575|12578|12721|12775|14130|14204|14727|14728|14999|15000|15170|16159|16160|16161|16175|16176|16184|16193|16195|16362|16408|16452|16453|16854|16859|16952|16988|17096|17874|17973|17974|18019|18106|18950|19084|19099|19264|19354|20304|20555|20737|20850|20963|20971|21939|21950|22164|22724|24099|27218|50723|54721|57916|60533|65113|74048|741…	Ahr|Aif1|Arg1|Bcl2|Ctnnb1|Cd22|Cd28|Cd38|Cd80|Cd81|Cdkn1a|Cdkn2a|Coro1a|Ccr7|Fcgr2b|Il4i1|Lilrb4b|Lilrb4a|H2-DMb1|H2-DMb2|Ptpn6|Il12a|Il12b|Il12rb1|Il1a|Il1b|Il2ra|Il6|Il6st|Irf1|Itgal|Jak2|Jak3|Lgals3|Lgals9|Anxa1|Lst1|Lyn|Myd88|Nck1|Nck2|Nfatc2|Cd244a|Pnp|Prkar1a|Mapk8ip1|Ptprc|Rac2|Ccl5|Slfn1|Spn|Stat5a|Syk|Sdc4|Cd40|Tnfsf9|Tnfsf4|Zbtb7b|Tnfsf13b|Slamf1|Icosl|Tyk2|Tnfrsf13b|Cd274|Ndfip1|Vsir|S…	-10	MyList
GO Biological Processes	19	GO:1903131	mononuclear cell differentiation	19_GO:0002376 immune system process	-13	2.1	8.1	20641	355	2846	101	3.5	0.35	11352|11491|11622|12010|12028|12043|12047|12051|12192|12193|12387|12487|12611|12775|12981|13039|14104|14127|14256|14347|14961|14998|15902|15951|16157|16160|16193|16197|16362|16453|16476|16658|16848|16952|17085|17096|17289|17474|17863|18018|18030|18129|18733|18987|19016|19156|19219|19229|19264|19271|19664|20230|20351|20442|20677|20737|20807|20848|20850|20963|21929|21949|21950|22339|22724|23882|240…	Abl2|Adam17|Ahr|B2m|Bax|Bcl2|Bcl2a1d|Bcl3|Zfp36l1|Zfp36l2|Ctnnb1|Cd28|Cebpg|Ccr7|Csf2|Ctsl|Fasn|Fcer1g|Flt3l|Fut7|H2-Ab1|H2-DMa|Id2|Ifi204|Il11ra1|Il12b|Il6|Il7r|Irf1|Jak3|Jun|Mafb|Lfng|Anxa1|Ly9|Lyn|Mertk|Clec4d|Myb|Nfatc1|Nfil3|Notch2|Pirb|Pou2f2|Pparg|Psap|Ptger4|Ptk2b|Ptprc|Ptprj|Rbpj|Satb1|Sema4a|St3gal1|Sox4|Spn|Srf|Stat3|Stat5a|Syk|Tnfaip3|Tnfsf8|Tnfsf9|Vegfa|Zbtb7b|Gadd45g|Tnfsf13b|Azi2|S…	-10	MyList
GO Biological Processes	19	GO:0070663	regulation of leukocyte proliferation	19_GO:0050789 regulation of biological process	-12	2.2	8.2	20641	269	2846	83	2.9	0.32	11622|11629|11846|12043|12387|12483|12487|12494|12519|12520|12575|12578|12721|12775|12977|12981|14130|14204|14256|14727|14728|14999|15000|15170|16159|16160|16161|16175|16176|16184|16193|16195|16362|16408|16452|16453|16854|16859|16952|16988|17096|17311|17874|17973|17974|18019|18106|18950|19084|19099|19264|19354|20293|20304|20555|20737|20850|20963|20971|21939|21950|22164|22724|24099|27218|50723|547…	Ahr|Aif1|Arg1|Bcl2|Ctnnb1|Cd22|Cd28|Cd38|Cd80|Cd81|Cdkn1a|Cdkn2a|Coro1a|Ccr7|Csf1|Csf2|Fcgr2b|Il4i1|Flt3l|Lilrb4b|Lilrb4a|H2-DMb1|H2-DMb2|Ptpn6|Il12a|Il12b|Il12rb1|Il1a|Il1b|Il2ra|Il6|Il6st|Irf1|Itgal|Jak2|Jak3|Lgals3|Lgals9|Anxa1|Lst1|Lyn|Kitl|Myd88|Nck1|Nck2|Nfatc2|Cd244a|Pnp|Prkar1a|Mapk8ip1|Ptprc|Rac2|Ccl12|Ccl5|Slfn1|Spn|Stat5a|Syk|Sdc4|Cd40|Tnfsf9|Tnfsf4|Zbtb7b|Tnfsf13b|Slamf1|Icosl|Tyk2|Tn…	-10	MyList
GO Biological Processes	19	GO:0032652	regulation of interleukin-1 production	19_GO:0032501 multicellular organismal process	-12	3	8.6	20641	117	2846	48	1.7	0.24	11433|11820|12362|12370|12489|12491|12774|12775|13051|14456|14727|14728|15951|15975|16170|16193|16452|16859|16952|17874|19219|19261|20302|20312|20848|21929|54483|55991|69146|74155|83433|170744|195046|216799|216869|216963|217203|226695|229898|230738|240354|257632|268857|282663|381308|383619|100040462|102639543	Acp5|App|Casp1|Casp8|Cd33|Cd36|Ccr5|Ccr7|Cx3cr1|Gas6|Lilrb4b|Lilrb4a|Ifi204|Ifnar1|Il16|Il6|Jak2|Lgals9|Anxa1|Myd88|Ptger4|Sirpa|Ccl3|Cx3cl1|Stat3|Tnfaip3|Mefv|Panx1|Gsdmd|Errfi1|Trem2|Tlr8|Nlrp1a|Nlrp3|Arrb2|Git1|Tmem106a|Ifi205|Gbp5|Zc3h12a|Malt1|Nod2|Nlrc3|Serpinb1b|Ifi211|Aim2|Mndal|Ifi206	-10	MyList
GO Biological Processes	19	GO:0050792	regulation of viral process	19_GO:0016032 viral process	-12	2.6	8.3	20641	175	2846	62	2.2	0.27	12043|12215|12642|12767|13207|13830|15951|17069|18128|18983|19106|19288|19294|19349|19358|20128|20304|20568|20684|20817|20846|20853|21973|22695|23960|23961|23962|24014|56417|56491|57874|58185|66141|66949|67846|68713|69550|71586|76681|80287|80750|80876|93679|94094|98999|107373|114643|192231|211948|213002|217069|231655|246727|246728|246730|330192|338364|434219|667823|671535|100038882|102639543	Bcl2|Bsg|Ch25h|Cxcr4|Ddx5|Stom|Ifi204|Ly6e|Notch1|Cnot7|Eif2ak2|Ptx3|Nectin2|Rab7|Rad23a|Trim30a|Ccl5|Slpi|Sp100|Srpk2|Stat1|Stau1|Top2a|Zfp36|Oas1g|Oas1b|Oasl2|Rnasel|Adar|Vapb|Hacd3|Rsad2|Ifitm3|Trim59|Tmem39a|Ifitm1|Bst2|Ifih1|Trim12a|Apobec3|N4bp1|Ifitm2|Trim8|Trim34a|Znfx1|Fam111a|Oas1c|Hexim1|Pde12|Ifitm6|Trim25|Oasl1|Oas3|Oas2|Oas1a|Vps37b|Trim65|Trim30c|Trim5|Parp10|Isg15|Ifi206	-10	MyList
GO Biological Processes	19	GO:0048525	negative regulation of viral process	19_GO:0016032 viral process	-12	3.1	8.6	20641	102	2846	44	1.5	0.23	12642|15951|17069|19106|19288|20128|20304|20568|20684|20817|20846|22695|23960|23961|23962|24014|56417|56491|58185|66141|66949|68713|69550|71586|76681|80287|80750|80876|93679|98999|107373|114643|192231|213002|217069|231655|246727|246728|246730|338364|667823|671535|100038882|102639543	Ch25h|Ifi204|Ly6e|Eif2ak2|Ptx3|Trim30a|Ccl5|Slpi|Sp100|Srpk2|Stat1|Zfp36|Oas1g|Oas1b|Oasl2|Rnasel|Adar|Vapb|Rsad2|Ifitm3|Trim59|Ifitm1|Bst2|Ifih1|Trim12a|Apobec3|N4bp1|Ifitm2|Trim8|Znfx1|Fam111a|Oas1c|Hexim1|Ifitm6|Trim25|Oasl1|Oas3|Oas2|Oas1a|Trim65|Trim5|Parp10|Isg15|Ifi206	-10	MyList
GO Biological Processes	19	GO:0042110	T cell activation	19_GO:0002376 immune system process	-12	2.1	8.1	20641	304	2846	90	3.2	0.33	11352|11491|11891|12010|12028|12043|12047|12051|12192|12193|12387|12445|12476|12487|12523|12767|12775|13039|13200|14127|14190|14347|14609|14728|14991|14998|15510|15894|15975|16159|16160|16193|16197|16362|16408|16409|16658|16848|16952|17085|17474|17869|17973|18173|18826|19156|19165|19171|19219|19264|20230|20351|20677|20737|20807|20848|20850|20963|21949|22164|22376|22724|23882|26888|27215|30925|504…	Abl2|Adam17|Rab27a|B2m|Bax|Bcl2|Bcl2a1d|Bcl3|Zfp36l1|Zfp36l2|Ctnnb1|Ccnd3|Cd151|Cd28|Cd84|Cxcr4|Ccr7|Ctsl|Ddost|Fcer1g|Fgl2|Fut7|Gja1|Lilrb4a|H2-M3|H2-DMa|Hspd1|Icam1|Ifnar1|Il12a|Il12b|Il6|Il7r|Irf1|Itgal|Itgam|Mafb|Lfng|Anxa1|Ly9|Clec4d|Myc|Nck1|Slc11a1|Lcp1|Psap|Psen2|Psmb10|Ptger4|Ptprc|Satb1|Sema4a|Sox4|Spn|Srf|Stat3|Stat5a|Syk|Tnfsf8|Tnfsf4|Was|Zbtb7b|Gadd45g|Clec4a2|Azi2|Slamf6|Ebi3|Icosl|…	-10	MyList
GO Biological Processes	19	GO:0001816	cytokine production	19_GO:0032501 multicellular organismal process	-12	2.8	8.4	20641	134	2846	52	1.8	0.25	11770|11774|11776|12362|14127|14385|14456|14728|15251|15975|16159|16160|16175|16176|16180|16193|16391|16822|16889|17132|17874|18018|18019|18128|18129|18173|18753|19165|19217|19219|19664|19696|20737|22040|23882|27215|30940|54123|58217|58218|72590|74760|80385|98365|99138|103213|106869|216799|229877|257632|326623|383619	Fabp4|Ap3b1|Ap3d1|Casp1|Fcer1g|Slc37a4|Gas6|Lilrb4a|Hif1a|Ifnar1|Il12a|Il12b|Il1a|Il1b|Il1rap|Il6|Irf9|Lcp2|Lipa|Maf|Myd88|Nfatc1|Nfatc2|Notch1|Notch2|Slc11a1|Prkcd|Psen2|Ptger2|Ptger4|Rbpj|Rel|Spn|Trex1|Gadd45g|Azi2|Usp25|Irf7|Trem1|Trem3|Ppme1|Rab3il1|Tusc2|Slamf9|Stard7|Traf3ip2|Tnfaip8|Nlrp3|Rap1gds1|Nod2|Tnfsf15|Aim2	-10	MyList
GO Biological Processes	19	GO:0046635	positive regulation of alpha-beta T cell activation	19_GO:0002376 immune system process	-12	3.5	8.7	20641	77	2846	37	1.3	0.21	11774|11776|12487|12519|12520|12703|12775|14727|14728|14961|15284|15505|16159|16160|16161|16186|16190|16193|16362|16452|16952|17863|18106|18950|19264|20963|22164|22724|54721|74131|80859|83430|209590|216799|240354|243910|320404	Ap3b1|Ap3d1|Cd28|Cd80|Cd81|Socs1|Ccr7|Lilrb4b|Lilrb4a|H2-Ab1|Hlx|Hsph1|Il12a|Il12b|Il12rb1|Il2rg|Il4ra|Il6|Irf1|Jak2|Anxa1|Myb|Cd244a|Pnp|Ptprc|Syk|Tnfsf4|Zbtb7b|Tyk2|Sash3|Nfkbiz|Il23a|Il23r|Nlrp3|Malt1|Nfkbid|Itpkb	-10	MyList
GO Biological Processes	19	GO:0031331	positive regulation of cellular catabolic process	19_GO:0048518 positive regulation of biological process	-12	1.9	7.9	20641	455	2846	120	4.2	0.38	11305|11502|11820|11983|12028|12125|12176|12192|12193|12227|12520|12795|12894|13032|13132|13179|13853|14084|14629|14904|15251|15368|15473|15511|15558|15944|16151|16176|16193|16835|16971|17246|17454|17869|18753|18983|19165|19229|19246|19358|20128|20620|20773|21929|22057|22084|22333|22350|22695|26395|26874|27373|29869|30945|52551|52639|53312|54483|54609|54636|56312|56374|56486|60599|64209|64383|651…	Abca2|Adam9|App|Atpif1|Bax|Bcl2l11|Bnip3|Zfp36l1|Zfp36l2|Btg2|Cd81|Plk3|Cpt1a|Ctsc|Dab2|Dcn|Epm2a|Faf1|Gclc|Gtpbp1|Hif1a|Hmox1|Rida|Hspa1b|Htr2a|Irgm1|Ikbkg|Il1b|Il6|Ldlr|Lrp1|Mdm2|Mov10|Myc|Prkcd|Cnot7|Psen2|Ptk2b|Ptpn1|Rad23a|Trim30a|Plk2|Sptlc2|Tnfaip3|Tob1|Tsc2|Vdac1|Ezr|Zfp36|Map2k1|Abcd2|Csnk1e|Ulk2|Rnf19a|Sgta|Wipi1|Nub1|Mefv|Ubqln2|Wdr45|Nupr1|Tmem59|Gabarap|Trp53inp1|Herpud1|Sirt2|Vps35|…	-10	MyList
GO Biological Processes	19	GO:0051345	positive regulation of hydrolase activity	19_GO:0065007 biological regulation	-12	1.8	7.8	20641	539	2846	136	4.8	0.4	11352|11549|11603|11820|12028|12042|12125|12156|12315|12362|12368|12370|12489|12578|12633|12775|13033|13036|13196|14182|14270|14673|14674|14682|14744|15510|15558|15559|15894|15951|16403|16452|16456|17096|17118|17356|17470|17869|18174|18538|18567|18753|18786|19016|19156|19186|19188|19229|19264|19417|19734|20293|20296|20299|20302|20303|20304|20305|20306|20308|20312|20354|20846|20848|20963|21353|219…	Abl2|Adra1a|Agrn|App|Bax|Bcl10|Bcl2l11|Bmp2|Calm3|Casp1|Casp6|Casp8|Cd33|Cdkn2a|Cflar|Ccr7|Ctsd|Ctsh|Asap1|Fgfr1|Srgap2|Gna12|Gna13|Gnaq|Gpr65|Hspd1|Htr2a|Htr2b|Icam1|Ifi204|Itga6|Jak2|F11r|Lyn|Marcks|Afdn|Cd200|Myc|Slc11a2|Pcna|Pdcd2|Prkcd|Plaa|Pparg|Psap|Psme1|Psme2|Ptk2b|Ptprc|Rasgrf1|Rgs16|Ccl12|Ccl2|Ccl22|Ccl3|Ccl4|Ccl5|Ccl6|Ccl7|Ccl9|Cx3cl1|Sema4d|Stat1|Stat3|Syk|Tank|Cd40|Tsc2|Nr1h3|Vegfa|…	-10	MyList
GO Biological Processes	19	GO:0006979	response to oxidative stress	19_GO:0050896 response to stimulus	-12	2.1	7.9	20641	345	2846	98	3.4	0.34	11502|11629|11669|11699|11758|11820|11852|11938|12043|12176|12359|12368|12491|12494|12578|12631|12795|12850|13010|13614|14629|14630|14775|14782|15251|15368|15586|16193|16210|16452|16476|16649|16819|16952|17250|17390|17395|17527|18023|18033|18104|18124|18174|18227|18477|18753|19173|19224|19225|19229|19261|20466|20541|20656|20657|20856|21929|22040|22228|22658|26395|26408|26570|26889|28240|30940|504…	Adam9|Aif1|Aldh2|Ambp|Prdx6|App|Rhob|Atp2a2|Bcl2|Bnip3|Cat|Casp6|Cd36|Cd38|Cdkn2a|Cfl1|Plk3|Coq7|Cst3|Edn1|Gclc|Gclm|Gpx1|Gsr|Hif1a|Hmox1|Hyal1|Il6|Impact|Jak2|Jun|Kpna4|Lcn2|Anxa1|Abcc1|Mmp2|Mmp9|Mpv17|Nfe2l1|Nfkb1|Nqo1|Nr4a3|Slc11a2|Nr4a2|Prdx1|Prkcd|Psmb5|Ptgs1|Ptgs2|Ptk2b|Sirpa|Sin3a|Slc8a1|Sod2|Sod3|Stc2|Tnfaip3|Trex1|Ucp2|Pcgf2|Map2k1|Map3k5|Slc7a11|Cln8|Trpm2|Usp25|Txnrd1|Ero1a|Prdx5|Rcan1…	-9.9	MyList
GO Biological Processes	19	GO:0050778	positive regulation of immune response	19_GO:0002376 immune system process	-12	1.7	7.7	20641	670	2846	160	5.6	0.43	11541|11542|12010|12028|12042|12043|12047|12258|12259|12260|12261|12262|12267|12273|12297|12368|12487|12494|12520|12775|12927|13874|14127|14129|14131|14289|14293|14961|14962|14972|14990|14991|14998|14999|15000|15007|15015|15018|15024|15039|15040|15042|15170|15284|15510|15944|15950|15951|16151|16159|16160|16161|16176|16177|16190|16193|16362|16365|16409|16452|16783|16822|16859|16952|17096|17381|173…	Adora2b|Adora3|B2m|Bax|Bcl10|Bcl2|Bcl2a1d|Serping1|C1qa|C1qb|C1qbp|C1qc|C3ar1|C5ar1|Cacnb3|Casp6|Cd28|Cd38|Cd81|Ccr7|Bcar1|Ereg|Fcer1g|Fcgr1|Fcgr3|Fpr2|Fpr1|H2-Ab1|Cfb|H2-K1|H2-M2|H2-M3|H2-DMa|H2-DMb1|H2-DMb2|H2-Q10|H2-Q4|H2-Q7|H2-T10|H2-T22|H2-T23|H2-T24|Ptpn6|Hlx|Hspd1|Irgm1|Ifi203|Ifi204|Ikbkg|Il12a|Il12b|Il12rb1|Il1b|Il1r1|Il4ra|Il6|Irf1|Acod1|Itgam|Jak2|Lamp1|Lcp2|Lgals9|Anxa1|Lyn|Mmp12|Mmp2…	-9.9	MyList
GO Biological Processes	19	GO:0002224	toll-like receptor signaling pathway	19_GO:0002376 immune system process	-12	3.7	8.8	20641	64	2846	33	1.2	0.2	11774|12042|12475|15510|16179|16859|17079|17096|17874|18035|18754|21897|21939|23960|54445|57783|64685|71268|73914|76438|83490|108960|114643|140792|142980|170743|170744|231130|246730|246746|279572|327957|414084	Ap3b1|Bcl10|Cd14|Hspd1|Irak1|Lgals9|Cd180|Lyn|Myd88|Nfkbia|Prkce|Tlr1|Cd40|Oas1g|Unc93b1|Tnip1|Nmi|Lrrfip2|Irak3|Rftn1|Pik3ap1|Irak2|Oas1c|Colec12|Tlr3|Tlr7|Tlr8|Tnip2|Oas1a|Cd300lf|Tlr13|Scimp|Tnip3	-9.9	MyList
GO Biological Processes	19	GO:0032651	regulation of interleukin-1 beta production	19_GO:0032501 multicellular organismal process	-12	3.2	8.5	20641	96	2846	42	1.5	0.23	11433|11820|12362|12370|12489|12491|12774|12775|13051|14727|14728|15951|15975|16193|16452|17874|19261|20302|20848|21929|54483|55991|69146|74155|83433|170744|195046|216799|216869|216963|217203|226695|229898|230738|240354|257632|268857|282663|381308|383619|100040462|102639543	Acp5|App|Casp1|Casp8|Cd33|Cd36|Ccr5|Ccr7|Cx3cr1|Lilrb4b|Lilrb4a|Ifi204|Ifnar1|Il6|Jak2|Myd88|Sirpa|Ccl3|Stat3|Tnfaip3|Mefv|Panx1|Gsdmd|Errfi1|Trem2|Tlr8|Nlrp1a|Nlrp3|Arrb2|Git1|Tmem106a|Ifi205|Gbp5|Zc3h12a|Malt1|Nod2|Nlrc3|Serpinb1b|Ifi211|Aim2|Mndal|Ifi206	-9.9	MyList
GO Biological Processes	19	GO:0002706	regulation of lymphocyte mediated immunity	19_GO:0002376 immune system process	-12	2.3	8.1	20641	227	2846	73	2.6	0.3	11622|11846|12010|12487|12520|14127|14129|14130|14131|14204|14347|14727|14728|14972|14990|14991|15007|15015|15018|15024|15039|15040|15042|15170|15510|16159|16160|16176|16177|16193|16197|16783|16859|18950|19264|19294|20706|20723|20737|20850|20926|21354|21355|21939|22164|22376|27218|30925|51869|52118|54725|58185|65113|72103|74048|74131|83430|83433|93694|104709|107035|110557|213208|214855|216799|216…	Ahr|Arg1|B2m|Cd28|Cd81|Fcer1g|Fcgr1|Fcgr2b|Fcgr3|Il4i1|Fut7|Lilrb4b|Lilrb4a|H2-K1|H2-M2|H2-M3|H2-Q10|H2-Q4|H2-Q7|H2-T10|H2-T22|H2-T23|H2-T24|Ptpn6|Hspd1|Il12a|Il12b|Il1b|Il1r1|Il6|Il7r|Lamp1|Lgals9|Pnp|Ptprc|Nectin2|Serpinb9b|Serpinb9|Spn|Stat5a|Supt6|Tap1|Tap2|Cd40|Tnfsf4|Was|Slamf1|Slamf6|Rif1|Pvr|Cadm1|Rsad2|Ndfip1|Aplf|Vsir|Sash3|Il23a|Trem2|Clec2d|Pik3r6|Fbxo38|H2-Q6|Il20rb|Arid5a|Nlrp3|Arrb…	-9.8	MyList
GO Biological Processes	19	GO:0030162	regulation of proteolysis	19_GO:0008152 metabolic process	-12	1.7	7.6	20641	750	2846	174	6.1	0.45	11502|11540|11699|11820|11836|11983|12028|12042|12047|12125|12258|12362|12368|12370|12406|12578|12581|12631|12633|12795|13010|13014|13024|13030|13032|13033|13036|13132|13601|13650|13853|14433|14456|14629|14673|14751|14775|15234|15370|15510|15511|15951|16176|16193|16330|16452|16912|16913|17025|17096|17246|17314|17387|17395|17869|18023|18174|18550|18567|18788|18791|18792|19016|19165|19186|19188|192…	Adam9|Adora2a|Ambp|App|Araf|Atpif1|Bax|Bcl10|Bcl2a1d|Bcl2l11|Serping1|Casp1|Casp6|Casp8|Serpinh1|Cdkn2a|Cdkn2d|Cfl1|Cflar|Plk3|Cst3|Cstb|Ctla2a|Ctsb|Ctsc|Ctsd|Ctsh|Dab2|Ecm1|Rhbdf1|Epm2a|Gapdh|Gas6|Gclc|Gna12|Gpi1|Gpx1|Hgf|Nr4a1|Hspd1|Hspa1b|Ifi204|Il1b|Il6|Inpp5b|Jak2|Psmb9|Psmb8|Alad|Lyn|Mdm2|Mgmt|Mmp14|Mmp9|Myc|Nfe2l1|Slc11a2|Furin|Pdcd2|Serpinb2|Plat|Plau|Pparg|Psen2|Psme1|Psme2|Ptgs2|Ptk2b|R…	-9.8	MyList
GO Biological Processes	19	GO:0002821	positive regulation of adaptive immune response	19_GO:0002376 immune system process	-12	2.6	8.2	20641	161	2846	58	2	0.26	12010|12487|12520|14127|14129|14131|14961|14972|14990|14991|14998|15007|15015|15018|15024|15039|15040|15042|15510|16159|16160|16161|16176|16177|16193|16452|18173|18950|19264|19294|21355|21939|22164|24099|27218|51869|52118|54721|58185|60533|74131|80859|83430|83433|107035|110557|209590|214855|216799|223601|232811|240354|243910|257632|268564|329260|332579|619441	B2m|Cd28|Cd81|Fcer1g|Fcgr1|Fcgr3|H2-Ab1|H2-K1|H2-M2|H2-M3|H2-DMa|H2-Q10|H2-Q4|H2-Q7|H2-T10|H2-T22|H2-T23|H2-T24|Hspd1|Il12a|Il12b|Il12rb1|Il1b|Il1r1|Il6|Jak2|Slc11a1|Pnp|Ptprc|Nectin2|Tap2|Cd40|Tnfsf4|Tnfsf13b|Slamf1|Rif1|Pvr|Tyk2|Rsad2|Cd274|Sash3|Nfkbiz|Il23a|Trem2|Fbxo38|H2-Q6|Il23r|Arid5a|Nlrp3|Cyrib|Kmt5c|Malt1|Nfkbid|Nod2|Zbtb1|Dennd1b|Card9|Tnfsfm13	-9.8	MyList
GO Biological Processes	19	GO:0042129	regulation of T cell proliferation	19_GO:0002376 immune system process	-12	2.5	8.1	20641	187	2846	64	2.2	0.28	11629|11846|12387|12487|12519|12520|12578|12721|12775|14204|14727|14728|14999|15000|15170|16159|16160|16161|16175|16176|16184|16193|16195|16362|16408|16452|16453|16854|16859|16952|17973|17974|18106|18950|19084|19099|19264|19354|20304|20555|20737|20850|20963|20971|21950|22164|22724|24099|27218|50723|54721|60533|65113|74048|74131|78317|83430|93695|193385|209590|213208|230979|245126|246779	Aif1|Arg1|Ctnnb1|Cd28|Cd80|Cd81|Cdkn2a|Coro1a|Ccr7|Il4i1|Lilrb4b|Lilrb4a|H2-DMb1|H2-DMb2|Ptpn6|Il12a|Il12b|Il12rb1|Il1a|Il1b|Il2ra|Il6|Il6st|Irf1|Itgal|Jak2|Jak3|Lgals3|Lgals9|Anxa1|Nck1|Nck2|Cd244a|Pnp|Prkar1a|Mapk8ip1|Ptprc|Rac2|Ccl5|Slfn1|Spn|Stat5a|Syk|Sdc4|Tnfsf9|Tnfsf4|Zbtb7b|Tnfsf13b|Slamf1|Icosl|Tyk2|Cd274|Ndfip1|Vsir|Sash3|Ccdc88b|Il23a|Gpnmb|Ripor2|Il23r|Il20rb|Tnfrsf14|Tarm1|Il27	-9.8	MyList
GO Biological Processes	19	GO:0045859	regulation of protein kinase activity	19_GO:0008152 metabolic process	-12	1.8	7.6	20641	598	2846	146	5.1	0.41	11461|11491|11502|11540|11549|11603|11770|11820|11839|12156|12273|12283|12443|12445|12447|12575|12576|12577|12578|12579|12581|12703|12775|12977|12988|13132|13138|13197|13385|13614|13853|13874|14081|14182|14456|14682|14727|14728|15170|15200|15234|15357|15505|15558|15559|15944|16151|16160|16176|16179|16181|16193|16416|16452|16797|16975|17096|17118|17311|17873|17937|18148|18173|18226|18591|18712|187…	Actb|Adam17|Adam9|Adora2a|Adra1a|Agrn|Fabp4|App|Areg|Bmp2|C5ar1|Cab39|Ccnd1|Ccnd3|Ccne1|Cdkn1a|Cdkn1b|Cdkn1c|Cdkn2a|Cdkn2b|Cdkn2d|Socs1|Ccr7|Csf1|Csk|Dab2|Dag1|Gadd45a|Dlg4|Edn1|Epm2a|Ereg|Acsl1|Fgfr1|Gas6|Gnaq|Lilrb4b|Lilrb4a|Ptpn6|Hbegf|Hgf|Hmgcr|Hsph1|Htr2a|Htr2b|Irgm1|Ikbkg|Il12b|Il1b|Irak1|Il1rn|Il6|Itgb3|Jak2|Lat|Lrp8|Lyn|Marcks|Kitl|Gadd45b|Nab2|Npm1|Slc11a1|Nup62|Pdgfb|Pim1|Prkcd|Pmp22|Pp…	-9.7	MyList
GO Biological Processes	19	GO:0019884	antigen processing and presentation of exogenous antigen	19_GO:0002376 immune system process	-12	4.5	8.9	20641	40	2846	25	0.88	0.17	11774|11776|12010|14127|14129|14130|14131|14961|14972|14991|14998|14999|15000|15001|15002|19186|19188|21354|21355|21356|26888|54445|73149|98682|269799	Ap3b1|Ap3d1|B2m|Fcer1g|Fcgr1|Fcgr2b|Fcgr3|H2-Ab1|H2-K1|H2-M3|H2-DMa|H2-DMb1|H2-DMb2|H2-Oa|H2-Ob|Psme1|Psme2|Tap1|Tap2|Tapbp|Clec4a2|Unc93b1|Clec4a3|Mfsd6|Clec4a1	-9.6	MyList
GO Biological Processes	19	GO:0060627	regulation of vesicle-mediated transport	19_GO:0051179 localization	-12	1.7	7.6	20641	623	2846	150	5.3	0.42	11305|11540|11541|11542|11549|11820|11891|11938|12010|12217|12286|12317|12475|12476|12483|12491|12512|12523|12721|12775|12890|12988|13057|13132|13385|13660|14127|14129|14130|14131|14159|14456|14962|15162|15368|15558|16169|16176|16186|16190|16409|16416|16423|16443|16568|16783|16854|16859|16952|16971|16976|17096|17289|17304|17918|18000|18128|18173|18222|18441|18442|18636|18717|18754|19016|19063|191…	Abca2|Adora2a|Adora2b|Adora3|Adra1a|App|Rab27a|Atp2a2|B2m|Bsn|Cacna1a|Calr|Cd14|Cd151|Cd22|Cd36|Cd63|Cd84|Coro1a|Ccr7|Cplx2|Csk|Cyba|Dab2|Dlg4|Ehd1|Fcer1g|Fcgr1|Fcgr2b|Fcgr3|Fes|Gas6|Cfb|Hck|Hmox1|Htr2a|Il15ra|Il1b|Il2rg|Il4ra|Itgam|Itgb3|Cd47|Itsn1|Kif3a|Lamp1|Lgals3|Lgals9|Anxa1|Lrp1|Lrpap1|Lyn|Mertk|Mfge8|Myo5a|Septin2|Notch1|Slc11a1|Numb|P2ry1|P2ry2|Cfp|Pip5k1c|Prkce|Pparg|Ppt1|Pros1|Ptpn1|Si…	-9.5	MyList
GO Biological Processes	19	GO:0042326	negative regulation of phosphorylation	19_GO:0048519 negative regulation of biological process	-12	2	7.7	20641	401	2846	108	3.8	0.36	11461|11540|11770|11796|12028|12156|12575|12576|12577|12578|12579|12581|12702|12703|12988|13197|13805|13853|14682|14727|14728|15170|15234|15357|15937|16176|16193|16210|16362|16476|16971|17096|17130|17295|17472|17873|17973|17974|18148|18226|18753|19016|19084|19099|19165|19246|19252|19261|19264|19271|19735|20354|20541|20555|20660|20848|21929|22084|22436|23882|24056|24063|50918|52662|56312|56417|567…	Actb|Adora2a|Fabp4|Birc3|Bax|Bmp2|Cdkn1a|Cdkn1b|Cdkn1c|Cdkn2a|Cdkn2b|Cdkn2d|Socs3|Socs1|Csk|Gadd45a|Eng|Epm2a|Gnaq|Lilrb4b|Lilrb4a|Ptpn6|Hgf|Hmgcr|Ier3|Il1b|Il6|Impact|Irf1|Jun|Lrp1|Lyn|Smad6|Met|Gbp4|Gadd45b|Nck1|Nck2|Npm1|Nup62|Prkcd|Pparg|Prkar1a|Mapk8ip1|Psen2|Ptpn1|Dusp1|Sirpa|Ptprc|Ptprj|Rgs2|Sema4d|Slc8a1|Slfn1|Sorl1|Stat3|Tnfaip3|Tsc2|Xdh|Gadd45g|Sh3bp5|Spry1|Myadm|Ldlrad4|Nupr1|Adar|Stap…	-9.5	MyList
GO Biological Processes	19	GO:0010563	negative regulation of phosphorus metabolic process	19_GO:0048519 negative regulation of biological process	-12	1.9	7.7	20641	458	2846	119	4.2	0.38	11305|11461|11540|11622|11770|11796|12028|12156|12495|12575|12576|12577|12578|12579|12581|12702|12703|12953|12988|13197|13805|13853|14682|14727|14728|15170|15234|15357|15937|16150|16176|16193|16210|16362|16476|16971|17096|17130|17295|17472|17873|17973|17974|18148|18226|18591|18753|19016|19084|19099|19165|19246|19252|19261|19264|19271|19735|20354|20541|20555|20660|20848|21929|22084|22436|23882|240…	Abca2|Actb|Adora2a|Ahr|Fabp4|Birc3|Bax|Bmp2|Entpd1|Cdkn1a|Cdkn1b|Cdkn1c|Cdkn2a|Cdkn2b|Cdkn2d|Socs3|Socs1|Cry2|Csk|Gadd45a|Eng|Epm2a|Gnaq|Lilrb4b|Lilrb4a|Ptpn6|Hgf|Hmgcr|Ier3|Ikbkb|Il1b|Il6|Impact|Irf1|Jun|Lrp1|Lyn|Smad6|Met|Gbp4|Gadd45b|Nck1|Nck2|Npm1|Nup62|Pdgfb|Prkcd|Pparg|Prkar1a|Mapk8ip1|Psen2|Ptpn1|Dusp1|Sirpa|Ptprc|Ptprj|Rgs2|Sema4d|Slc8a1|Slfn1|Sorl1|Stat3|Tnfaip3|Tsc2|Xdh|Gadd45g|Sh3bp5|S…	-9.5	MyList
GO Biological Processes	19	GO:0045936	negative regulation of phosphate metabolic process	19_GO:0048519 negative regulation of biological process	-12	1.9	7.7	20641	458	2846	119	4.2	0.38	11305|11461|11540|11622|11770|11796|12028|12156|12495|12575|12576|12577|12578|12579|12581|12702|12703|12953|12988|13197|13805|13853|14682|14727|14728|15170|15234|15357|15937|16150|16176|16193|16210|16362|16476|16971|17096|17130|17295|17472|17873|17973|17974|18148|18226|18591|18753|19016|19084|19099|19165|19246|19252|19261|19264|19271|19735|20354|20541|20555|20660|20848|21929|22084|22436|23882|240…	Abca2|Actb|Adora2a|Ahr|Fabp4|Birc3|Bax|Bmp2|Entpd1|Cdkn1a|Cdkn1b|Cdkn1c|Cdkn2a|Cdkn2b|Cdkn2d|Socs3|Socs1|Cry2|Csk|Gadd45a|Eng|Epm2a|Gnaq|Lilrb4b|Lilrb4a|Ptpn6|Hgf|Hmgcr|Ier3|Ikbkb|Il1b|Il6|Impact|Irf1|Jun|Lrp1|Lyn|Smad6|Met|Gbp4|Gadd45b|Nck1|Nck2|Npm1|Nup62|Pdgfb|Prkcd|Pparg|Prkar1a|Mapk8ip1|Psen2|Ptpn1|Dusp1|Sirpa|Ptprc|Ptprj|Rgs2|Sema4d|Slc8a1|Slfn1|Sorl1|Stat3|Tnfaip3|Tsc2|Xdh|Gadd45g|Sh3bp5|S…	-9.5	MyList
GO Biological Processes	19	GO:0080135	regulation of cellular response to stress	19_GO:0050896 response to stimulus	-12	1.7	7.5	20641	734	2846	170	6	0.44	11461|11491|11820|12028|12156|12387|12491|12578|12581|12611|13132|13197|13207|14048|14051|14130|14151|14362|14775|15234|15251|15357|15505|15937|15939|16151|16175|16176|16409|16971|17096|17246|17295|17314|17318|17392|17394|17869|17873|17874|17966|17973|17974|18007|18023|18124|18148|18477|18538|18753|18950|19099|19106|19156|19225|19229|19246|19252|19261|19280|20353|20482|20656|20677|21761|22029|222…	Actb|Adam17|App|Bax|Bmp2|Ctnnb1|Cd36|Cdkn2a|Cdkn2d|Cebpg|Dab2|Gadd45a|Ddx5|Eya1|Eya4|Fcgr2b|Fech|Fzd1|Gpx1|Hgf|Hif1a|Hmgcr|Hsph1|Ier3|Ier5|Ikbkg|Il1a|Il1b|Itgam|Lrp1|Lyn|Mdm2|Met|Mgmt|Mid1|Mmp3|Mmp8|Myc|Gadd45b|Myd88|Nbr1|Nck1|Nck2|Neo1|Nfe2l1|Nr4a3|Npm1|Prdx1|Pcna|Prkcd|Pnp|Mapk8ip1|Eif2ak2|Psap|Ptgs2|Ptk2b|Ptpn1|Dusp1|Sirpa|Ptprs|Sema4c|Skil|Sod2|Sox4|Morf4l1|Traf1|Nr1h3|Vdac1|Vegfa|Vhl|Ezr|Was…	-9.5	MyList
GO Biological Processes	19	GO:0050766	positive regulation of phagocytosis	19_GO:0051179 localization	-12	3.2	8.4	20641	91	2846	40	1.4	0.22	11891|12317|12491|12775|13057|14127|14129|14130|14131|14456|14962|16169|16176|16186|16423|16971|17289|17304|18173|18636|19016|19128|19261|19264|19271|19288|20296|27403|56644|56792|66890|83433|105722|109934|246746|257632|320832|381484|668101|100038947	Rab27a|Calr|Cd36|Ccr7|Cyba|Fcer1g|Fcgr1|Fcgr2b|Fcgr3|Gas6|Cfb|Il15ra|Il1b|Il2rg|Cd47|Lrp1|Mertk|Mfge8|Slc11a1|Cfp|Pparg|Pros1|Sirpa|Ptprc|Ptprj|Ptx3|Ccl2|Abca7|Clec7a|Stap1|Lman2|Trem2|Ano6|Abr|Cd300lf|Nod2|Sirpb1a|Gm5150|Sirpb1b|Sirpb1c	-9.4	MyList
GO Biological Processes	19	GO:1903900	regulation of viral life cycle	19_GO:0016032 viral process	-12	2.6	8.1	20641	151	2846	55	1.9	0.26	12043|12215|12642|13207|15951|17069|18128|18983|19106|19288|19294|19358|20128|20304|20568|20817|20853|21973|23960|23961|23962|24014|56417|56491|57874|58185|66141|66949|67846|68713|69550|71586|76681|80287|80750|80876|93679|94094|98999|107373|114643|211948|213002|217069|231655|246727|246728|246730|330192|338364|434219|667823|671535|100038882|102639543	Bcl2|Bsg|Ch25h|Ddx5|Ifi204|Ly6e|Notch1|Cnot7|Eif2ak2|Ptx3|Nectin2|Rad23a|Trim30a|Ccl5|Slpi|Srpk2|Stau1|Top2a|Oas1g|Oas1b|Oasl2|Rnasel|Adar|Vapb|Hacd3|Rsad2|Ifitm3|Trim59|Tmem39a|Ifitm1|Bst2|Ifih1|Trim12a|Apobec3|N4bp1|Ifitm2|Trim8|Trim34a|Znfx1|Fam111a|Oas1c|Pde12|Ifitm6|Trim25|Oasl1|Oas3|Oas2|Oas1a|Vps37b|Trim65|Trim30c|Trim5|Parp10|Isg15|Ifi206	-9.4	MyList
GO Biological Processes	19	GO:0043410	positive regulation of MAPK cascade	19_GO:0023052 signaling	-12	1.8	7.6	20641	528	2846	132	4.6	0.39	11352|11491|11502|11549|11820|11984|12156|12387|12491|12520|12523|12633|12767|12768|12775|12988|13132|13197|13614|14130|14182|14456|14538|15234|15357|15531|15558|15559|15894|16010|16175|16176|16179|16181|16193|16416|16452|16476|16971|17295|17311|17318|17394|17873|17874|18128|18129|18186|18413|18441|18591|18753|18754|19099|19106|19156|19229|19246|19247|19264|19271|20128|20293|20296|20299|20302|203…	Abl2|Adam17|Adam9|Adra1a|App|Atp6v0c|Bmp2|Ctnnb1|Cd36|Cd81|Cd84|Cflar|Cxcr4|Ccr1|Ccr7|Csk|Dab2|Gadd45a|Edn1|Fcgr2b|Fgfr1|Gas6|Gcnt2|Hgf|Hmgcr|Ndst1|Htr2a|Htr2b|Icam1|Igfbp4|Il1a|Il1b|Irak1|Il1rn|Il6|Itgb3|Jak2|Jun|Lrp1|Met|Kitl|Mid1|Mmp8|Gadd45b|Myd88|Notch1|Notch2|Nrp1|Osm|P2ry1|Pdgfb|Prkcd|Prkce|Mapk8ip1|Eif2ak2|Psap|Ptk2b|Ptpn1|Ptpn11|Ptprc|Ptprj|Trim30a|Ccl12|Ccl2|Ccl22|Ccl3|Ccl4|Ccl5|Ccl6|Cc…	-9.4	MyList
Reactome Gene Sets	6	R-MMU-76002	Platelet activation, signaling and aggregation		-12	2.3	7.8	20641	241	2846	75	2.6	0.3	11820|11852|12258|12315|12491|12512|12527|12842|12843|12927|12988|13139|13601|14067|14127|14268|14456|14673|14674|14682|14706|15170|15234|16416|16440|16797|16822|17096|18405|18406|18441|18591|18753|18754|19039|19128|19156|19241|19246|19247|19354|20363|20692|20963|21767|21857|22145|22330|22339|22340|22371|23945|30955|56193|56744|57349|60595|66066|67059|67988|70839|74145|74769|80884|104009|104709|1…	App|Rhob|Serping1|Calm3|Cd36|Cd63|Cd9|Col1a1|Col1a2|Bcar1|Csk|Dgka|Ecm1|F5|Fcer1g|Fn1|Gas6|Gna12|Gna13|Gnaq|Gng4|Ptpn6|Hgf|Itgb3|Itpr3|Lat|Lcp2|Lyn|Orm1|Orm2|P2ry1|Pdgfb|Prkcd|Prkce|Lgals3bp|Pros1|Psap|Tmsb4x|Ptpn1|Ptpn11|Rac2|Selenop|Sparc|Syk|Tex264|Timp1|Tuba4a|Vcl|Vegfa|Vegfb|Vwf|Mgll|Pik3cg|Plek|Pf4|Ppbp|Actn4|Gng11|Ola1|Tmx3|P2ry12|F13a1|Pik3cb|Maged2|Qsox1|Pik3r6|Fermt3|Raf1|Flna|Arrb2|Lhf…	-9.4	MyList
GO Biological Processes	19	GO:0051051	negative regulation of transport	19_GO:0051179 localization	-12	1.8	7.6	20641	513	2846	129	4.5	0.39	11305|11603|11622|11936|12043|12257|12297|12315|12489|12491|12495|12523|12721|12953|12988|13121|13385|13614|13650|14130|14682|14873|15107|15357|15368|15466|15558|15894|15932|16159|16160|16176|16179|16181|16193|16416|16423|16790|16854|16859|16952|16976|17395|17470|17472|17869|17918|18007|18128|18245|18413|18441|18575|18576|18641|18754|18798|19016|19219|19224|19225|19229|19247|19261|19349|19735|204…	Abca2|Agrn|Ahr|Fxyd2|Bcl2|Tspo|Cacnb3|Calm3|Cd33|Cd36|Entpd1|Cd84|Coro1a|Cry2|Csk|Cyp51|Dlg4|Edn1|Rhbdf1|Fcgr2b|Gnaq|Gsto1|Hadh|Hmgcr|Hmox1|Hrh2|Htr2a|Icam1|Idua|Il12a|Il12b|Il1b|Irak1|Il1rn|Il6|Itgb3|Cd47|Anpep|Lgals3|Lgals9|Anxa1|Lrpap1|Mmp9|Cd200|Gbp4|Myc|Myo5a|Neo1|Notch1|Oaz1|Osm|P2ry1|Pde1c|Pde3b|Pfkl|Prkce|Plcb4|Pparg|Ptger4|Ptgs1|Ptgs2|Ptk2b|Ptpn11|Sirpa|Rab7|Rgs2|Cyfip1|Sp100|Srebf1|Sreb…	-9.3	MyList
GO Biological Processes	19	GO:0050900	leukocyte migration	19_GO:0040011 locomotion	-12	2.3	7.9	20641	223	2846	71	2.5	0.29	12215|12273|12642|12721|12768|12775|12986|13051|13618|14127|14131|14345|14347|14385|14456|14825|15894|15945|16170|16172|16176|16401|16403|16408|16409|16456|16854|16952|17395|18578|18591|19035|19261|20209|20293|20296|20299|20302|20303|20304|20305|20306|20308|20310|20311|20312|20345|20737|20750|20963|22339|27218|28240|54725|56744|57349|58217|58218|64095|66102|68279|68585|74748|76088|98365|101502|10…	Bsg|C5ar1|Ch25h|Coro1a|Ccr1|Ccr7|Csf3r|Cx3cr1|Ednrb|Fcer1g|Fcgr3|Fut4|Fut7|Slc37a4|Gas6|Cxcl1|Icam1|Cxcl10|Il16|Il17ra|Il1b|Itga4|Itga6|Itgal|Itgam|F11r|Lgals3|Anxa1|Mmp9|Pde4b|Pdgfb|Ppib|Sirpa|Saa2|Ccl12|Ccl2|Ccl22|Ccl3|Ccl4|Ccl5|Ccl6|Ccl7|Ccl9|Cxcl2|Cxcl5|Cx3cl1|Selplg|Spn|Spp1|Syk|Vegfa|Slamf1|Trpm2|Cadm1|Pf4|Ppbp|Trem1|Trem3|Gpr35|Cxcl16|Mcoln2|Rtn4|Slamf8|Dock8|Slamf9|Hsd3b7|Ano6|Itga1|Ffar2…	-9.3	MyList
GO Biological Processes	19	GO:0002832	negative regulation of response to biotic stimulus	19_GO:0048519 negative regulation of biological process	-12	2.9	8.2	20641	119	2846	47	1.7	0.24	11622|11846|12258|12261|12768|14190|14204|15951|16365|16859|17381|18983|19016|20706|20723|20847|21354|21355|21929|22040|23960|26390|56045|56417|63953|64383|64685|66878|73914|74136|74748|80861|93694|100340|114643|211770|216869|224647|231712|246727|246730|268857|270151|434341|547253|100038882|102639543	Ahr|Arg1|Serping1|C1qbp|Ccr1|Fgl2|Il4i1|Ifi204|Acod1|Lgals9|Mmp12|Cnot7|Pparg|Serpinb9b|Serpinb9|Stat2|Tap1|Tap2|Tnfaip3|Trex1|Oas1g|Mapkbp1|Samhd1|Adar|Dusp10|Sirt2|Nmi|Riok3|Irak3|Sec14l1|Slamf8|Dhx58|Clec2d|Smpdl3b|Oas1c|Trib1|Arrb2|Ilrun|Trafd1|Oas3|Oas1a|Nlrc3|Nlrx1|Nlrc5|Parp14|Isg15|Ifi206	-9.3	MyList
GO Biological Processes	19	GO:0031400	negative regulation of protein modification process	19_GO:0048519 negative regulation of biological process	-11	1.8	7.5	20641	535	2846	133	4.7	0.4	11461|11540|11770|12028|12156|12257|12387|12575|12576|12577|12578|12702|12703|12953|13197|13433|13805|13853|14629|14682|14727|14728|15170|15234|15357|16150|16176|16193|16210|16362|16468|16476|16971|17096|17130|17295|17472|17873|17973|17974|18148|18226|18230|18412|18627|18753|18754|18786|19016|19084|19099|19165|19246|19252|19261|19264|19271|19735|20354|20466|20541|20555|20648|20660|20677|20926|219…	Actb|Adora2a|Fabp4|Bax|Bmp2|Tspo|Ctnnb1|Cdkn1a|Cdkn1b|Cdkn1c|Cdkn2a|Socs3|Socs1|Cry2|Gadd45a|Dnmt1|Eng|Epm2a|Gclc|Gnaq|Lilrb4b|Lilrb4a|Ptpn6|Hgf|Hmgcr|Ikbkb|Il1b|Il6|Impact|Irf1|Jarid2|Jun|Lrp1|Lyn|Smad6|Met|Gbp4|Gadd45b|Nck1|Nck2|Npm1|Nup62|Nxn|Sqstm1|Per2|Prkcd|Prkce|Plaa|Pparg|Prkar1a|Mapk8ip1|Psen2|Ptpn1|Dusp1|Sirpa|Ptprc|Ptprj|Rgs2|Sema4d|Sin3a|Slc8a1|Slfn1|Snta1|Sorl1|Sox4|Supt6|Tnfaip3|Tsc…	-9.3	MyList
KEGG Pathway	24	mmu05163	Human cytomegalovirus infection		-11	2.2	7.8	20641	256	2846	78	2.7	0.31	11513|12010|12028|12315|12317|12370|12387|12443|12567|12575|12578|12767|12768|12774|12927|13555|14673|14674|14682|14701|14706|14972|14990|14991|15007|15015|15018|15024|15039|15040|15042|16150|16151|16154|16176|16177|16193|16416|16440|17246|17869|18018|18019|18033|18035|18707|18796|18797|18798|19217|19219|19225|19229|19354|19744|20293|20296|20302|20303|20304|20312|20848|21354|21355|21356|22084|223…	Adcy7|B2m|Bax|Calm3|Calr|Casp8|Ctnnb1|Ccnd1|Cdk4|Cdkn1a|Cdkn2a|Cxcr4|Ccr1|Ccr5|Bcar1|E2f1|Gna12|Gna13|Gnaq|Gng12|Gng4|H2-K1|H2-M2|H2-M3|H2-Q10|H2-Q4|H2-Q7|H2-T10|H2-T22|H2-T23|H2-T24|Ikbkb|Ikbkg|Il10ra|Il1b|Il1r1|Il6|Itgb3|Itpr3|Mdm2|Myc|Nfatc1|Nfatc2|Nfkb1|Nfkbia|Pik3cd|Plcb2|Plcb3|Plcb4|Ptger2|Ptger4|Ptgs2|Ptk2b|Rac2|Rheb|Ccl12|Ccl2|Ccl3|Ccl4|Ccl5|Cx3cl1|Stat3|Tap1|Tap2|Tapbp|Tsc2|Vegfa|Map2k1|…	-9.3	MyList
KEGG Pathway	24	mmu05200	Pathways in cancer		-11	1.8	7.5	20641	543	2846	134	4.7	0.4	11513|11796|11797|11836|11864|12028|12043|12125|12156|12315|12369|12370|12387|12443|12445|12447|12567|12575|12576|12578|12579|12767|12986|13197|13555|13614|13618|14182|14256|14268|14362|14673|14674|14682|14701|14706|14857|14858|14859|14860|14862|14863|14871|14872|14873|15234|15251|15368|15975|15976|15980|16150|16151|16159|16160|16161|16164|16169|16184|16186|16190|16193|16195|16197|16403|16449|164…	Adcy7|Birc3|Birc2|Araf|Arnt2|Bax|Bcl2|Bcl2l11|Bmp2|Calm3|Casp7|Casp8|Ctnnb1|Ccnd1|Ccnd3|Ccne1|Cdk4|Cdkn1a|Cdkn1b|Cdkn2a|Cdkn2b|Cxcr4|Csf3r|Gadd45a|E2f1|Edn1|Ednrb|Fgfr1|Flt3l|Fn1|Fzd1|Gna12|Gna13|Gnaq|Gng12|Gng4|Gsta1|Gsta2|Gsta3|Gsta4|Gstm1|Gstm2|Gstt1|Gstt2|Gsto1|Hgf|Hif1a|Hmox1|Ifnar1|Ifnar2|Ifngr2|Ikbkb|Ikbkg|Il12a|Il12b|Il12rb1|Il13ra1|Il15ra|Il2ra|Il2rg|Il4ra|Il6|Il6st|Il7r|Itga6|Jag1|Jak2|…	-9.2	MyList
GO Biological Processes	19	GO:0050728	negative regulation of inflammatory response	19_GO:0048519 negative regulation of biological process	-11	2.7	8	20641	145	2846	53	1.9	0.25	11433|11540|12702|13024|13051|14130|14775|15234|15937|16160|16184|16365|16835|16859|17470|17855|18033|19016|19219|20312|20737|21929|22259|22695|23959|27052|52392|54483|54598|56310|57781|63953|65113|65114|67389|69769|74256|74748|83382|83433|100340|109648|109815|109934|213208|216799|216963|229521|257632|268857|270151|353187|436440	Acp5|Adora2a|Socs3|Ctla2a|Cx3cr1|Fcgr2b|Gpx1|Hgf|Ier3|Il12b|Il2ra|Acod1|Ldlr|Lgals9|Cd200|Mvk|Nfkb1|Pparg|Ptger4|Cx3cl1|Spn|Tnfaip3|Nr1h3|Zfp36|Nt5e|Aoah|Macir|Mefv|Calcrl|Gps2|Cd200r1|Dusp10|Ndfip1|Vps35|C1qtnf12|Tnfaip8l2|Cyld|Slamf8|Siglece|Trem2|Smpdl3b|Npy|Selenos|Abr|Il20rb|Nlrp3|Git1|Syt11|Nod2|Nlrc3|Nlrx1|Nr1d2|Gpr31b	-9.1	MyList
GO Biological Processes	19	GO:0019725	cellular homeostasis	19_GO:0065007 biological regulation	-11	1.7	7.4	20641	625	2846	149	5.2	0.42	11305|11749|11750|11758|11774|11820|11928|11938|11964|11972|11975|11984|12028|12043|12176|12286|12349|12709|12725|12768|12780|13614|14325|14385|14387|14411|14456|14629|14775|14782|15203|15251|15368|15558|15559|15894|16175|16193|16795|16819|16948|17750|17869|17918|18023|18148|18173|18174|18441|18442|18477|18642|18754|18786|19063|19165|19349|20293|20296|20304|20312|20393|20466|20498|20499|20530|205…	Abca2|Anxa6|Anxa7|Prdx6|Ap3b1|App|Atp1a1|Atp2a2|Atp6v1a|Atp6v0d1|Atp6v0a1|Atp6v0c|Bax|Bcl2|Bnip3|Cacna1a|Car2|Ckb|Clcn3|Ccr1|Abcc2|Edn1|Ftl1|Slc37a4|Gaa|Slc6a12|Gas6|Gclc|Gpx1|Gsr|Heph|Hif1a|Hmox1|Htr2a|Htr2b|Icam1|Il1a|Il6|Large1|Lcn2|Lox|Mt2|Myc|Myo5a|Nfe2l1|Npm1|Slc11a1|Slc11a2|P2ry1|P2ry2|Prdx1|Pfkm|Prkce|Plaa|Ppt1|Psen2|Rab7|Ccl12|Ccl2|Ccl5|Cx3cl1|Sgk1|Sin3a|Slc12a4|Slc12a7|Slc31a2|Slc8a1|Sl…	-9.1	MyList
GO Biological Processes	19	GO:0048008	platelet-derived growth factor receptor signaling pathway	19_GO:0023052 signaling	-11	4.3	8.6	20641	42	2846	25	0.88	0.17	11352|12927|16416|16452|16948|18124|18186|18591|18791|19246|19247|19271|20397|22339|22682|29875|30953|54635|56338|71371|71602|99929|101476|215418|231887	Abl2|Bcar1|Itgb3|Jak2|Lox|Nr4a3|Nrp1|Pdgfb|Plat|Ptpn1|Ptpn11|Ptprj|Sgpl1|Vegfa|Zfand5|Iqgap1|Schip1|Pdgfc|Txnip|Arid5b|Myo1e|Tiparp|Plekha1|Csrnp1|Pdap1	-9	MyList
GO Biological Processes	19	GO:0032496	response to lipopolysaccharide	19_GO:0044419 biological process involved in interspecies interaction between organisms	-11	2	7.5	20641	369	2846	100	3.5	0.35	11433|11491|11502|11532|11535|12010|12042|12362|12475|12491|12514|12519|12567|12775|13051|13618|14469|14581|14728|14825|15944|15945|15975|16159|16160|16175|16176|16179|16193|16365|16452|16859|17079|17096|17130|17533|17874|17970|17975|18033|18035|18126|18173|18578|18754|18786|19106|19217|19219|19225|19261|20293|20296|20304|20310|20311|20568|20846|21929|22164|22169|22259|22352|22695|54196|56615|567…	Acp5|Adam17|Adam9|Adh5|Adm|B2m|Bcl10|Casp1|Cd14|Cd36|Cd68|Cd80|Cdk4|Ccr7|Cx3cr1|Ednrb|Gbp2|Gfi1|Lilrb4a|Cxcl1|Irgm1|Cxcl10|Ifnar1|Il12a|Il12b|Il1a|Il1b|Irak1|Il6|Acod1|Jak2|Lgals9|Cd180|Lyn|Smad6|Mrc1|Myd88|Ncf2|Ncl|Nfkb1|Nfkbia|Nos2|Slc11a1|Pde4b|Prkce|Plaa|Eif2ak2|Ptger2|Ptger4|Ptgs2|Sirpa|Ccl12|Ccl2|Ccl5|Cxcl2|Cxcl5|Slpi|Stat1|Tnfaip3|Tnfsf4|Cmpk2|Nr1h3|Vim|Zfp36|Pabpn1|Mgst1|Pf4|Stap1|Ppbp|Tn…	-8.9	MyList
GO Biological Processes	19	GO:1903708	positive regulation of hemopoiesis	19_GO:0002376 immune system process	-11	2.3	7.7	20641	209	2846	67	2.4	0.28	11461|11774|11776|12192|12349|12370|12703|12768|12775|12977|14159|14204|14256|14456|14727|14728|14998|15284|15902|16159|16160|16169|16184|16186|16190|16193|16197|16362|16409|16416|16476|16859|16952|17311|17387|17863|18129|18950|19264|20302|20304|20677|20850|20963|21950|22164|22724|23897|63953|74048|74131|74256|74734|80859|83430|83433|104709|107527|211770|216799|216984|238377|240354|243910|268564|…	Actb|Ap3b1|Ap3d1|Zfp36l1|Car2|Casp8|Socs1|Ccr1|Ccr7|Csf1|Fes|Il4i1|Flt3l|Gas6|Lilrb4b|Lilrb4a|H2-DMa|Hlx|Id2|Il12a|Il12b|Il15ra|Il2ra|Il2rg|Il4ra|Il6|Il7r|Irf1|Itgam|Itgb3|Jun|Lgals9|Anxa1|Kitl|Mmp14|Myb|Notch2|Pnp|Ptprc|Ccl3|Ccl5|Sox4|Stat5a|Syk|Tnfsf9|Tnfsf4|Zbtb7b|Hax1|Dusp10|Vsir|Sash3|Cyld|Rhoh|Nfkbiz|Il23a|Trem2|Pik3r6|Il1rl2|Trib1|Nlrp3|Evi2b|Gpr68|Malt1|Nfkbid|Zbtb1|Itpkb|Zmiz1	-8.9	MyList
GO Biological Processes	19	GO:1902107	positive regulation of leukocyte differentiation	19_GO:0002376 immune system process	-11	2.3	7.7	20641	209	2846	67	2.4	0.28	11461|11774|11776|12192|12349|12370|12703|12768|12775|12977|14159|14204|14256|14456|14727|14728|14998|15284|15902|16159|16160|16169|16184|16186|16190|16193|16197|16362|16409|16416|16476|16859|16952|17311|17387|17863|18129|18950|19264|20302|20304|20677|20850|20963|21950|22164|22724|23897|63953|74048|74131|74256|74734|80859|83430|83433|104709|107527|211770|216799|216984|238377|240354|243910|268564|…	Actb|Ap3b1|Ap3d1|Zfp36l1|Car2|Casp8|Socs1|Ccr1|Ccr7|Csf1|Fes|Il4i1|Flt3l|Gas6|Lilrb4b|Lilrb4a|H2-DMa|Hlx|Id2|Il12a|Il12b|Il15ra|Il2ra|Il2rg|Il4ra|Il6|Il7r|Irf1|Itgam|Itgb3|Jun|Lgals9|Anxa1|Kitl|Mmp14|Myb|Notch2|Pnp|Ptprc|Ccl3|Ccl5|Sox4|Stat5a|Syk|Tnfsf9|Tnfsf4|Zbtb7b|Hax1|Dusp10|Vsir|Sash3|Cyld|Rhoh|Nfkbiz|Il23a|Trem2|Pik3r6|Il1rl2|Trib1|Nlrp3|Evi2b|Gpr68|Malt1|Nfkbid|Zbtb1|Itpkb|Zmiz1	-8.9	MyList
GO Biological Processes	19	GO:0048002	antigen processing and presentation of peptide antigen	19_GO:0002376 immune system process	-11	3.3	8.2	20641	76	2846	35	1.2	0.21	12010|12317|13039|14127|14129|14130|14131|14961|14972|14990|14991|14998|14999|15000|15001|15002|15007|15015|15018|15024|15039|15040|15042|18173|21354|21355|21356|26888|54445|72925|73149|98682|110557|213233|269799	B2m|Calr|Ctsl|Fcer1g|Fcgr1|Fcgr2b|Fcgr3|H2-Ab1|H2-K1|H2-M2|H2-M3|H2-DMa|H2-DMb1|H2-DMb2|H2-Oa|H2-Ob|H2-Q10|H2-Q4|H2-Q7|H2-T10|H2-T22|H2-T23|H2-T24|Slc11a1|Tap1|Tap2|Tapbp|Clec4a2|Unc93b1|Marchf1|Clec4a3|Mfsd6|H2-Q6|Tapbpl|Clec4a1	-8.8	MyList
WikiPathways	27	WP4346	Cholesterol metabolism with Bloch and Kandutsch-Russell pathways		-11	3.9	8.4	20641	52	2846	28	0.98	0.19	11307|12642|13121|13360|14081|14104|14137|15357|16987|17855|18194|20249|20250|20652|20787|20788|22259|50790|56473|73166|74205|74754|110196|110460|192156|208715|235293|319554	Abcg1|Ch25h|Cyp51|Dhcr7|Acsl1|Fasn|Fdft1|Hmgcr|Lss|Mvk|Nsdhl|Scd1|Scd2|Soat1|Srebf1|Srebf2|Nr1h3|Acsl4|Fads2|Tm7sf2|Acsl3|Dhcr24|Fdps|Acat2|Mvd|Hmgcs1|Sc5d|Idi1	-8.8	MyList
GO Biological Processes	19	GO:0045069	regulation of viral genome replication	19_GO:0016032 viral process	-11	3.1	8	20641	95	2846	40	1.4	0.22	12043|13207|15951|18128|18983|19106|19358|20304|20568|20817|20853|21973|23960|23961|23962|24014|56417|56491|57874|58185|66141|67846|68713|69550|71586|80287|80750|80876|98999|107373|114643|211948|213002|231655|246727|246728|246730|671535|100038882|102639543	Bcl2|Ddx5|Ifi204|Notch1|Cnot7|Eif2ak2|Rad23a|Ccl5|Slpi|Srpk2|Stau1|Top2a|Oas1g|Oas1b|Oasl2|Rnasel|Adar|Vapb|Hacd3|Rsad2|Ifitm3|Tmem39a|Ifitm1|Bst2|Ifih1|Apobec3|N4bp1|Ifitm2|Znfx1|Fam111a|Oas1c|Pde12|Ifitm6|Oasl1|Oas3|Oas2|Oas1a|Parp10|Isg15|Ifi206	-8.8	MyList
GO Biological Processes	19	GO:0050729	positive regulation of inflammatory response	19_GO:0048518 positive regulation of biological process	-11	2.6	7.8	20641	148	2846	53	1.9	0.25	11541|11542|11690|11770|11820|12362|12487|12520|12753|12774|12775|13032|13202|14127|14129|14131|14182|15510|16170|16172|16176|16193|16423|16452|16835|17250|17394|18035|18413|19219|19225|20302|20304|20850|22164|30955|54483|56312|56792|57783|58203|64297|64685|66725|70110|80859|83433|142980|195046|216799|233079|242864|383619	Adora2b|Adora3|Alox5ap|Fabp4|App|Casp1|Cd28|Cd81|Clock|Ccr5|Ccr7|Ctsc|Ddt|Fcer1g|Fcgr1|Fcgr3|Fgfr1|Hspd1|Il16|Il17ra|Il1b|Il6|Cd47|Jak2|Ldlr|Abcc1|Mmp8|Nfkbia|Osm|Ptger4|Ptgs2|Ccl3|Ccl5|Stat5a|Tnfsf4|Pik3cg|Mefv|Nupr1|Stap1|Tnip1|Zbp1|Gprc5b|Nmi|Lrrk2|Ifi35|Nfkbiz|Trem2|Tlr3|Nlrp1a|Nlrp3|Ffar2|Napepld|Aim2	-8.8	MyList
GO Biological Processes	19	GO:0002687	positive regulation of leukocyte migration	19_GO:0040011 locomotion	-11	2.5	7.7	20641	157	2846	55	1.9	0.26	11491|11542|11629|11820|12261|12267|12273|12317|12768|12775|12977|13051|13614|14345|14347|14456|15894|15945|16159|16175|16176|16177|16401|16416|16423|16854|16859|17311|17387|17395|19219|19229|19271|19354|20293|20296|20304|20306|20312|20737|21825|22164|22339|22340|27218|58217|68585|70839|76088|76763|83430|83433|105722|193385|230979	Adam17|Adora3|Aif1|App|C1qbp|C3ar1|C5ar1|Calr|Ccr1|Ccr7|Csf1|Cx3cr1|Edn1|Fut4|Fut7|Gas6|Icam1|Cxcl10|Il12a|Il1a|Il1b|Il1r1|Itga4|Itgb3|Cd47|Lgals3|Lgals9|Kitl|Mmp14|Mmp9|Ptger4|Ptk2b|Ptprj|Rac2|Ccl12|Ccl2|Ccl5|Ccl7|Cx3cl1|Spn|Thbs1|Tnfsf4|Vegfa|Vegfb|Slamf1|Trem1|Rtn4|P2ry12|Dock8|Mospd2|Il23a|Trem2|Ano6|Ripor2|Tnfrsf14	-8.7	MyList
GO Biological Processes	19	GO:0045824	negative regulation of innate immune response	19_GO:0044419 biological process involved in interspecies interaction between organisms	-11	3.2	8.1	20641	84	2846	37	1.3	0.21	11846|12258|12768|15951|16365|16859|17381|18983|19016|20706|20723|20847|21354|21355|21929|22040|23960|56045|56417|63953|64685|73914|74748|80861|93694|100340|114643|216869|231712|246727|246730|268857|270151|434341|547253|100038882|102639543	Arg1|Serping1|Ccr1|Ifi204|Acod1|Lgals9|Mmp12|Cnot7|Pparg|Serpinb9b|Serpinb9|Stat2|Tap1|Tap2|Tnfaip3|Trex1|Oas1g|Samhd1|Adar|Dusp10|Nmi|Irak3|Slamf8|Dhx58|Clec2d|Smpdl3b|Oas1c|Arrb2|Trafd1|Oas3|Oas1a|Nlrc3|Nlrx1|Nlrc5|Parp14|Isg15|Ifi206	-8.7	MyList
GO Biological Processes	19	GO:0008285	negative regulation of cell population proliferation	19_GO:0048519 negative regulation of biological process	-11	1.6	7.1	20641	774	2846	174	6.1	0.45	11535|11540|11541|11542|11622|11629|11820|11846|11936|11983|12010|12028|12043|12156|12226|12227|12257|12387|12519|12527|12575|12576|12577|12578|12579|12581|12703|12774|12877|12988|13039|13132|13134|13555|13805|13874|14130|14204|14283|14609|14673|14674|14727|14728|14739|15170|15361|15368|15473|15959|16011|16159|16160|16175|16176|16184|16193|16323|16336|16362|16452|16468|16476|16601|16854|16859|169…	Adm|Adora2a|Adora2b|Adora3|Ahr|Aif1|App|Arg1|Fxyd2|Atpif1|B2m|Bax|Bcl2|Bmp2|Btg1|Btg2|Tspo|Ctnnb1|Cd80|Cd9|Cdkn1a|Cdkn1b|Cdkn1c|Cdkn2a|Cdkn2b|Cdkn2d|Socs1|Ccr5|Cpeb1|Csk|Ctsl|Dab2|Dach1|E2f1|Eng|Ereg|Fcgr2b|Il4i1|Fosl1|Gja1|Gna12|Gna13|Lilrb4b|Lilrb4a|S1pr2|Ptpn6|Hmga1|Hmox1|Rida|Ifit3|Igfbp5|Il12a|Il12b|Il1a|Il1b|Il2ra|Il6|Inhba|Insl3|Irf1|Jak2|Jarid2|Jun|Klf9|Lgals3|Lgals9|Lmna|Lst1|Lyn|Smad1|S…	-8.7	MyList
GO Biological Processes	19	GO:0001933	negative regulation of protein phosphorylation	19_GO:0048519 negative regulation of biological process	-11	2	7.4	20641	353	2846	96	3.4	0.34	11461|11540|11770|12028|12156|12575|12576|12577|12578|12702|12703|13197|13805|13853|14682|14727|14728|15170|15234|15357|16176|16193|16210|16362|16476|16971|17096|17130|17295|17472|17873|17973|17974|18148|18226|18753|19016|19084|19099|19165|19246|19252|19261|19264|19271|19735|20354|20541|20555|20660|21929|22084|22436|23882|24056|24063|50918|52662|56417|63953|64383|66725|67603|67742|67916|69601|697…	Actb|Adora2a|Fabp4|Bax|Bmp2|Cdkn1a|Cdkn1b|Cdkn1c|Cdkn2a|Socs3|Socs1|Gadd45a|Eng|Epm2a|Gnaq|Lilrb4b|Lilrb4a|Ptpn6|Hgf|Hmgcr|Il1b|Il6|Impact|Irf1|Jun|Lrp1|Lyn|Smad6|Met|Gbp4|Gadd45b|Nck1|Nck2|Npm1|Nup62|Prkcd|Pparg|Prkar1a|Mapk8ip1|Psen2|Ptpn1|Dusp1|Sirpa|Ptprc|Ptprj|Rgs2|Sema4d|Slc8a1|Slfn1|Sorl1|Tnfaip3|Tsc2|Xdh|Gadd45g|Sh3bp5|Spry1|Myadm|Ldlrad4|Adar|Dusp10|Sirt2|Lrrk2|Dusp6|Samsn1|Plpp3|Dab2ip|…	-8.6	MyList
GO Biological Processes	19	GO:0071621	granulocyte chemotaxis	19_GO:0040011 locomotion	-11	3.2	8	20641	81	2846	36	1.3	0.21	12215|12273|12986|14127|14131|14385|14825|15945|16172|16176|16409|16854|16952|18578|19035|20293|20296|20299|20302|20303|20304|20305|20306|20308|20310|20311|20312|20750|20963|22339|56744|57349|58217|58218|109700|330122	Bsg|C5ar1|Csf3r|Fcer1g|Fcgr3|Slc37a4|Cxcl1|Cxcl10|Il17ra|Il1b|Itgam|Lgals3|Anxa1|Pde4b|Ppib|Ccl12|Ccl2|Ccl22|Ccl3|Ccl4|Ccl5|Ccl6|Ccl7|Ccl9|Cxcl2|Cxcl5|Cx3cl1|Spp1|Syk|Vegfa|Pf4|Ppbp|Trem1|Trem3|Itga1|Cxcl3	-8.6	MyList
KEGG Pathway	24	mmu04625	C-type lectin receptor signaling pathway		-11	2.8	7.8	20641	112	2846	44	1.5	0.23	12042|12051|12315|12362|12370|12795|14127|16150|16151|16159|16160|16176|16193|16362|16391|16440|16476|17246|17474|17532|18018|18019|18033|18034|18035|18707|18753|19225|19247|20130|20299|20846|20847|20963|56489|56644|66922|74256|74769|83430|110157|216799|240354|332579	Bcl10|Bcl3|Calm3|Casp1|Casp8|Plk3|Fcer1g|Ikbkb|Ikbkg|Il12a|Il12b|Il1b|Il6|Irf1|Irf9|Itpr3|Jun|Mdm2|Clec4d|Mras|Nfatc1|Nfatc2|Nfkb1|Nfkb2|Nfkbia|Pik3cd|Prkcd|Ptgs2|Ptpn11|Rras|Ccl22|Stat1|Stat2|Syk|Ikbke|Clec7a|Rras2|Cyld|Pik3cb|Il23a|Raf1|Nlrp3|Malt1|Card9	-8.6	MyList
GO Biological Processes	19	GO:0001959	regulation of cytokine-mediated signaling pathway	19_GO:0023052 signaling	-11	2.6	7.7	20641	137	2846	50	1.8	0.25	11491|11846|12362|12703|12767|12977|13601|13614|14456|14581|15251|15944|16177|16179|16181|16193|16195|17381|18600|18983|19016|19264|20847|20963|22040|23960|53323|54123|56045|56310|56417|56489|56792|58203|67338|72512|73914|74256|78688|80285|83433|108960|114643|246727|246730|246746|266692|434341|547253|100038882	Adam17|Arg1|Casp1|Socs1|Cxcr4|Csf1|Ecm1|Edn1|Gas6|Gfi1|Hif1a|Irgm1|Il1r1|Irak1|Il1rn|Il6|Il6st|Mmp12|Padi2|Cnot7|Pparg|Ptprc|Stat2|Syk|Trex1|Oas1g|Ube2k|Irf7|Samhd1|Gps2|Adar|Ikbke|Stap1|Zbp1|Rffl|Sting1|Irak3|Cyld|Nol3|Parp9|Trem2|Irak2|Oas1c|Oas3|Oas1a|Cd300lf|Cpne1|Nlrc5|Parp14|Isg15	-8.6	MyList
GO Biological Processes	19	GO:0006935	chemotaxis	19_GO:0040011 locomotion	-11	1.8	7.2	20641	511	2846	126	4.4	0.39	11658|11820|12215|12267|12273|12642|12721|12767|12768|12774|12775|12927|12934|12986|13051|13138|13614|13618|13805|14127|14131|14159|14289|14293|14385|14456|14825|15200|15234|15370|15945|16170|16172|16176|16409|16416|16728|16779|16782|16854|16859|16948|16952|16971|17250|17295|18007|18124|18128|18186|18208|18578|18591|18707|18717|18753|18844|19035|19271|19354|20209|20210|20266|20293|20296|20299|203…	Alcam|App|Bsg|C3ar1|C5ar1|Ch25h|Coro1a|Cxcr4|Ccr1|Ccr5|Ccr7|Bcar1|Dpysl2|Csf3r|Cx3cr1|Dag1|Edn1|Ednrb|Eng|Fcer1g|Fcgr3|Fes|Fpr2|Fpr1|Slc37a4|Gas6|Cxcl1|Hbegf|Hgf|Nr4a1|Cxcl10|Il16|Il17ra|Il1b|Itgam|Itgb3|L1cam|Lamb2|Lamc2|Lgals3|Lgals9|Lox|Anxa1|Lrp1|Abcc1|Met|Neo1|Nr4a3|Notch1|Nrp1|Ntn1|Pde4b|Pdgfb|Pik3cd|Pip5k1c|Prkcd|Plxna1|Ppib|Ptprj|Rac2|Saa2|Saa3|Scn1b|Ccl12|Ccl2|Ccl22|Ccl3|Ccl4|Ccl5|Ccl6|C…	-8.5	MyList
KEGG Pathway	24	mmu05162	Measles		-11	2.6	7.7	20641	146	2846	52	1.8	0.25	12028|12043|12370|12443|12445|12447|12487|12567|12576|14130|15511|15975|15976|16150|16151|16159|16160|16175|16176|16179|16184|16186|16193|16391|16453|16476|17857|17858|17874|18033|18035|18707|19106|20846|20847|20848|20850|21929|23960|23961|27218|54123|54721|56417|56489|71586|74769|170743|230073|246727|246728|246730	Bax|Bcl2|Casp8|Ccnd1|Ccnd3|Ccne1|Cd28|Cdk4|Cdkn1b|Fcgr2b|Hspa1b|Ifnar1|Ifnar2|Ikbkb|Ikbkg|Il12a|Il12b|Il1a|Il1b|Irak1|Il2ra|Il2rg|Il6|Irf9|Jak3|Jun|Mx1|Mx2|Myd88|Nfkb1|Nfkbia|Pik3cd|Eif2ak2|Stat1|Stat2|Stat3|Stat5a|Tnfaip3|Oas1g|Oas1b|Slamf1|Irf7|Tyk2|Adar|Ikbke|Ifih1|Pik3cb|Tlr7|Ddx58|Oas3|Oas2|Oas1a	-8.5	MyList
WikiPathways	27	WP4466	Oxidative stress and redox pathway		-11	3	7.9	20641	93	2846	39	1.4	0.22	11758|12780|13057|14629|14630|14775|14782|14857|14858|14859|14860|14862|14863|14871|14872|14873|16790|17969|17970|18477|19224|19225|20511|20514|20656|20657|26570|50493|54486|54683|56615|66447|103140|110175|110208|211666|269951|625249|100042295	Prdx6|Abcc2|Cyba|Gclc|Gclm|Gpx1|Gsr|Gsta1|Gsta2|Gsta3|Gsta4|Gstm1|Gstm2|Gstt1|Gstt2|Gsto1|Anpep|Ncf1|Ncf2|Prdx1|Ptgs1|Ptgs2|Slc1a2|Slc1a5|Sod2|Sod3|Slc7a11|Txnrd1|Hpgds|Prdx5|Mgst1|Mgst3|Gstt3|Ggct|Pgd|Mgst2|Idh2|Gpx4|Gm3776	-8.5	MyList
GO Biological Processes	19	GO:0042176	regulation of protein catabolic process	19_GO:0008152 metabolic process	-11	1.9	7.3	20641	396	2846	104	3.7	0.35	11305|11502|11820|11836|11983|12520|12578|12795|13032|13121|13132|13650|13853|14084|14609|14629|14673|14775|15357|15511|15937|16176|16835|16971|17025|17246|17248|18023|18104|18126|18245|18550|19025|19165|19186|19188|19229|19349|19358|19359|20128|20333|20620|20660|21762|21857|21929|21944|22187|22346|22350|27373|30940|30945|50883|52551|53312|53323|54375|54609|55988|56150|56207|56312|56486|59025|642…	Abca2|Adam9|App|Araf|Atpif1|Cd81|Cdkn2a|Plk3|Ctsc|Cyp51|Dab2|Rhbdf1|Epm2a|Faf1|Gja1|Gclc|Gna12|Gpx1|Hmgcr|Hspa1b|Ier3|Il1b|Ldlr|Lrp1|Alad|Mdm2|Mdm4|Nfe2l1|Nqo1|Nos2|Oaz1|Furin|Ctsa|Psen2|Psme1|Psme2|Ptk2b|Rab7|Rad23a|Rad23b|Trim30a|Sec22b|Plk2|Sorl1|Psmd2|Timp1|Tnfaip3|Tnfsf12|Ubb|Vhl|Ezr|Csnk1e|Usp25|Rnf19a|Chek2|Sgta|Nub1|Ube2k|Azin1|Ubqln2|Snx12|Mad2l1|Uchl5|Nupr1|Gabarap|Usp14|Herpud1|Sirt2|N…	-8.5	MyList
Reactome Gene Sets	6	R-MMU-198933	Immunoregulatory interactions between a Lymphoid and a non-Lymphoid cell		-11	2.9	7.8	20641	101	2846	41	1.4	0.22	12010|12483|12489|12520|12842|12843|14130|14972|14990|14991|15007|15015|15018|15039|15040|15042|15894|16401|16408|19294|20612|21939|30925|52118|52855|58217|66141|68713|75345|80876|83382|83433|110557|140497|217303|217304|217306|231805|246256|319352|379043	B2m|Cd22|Cd33|Cd81|Col1a1|Col1a2|Fcgr2b|H2-K1|H2-M2|H2-M3|H2-Q10|H2-Q4|H2-Q7|H2-T22|H2-T23|H2-T24|Icam1|Itga4|Itgal|Nectin2|Siglec1|Cd40|Slamf6|Pvr|Lair1|Trem1|Ifitm3|Ifitm1|Slamf7|Ifitm2|Siglece|Trem2|H2-Q6|Cd300c2|Cd300a|Cd300lb|Cd300e|Pilra|Fcgr4|Pianp|Raet1e	-8.5	MyList
GO Biological Processes	19	GO:0032755	positive regulation of interleukin-6 production	19_GO:0048518 positive regulation of biological process	-11	2.9	7.8	20641	109	2846	43	1.5	0.23	11541|11629|11820|12215|12491|12774|13057|13874|14127|15510|16170|16172|16175|16176|16180|16193|16859|17394|17874|17975|18126|18987|19247|20848|20963|21897|21950|22164|54445|71586|107527|110355|142980|170743|170744|214855|215257|217203|226421|230073|257632|327957|332579	Adora2b|Aif1|App|Bsg|Cd36|Ccr5|Cyba|Ereg|Fcer1g|Hspd1|Il16|Il17ra|Il1a|Il1b|Il1rap|Il6|Lgals9|Mmp8|Myd88|Ncl|Nos2|Pou2f2|Ptpn11|Stat3|Syk|Tlr1|Tnfsf9|Tnfsf4|Unc93b1|Ifih1|Il1rl2|Grk2|Tlr3|Tlr7|Tlr8|Arid5a|Il36g|Tmem106a|Rab7b|Ddx58|Nod2|Scimp|Card9	-8.5	MyList
WikiPathways	27	WP3626	Microglia pathogen phagocytosis pathway		-11	4.2	8.3	20641	41	2846	24	0.84	0.17	11867|12259|12260|12262|13057|14127|14129|15162|15170|16409|16797|17096|17969|17970|18707|19354|20963|30955|58217|58218|74769|83382|83433|104709	Arpc1b|C1qa|C1qb|C1qc|Cyba|Fcer1g|Fcgr1|Hck|Ptpn6|Itgam|Lat|Lyn|Ncf1|Ncf2|Pik3cd|Rac2|Syk|Pik3cg|Trem1|Trem3|Pik3cb|Siglece|Trem2|Pik3r6	-8.4	MyList
GO Biological Processes	19	GO:0042330	taxis	19_GO:0040011 locomotion	-11	1.8	7.2	20641	513	2846	126	4.4	0.39	11658|11820|12215|12267|12273|12642|12721|12767|12768|12774|12775|12927|12934|12986|13051|13138|13614|13618|13805|14127|14131|14159|14289|14293|14385|14456|14825|15200|15234|15370|15945|16170|16172|16176|16409|16416|16728|16779|16782|16854|16859|16948|16952|16971|17250|17295|18007|18124|18128|18186|18208|18578|18591|18707|18717|18753|18844|19035|19271|19354|20209|20210|20266|20293|20296|20299|203…	Alcam|App|Bsg|C3ar1|C5ar1|Ch25h|Coro1a|Cxcr4|Ccr1|Ccr5|Ccr7|Bcar1|Dpysl2|Csf3r|Cx3cr1|Dag1|Edn1|Ednrb|Eng|Fcer1g|Fcgr3|Fes|Fpr2|Fpr1|Slc37a4|Gas6|Cxcl1|Hbegf|Hgf|Nr4a1|Cxcl10|Il16|Il17ra|Il1b|Itgam|Itgb3|L1cam|Lamb2|Lamc2|Lgals3|Lgals9|Lox|Anxa1|Lrp1|Abcc1|Met|Neo1|Nr4a3|Notch1|Nrp1|Ntn1|Pde4b|Pdgfb|Pik3cd|Pip5k1c|Prkcd|Plxna1|Ppib|Ptprj|Rac2|Saa2|Saa3|Scn1b|Ccl12|Ccl2|Ccl22|Ccl3|Ccl4|Ccl5|Ccl6|C…	-8.4	MyList
GO Biological Processes	19	GO:0034121	regulation of toll-like receptor signaling pathway	19_GO:0002376 immune system process	-11	3.4	8	20641	71	2846	33	1.2	0.2	11820|11845|12491|13057|14581|16362|16365|17096|19280|20128|21897|21929|22259|54123|56310|58185|68585|69601|70110|71398|72993|73914|83433|83490|100340|142980|216869|217303|224938|226421|246746|257632|382551	App|Arf6|Cd36|Cyba|Gfi1|Irf1|Acod1|Lyn|Ptprs|Trim30a|Tlr1|Tnfaip3|Nr1h3|Irf7|Gps2|Rsad2|Rtn4|Dab2ip|Ifi35|Tasl|Appl1|Irak3|Trem2|Pik3ap1|Smpdl3b|Tlr3|Arrb2|Cd300a|Pja2|Rab7b|Cd300lf|Nod2|Cd300ld3	-8.4	MyList
GO Biological Processes	19	GO:0002711	positive regulation of T cell mediated immunity	19_GO:0002376 immune system process	-11	3.2	7.9	20641	82	2846	36	1.3	0.21	12010|12520|14972|14990|14991|15007|15015|15018|15024|15039|15040|15042|15510|16159|16160|16176|16177|16193|18950|19264|19294|21355|22164|27218|52118|58185|74131|83430|107035|110557|214855|216799|223601|240354|268564|329260	B2m|Cd81|H2-K1|H2-M2|H2-M3|H2-Q10|H2-Q4|H2-Q7|H2-T10|H2-T22|H2-T23|H2-T24|Hspd1|Il12a|Il12b|Il1b|Il1r1|Il6|Pnp|Ptprc|Nectin2|Tap2|Tnfsf4|Slamf1|Pvr|Rsad2|Sash3|Il23a|Fbxo38|H2-Q6|Arid5a|Nlrp3|Cyrib|Malt1|Zbtb1|Dennd1b	-8.4	MyList
GO Biological Processes	19	GO:0060759	regulation of response to cytokine stimulus	19_GO:0050896 response to stimulus	-10	2.6	7.6	20641	147	2846	52	1.8	0.25	11491|11846|12362|12703|12767|12977|13601|13614|14456|14581|15251|15944|16177|16179|16181|16193|16195|17381|18600|18983|19016|19264|20847|20963|22040|23960|53323|54123|56045|56310|56417|56489|56792|58203|67338|71586|72512|73914|74256|78688|80285|83433|108960|114643|230073|246727|246730|246746|266692|434341|547253|100038882	Adam17|Arg1|Casp1|Socs1|Cxcr4|Csf1|Ecm1|Edn1|Gas6|Gfi1|Hif1a|Irgm1|Il1r1|Irak1|Il1rn|Il6|Il6st|Mmp12|Padi2|Cnot7|Pparg|Ptprc|Stat2|Syk|Trex1|Oas1g|Ube2k|Irf7|Samhd1|Gps2|Adar|Ikbke|Stap1|Zbp1|Rffl|Ifih1|Sting1|Irak3|Cyld|Nol3|Parp9|Trem2|Irak2|Oas1c|Ddx58|Oas3|Oas1a|Cd300lf|Cpne1|Nlrc5|Parp14|Isg15	-8.4	MyList
GO Biological Processes	19	GO:0071347	cellular response to interleukin-1	19_GO:0050896 response to stimulus	-10	3.3	7.9	20641	75	2846	34	1.2	0.2	12631|14268|15586|16150|16175|16176|16177|16179|16193|16362|16365|16423|17874|18033|19261|20210|20293|20296|20299|20302|20303|20304|20305|20306|20308|20312|21353|21939|69601|73914|108153|108960|230738|231130	Cfl1|Fn1|Hyal1|Ikbkb|Il1a|Il1b|Il1r1|Irak1|Il6|Irf1|Acod1|Cd47|Myd88|Nfkb1|Sirpa|Saa3|Ccl12|Ccl2|Ccl22|Ccl3|Ccl4|Ccl5|Ccl6|Ccl7|Ccl9|Cx3cl1|Tank|Cd40|Dab2ip|Irak3|Adamts7|Irak2|Zc3h12a|Tnip2	-8.4	MyList
GO Biological Processes	19	GO:0043122	regulation of I-kappaB kinase/NF-kappaB signaling	19_GO:0023052 signaling	-10	2.3	7.5	20641	192	2846	62	2.2	0.27	11352|12042|12362|12370|12387|12491|14433|14727|14728|16150|16151|16175|16176|16179|17474|17874|18226|18412|18754|20128|20198|20312|20846|21353|21885|21929|21939|22029|26390|57783|64297|66597|66878|66949|67154|68576|69601|71481|71648|74734|76681|83433|93679|94094|103213|142980|211550|217069|217203|230738|231130|232941|243910|257632|266692|268857|270151|332579|414084|433759|434219|667823	Abl2|Bcl10|Casp1|Casp8|Ctnnb1|Cd36|Gapdh|Lilrb4b|Lilrb4a|Ikbkb|Ikbkg|Il1a|Il1b|Irak1|Clec4d|Myd88|Nup62|Sqstm1|Prkce|Trim30a|S100a4|Cx3cl1|Stat1|Tank|Tle1|Tnfaip3|Cd40|Traf1|Mapkbp1|Tnip1|Gprc5b|Trim13|Riok3|Trim59|Mtdh|Lamtor5|Dab2ip|Alpk1|Optn|Rhoh|Trim12a|Trem2|Trim8|Trim34a|Traf3ip2|Tlr3|Tifa|Trim25|Tmem106a|Zc3h12a|Tnip2|Ppm1n|Nfkbid|Nod2|Cpne1|Nlrc3|Nlrx1|Card9|Tnip3|Hdac1|Trim30c|Trim5	-8.3	MyList
GO Biological Processes	19	GO:0090066	regulation of anatomical structure size	19_GO:0065007 biological regulation	-10	1.7	7.1	20641	565	2846	135	4.7	0.4	11302|11535|11540|11541|11549|11622|11750|11845|11867|12332|12494|12567|12631|12721|12725|12774|12845|12934|12985|13614|13618|14260|14268|14411|14489|14609|14629|14630|14775|15251|15357|15466|15558|15559|15566|15894|15982|16197|16728|16971|17130|17390|17973|17974|18148|18186|18208|18441|18442|18591|18627|18631|18753|18754|19224|19225|19229|19240|19241|19280|19334|19735|20312|20351|20352|20353|203…	Aatk|Adm|Adora2a|Adora2b|Adra1a|Ahr|Anxa7|Arf6|Arpc1b|Capg|Cd38|Cdk4|Cfl1|Coro1a|Clcn3|Ccr5|Comp|Dpysl2|Csf3|Edn1|Ednrb|Fmn1|Fn1|Slc6a12|Mtpn|Gja1|Gclc|Gclm|Gpx1|Hif1a|Hmgcr|Hrh2|Htr2a|Htr2b|Htr7|Icam1|Ifrd1|Il7r|L1cam|Lrp1|Smad6|Mmp2|Nck1|Nck2|Npm1|Nrp1|Ntn1|P2ry1|P2ry2|Pdgfb|Per2|Pex11a|Prkcd|Prkce|Ptgs1|Ptgs2|Ptk2b|Tmsb10|Tmsb4x|Ptprs|Rab22a|Rgs2|Cx3cl1|Sema4a|Sema4b|Sema4c|Sema4d|Cyfip1|Sin3a…	-8.3	MyList
GO Biological Processes	19	GO:0043549	regulation of kinase activity	19_GO:0008152 metabolic process	-10	1.6	7	20641	704	2846	160	5.6	0.43	11461|11491|11502|11540|11549|11603|11770|11820|11839|12156|12273|12283|12443|12445|12447|12520|12575|12576|12577|12578|12579|12581|12703|12775|12977|12988|13132|13138|13197|13385|13614|13628|13853|13874|14081|14182|14456|14682|14727|14728|15170|15200|15234|15357|15505|15558|15559|15944|16151|16160|16176|16179|16181|16193|16416|16452|16797|16911|16975|17096|17118|17289|17295|17311|17873|17937|181…	Actb|Adam17|Adam9|Adora2a|Adra1a|Agrn|Fabp4|App|Areg|Bmp2|C5ar1|Cab39|Ccnd1|Ccnd3|Ccne1|Cd81|Cdkn1a|Cdkn1b|Cdkn1c|Cdkn2a|Cdkn2b|Cdkn2d|Socs1|Ccr7|Csf1|Csk|Dab2|Dag1|Gadd45a|Dlg4|Edn1|Eef1a2|Epm2a|Ereg|Acsl1|Fgfr1|Gas6|Gnaq|Lilrb4b|Lilrb4a|Ptpn6|Hbegf|Hgf|Hmgcr|Hsph1|Htr2a|Htr2b|Irgm1|Ikbkg|Il12b|Il1b|Irak1|Il1rn|Il6|Itgb3|Jak2|Lat|Lmo4|Lrp8|Lyn|Marcks|Mertk|Met|Kitl|Gadd45b|Nab2|Npm1|Slc11a1|Nup6…	-8.3	MyList
GO Biological Processes	19	GO:0002478	antigen processing and presentation of exogenous peptide antigen	19_GO:0002376 immune system process	-10	4.6	8.3	20641	33	2846	21	0.74	0.16	12010|14127|14129|14130|14131|14961|14972|14991|14998|14999|15000|15001|15002|21354|21355|21356|26888|54445|73149|98682|269799	B2m|Fcer1g|Fcgr1|Fcgr2b|Fcgr3|H2-Ab1|H2-K1|H2-M3|H2-DMa|H2-DMb1|H2-DMb2|H2-Oa|H2-Ob|Tap1|Tap2|Tapbp|Clec4a2|Unc93b1|Clec4a3|Mfsd6|Clec4a1	-8.2	MyList
KEGG Pathway	24	mmu05166	Human T-cell leukemia virus 1 infection		-10	2.1	7.3	20641	250	2846	74	2.6	0.3	11513|12010|12028|12257|12317|12443|12445|12447|12567|12575|12578|12579|12981|13555|14283|14961|14972|14990|14991|14998|14999|15000|15001|15002|15007|15015|15018|15024|15039|15040|15042|15894|16150|16151|16169|16177|16184|16186|16193|16408|16453|16476|17869|18018|18019|18033|18034|18035|18186|18707|19385|20525|20807|20850|21939|22333|22695|23872|26395|26396|26406|50883|56150|56310|70461|74343|747…	Adcy7|B2m|Bax|Tspo|Calr|Ccnd1|Ccnd3|Ccne1|Cdk4|Cdkn1a|Cdkn2a|Cdkn2b|Csf2|E2f1|Fosl1|H2-Ab1|H2-K1|H2-M2|H2-M3|H2-DMa|H2-DMb1|H2-DMb2|H2-Oa|H2-Ob|H2-Q10|H2-Q4|H2-Q7|H2-T10|H2-T22|H2-T23|H2-T24|Icam1|Ikbkb|Ikbkg|Il15ra|Il1r1|Il2ra|Il2rg|Il6|Itgal|Jak3|Jun|Myc|Nfatc1|Nfatc2|Nfkb1|Nfkb2|Nfkbia|Nrp1|Pik3cd|Ranbp1|Slc2a1|Srf|Stat5a|Cd40|Vdac1|Zfp36|Ets2|Map2k1|Map2k2|Map3k3|Chek2|Mad2l1|Gps2|Crtc3|Crtc2…	-8.2	MyList
GO Biological Processes	19	GO:0062207	regulation of pattern recognition receptor signaling pathway	19_GO:0002376 immune system process	-10	2.9	7.7	20641	99	2846	40	1.4	0.22	11820|11845|12261|12491|13057|14581|16362|16365|17096|19280|20128|21897|21929|22259|54123|56310|58185|66878|68585|69601|70110|71398|72993|73914|74136|80861|83433|83490|100340|142980|216869|217303|224938|226421|231655|234311|246746|257632|270151|382551	App|Arf6|C1qbp|Cd36|Cyba|Gfi1|Irf1|Acod1|Lyn|Ptprs|Trim30a|Tlr1|Tnfaip3|Nr1h3|Irf7|Gps2|Rsad2|Riok3|Rtn4|Dab2ip|Ifi35|Tasl|Appl1|Irak3|Sec14l1|Dhx58|Trem2|Pik3ap1|Smpdl3b|Tlr3|Arrb2|Cd300a|Pja2|Rab7b|Oasl1|Ddx60|Cd300lf|Nod2|Nlrx1|Cd300ld3	-8.2	MyList
GO Biological Processes	19	GO:0045071	negative regulation of viral genome replication	19_GO:0016032 viral process	-10	3.6	7.9	20641	59	2846	29	1	0.19	15951|19106|20304|20568|20817|23960|23961|23962|24014|56417|58185|66141|68713|69550|71586|80287|80750|80876|98999|107373|114643|213002|231655|246727|246728|246730|671535|100038882|102639543	Ifi204|Eif2ak2|Ccl5|Slpi|Srpk2|Oas1g|Oas1b|Oasl2|Rnasel|Adar|Rsad2|Ifitm3|Ifitm1|Bst2|Ifih1|Apobec3|N4bp1|Ifitm2|Znfx1|Fam111a|Oas1c|Ifitm6|Oasl1|Oas3|Oas2|Oas1a|Parp10|Isg15|Ifi206	-8	MyList
GO Biological Processes	19	GO:0035455	response to interferon-alpha	19_GO:0050896 response to stimulus	-10	4.7	8.2	20641	31	2846	20	0.7	0.16	14456|15951|15957|15958|15959|15975|15976|17869|19106|20822|23960|56417|66141|68713|69550|80876|114643|211948|213002|246730	Gas6|Ifi204|Ifit1|Ifit2|Ifit3|Ifnar1|Ifnar2|Myc|Eif2ak2|Ro60|Oas1g|Adar|Ifitm3|Ifitm1|Bst2|Ifitm2|Oas1c|Pde12|Ifitm6|Oas1a	-7.9	MyList
GO Biological Processes	19	GO:0032655	regulation of interleukin-12 production	19_GO:0032501 multicellular organismal process	-10	3.5	7.8	20641	63	2846	30	1.1	0.19	11433|12261|12491|12775|15510|16160|16170|16362|16423|16453|18033|19696|20963|21825|21939|21942|21950|22164|27218|54445|54483|73914|83430|142980|170744|209590|216869|257632|268857|327957	Acp5|C1qbp|Cd36|Ccr7|Hspd1|Il12b|Il16|Irf1|Cd47|Jak3|Nfkb1|Rel|Syk|Thbs1|Cd40|Tnfrsf9|Tnfsf9|Tnfsf4|Slamf1|Unc93b1|Mefv|Irak3|Il23a|Tlr3|Tlr8|Il23r|Arrb2|Nod2|Nlrc3|Scimp	-7.9	MyList
GO Biological Processes	19	GO:0032653	regulation of interleukin-10 production	19_GO:0032501 multicellular organismal process	-10	3.5	7.8	20641	63	2846	30	1.1	0.19	12051|12487|12523|14127|14130|14727|14728|15234|15510|16160|16193|16423|16453|16859|17394|19219|20848|20963|21942|22164|60533|74048|74131|80385|83430|83433|209590|213208|257632|100038882	Bcl3|Cd28|Cd84|Fcer1g|Fcgr2b|Lilrb4b|Lilrb4a|Hgf|Hspd1|Il12b|Il6|Cd47|Jak3|Lgals9|Mmp8|Ptger4|Stat3|Syk|Tnfrsf9|Tnfsf4|Cd274|Vsir|Sash3|Tusc2|Il23a|Trem2|Il23r|Il20rb|Nod2|Isg15	-7.9	MyList
GO Biological Processes	19	GO:0030593	neutrophil chemotaxis	19_GO:0040011 locomotion	-9.9	3.2	7.7	20641	74	2846	33	1.2	0.2	12215|12273|12986|14127|14131|14385|14825|15945|16176|16409|16854|18578|19035|20293|20296|20299|20302|20303|20304|20305|20306|20308|20310|20311|20312|20750|20963|56744|57349|58217|58218|109700|330122	Bsg|C5ar1|Csf3r|Fcer1g|Fcgr3|Slc37a4|Cxcl1|Cxcl10|Il1b|Itgam|Lgals3|Pde4b|Ppib|Ccl12|Ccl2|Ccl22|Ccl3|Ccl4|Ccl5|Ccl6|Ccl7|Ccl9|Cxcl2|Cxcl5|Cx3cl1|Spp1|Syk|Pf4|Ppbp|Trem1|Trem3|Itga1|Cxcl3	-7.9	MyList
GO Biological Processes	19	GO:0052548	regulation of endopeptidase activity	19_GO:0008152 metabolic process	-9.9	1.9	7	20641	359	2846	95	3.3	0.34	11540|11820|12028|12042|12047|12125|12258|12362|12368|12370|12406|12578|12581|12633|13033|14433|14456|14751|14775|15234|15370|15510|15511|15951|16193|16452|16912|16913|17096|17246|17314|17395|17869|18174|18550|18567|18788|19016|19186|19188|19225|19703|20111|20439|20660|20706|20713|20719|20723|20725|20846|20848|20963|21825|21857|22339|22436|23950|26408|30948|53313|54483|55948|58801|64209|65106|664…	Adora2a|App|Bax|Bcl10|Bcl2a1d|Bcl2l11|Serping1|Casp1|Casp6|Casp8|Serpinh1|Cdkn2a|Cdkn2d|Cflar|Ctsd|Gapdh|Gas6|Gpi1|Gpx1|Hgf|Nr4a1|Hspd1|Hspa1b|Ifi204|Il6|Jak2|Psmb9|Psmb8|Lyn|Mdm2|Mgmt|Mmp9|Myc|Slc11a2|Furin|Pdcd2|Serpinb2|Pparg|Psme1|Psme2|Ptgs2|Renbp|Rps6ka1|Siah2|Sorl1|Serpinb9b|Serpini1|Serpinb6a|Serpinb9|Serpinb8|Stat1|Stat3|Syk|Thbs1|Timp1|Vegfa|Xdh|Dnajb6|Map3k5|Bin1|Atp2a3|Mefv|Sfn|Pmaip1…	-7.9	MyList
GO Biological Processes	19	GO:0002698	negative regulation of immune effector process	19_GO:0002376 immune system process	-9.9	2.6	7.4	20641	130	2846	47	1.7	0.24	11622|11846|12258|12483|12523|13051|14130|14190|14204|14727|14728|15170|15284|15368|16190|16197|16362|16423|16453|16854|16859|16952|19264|20706|20723|20737|21354|21355|21929|22164|22724|27218|63953|65113|67116|69550|72993|73914|74048|74748|93694|109934|213208|216869|217303|230738|257632	Ahr|Arg1|Serping1|Cd22|Cd84|Cx3cr1|Fcgr2b|Fgl2|Il4i1|Lilrb4b|Lilrb4a|Ptpn6|Hlx|Hmox1|Il4ra|Il7r|Irf1|Cd47|Jak3|Lgals3|Lgals9|Anxa1|Ptprc|Serpinb9b|Serpinb9|Spn|Tap1|Tap2|Tnfaip3|Tnfsf4|Zbtb7b|Slamf1|Dusp10|Ndfip1|Cuedc2|Bst2|Appl1|Irak3|Vsir|Slamf8|Clec2d|Abr|Il20rb|Arrb2|Cd300a|Zc3h12a|Nod2	-7.9	MyList
GO Biological Processes	19	GO:0045089	positive regulation of innate immune response	19_GO:0044419 biological process involved in interspecies interaction between organisms	-9.9	2.5	7.4	20641	143	2846	50	1.8	0.25	12368|13874|14991|15944|15950|15951|16159|16160|16783|16859|17381|17390|19294|20128|20466|20787|20850|20963|28185|30925|52118|53323|54123|54725|56489|58203|58218|64685|66878|70110|71398|72512|76681|80285|97165|98999|170744|192231|226695|229898|233079|257632|332579|381308|383619|434341|545384|667823|100040462|102639543	Casp6|Ereg|H2-M3|Irgm1|Ifi203|Ifi204|Il12a|Il12b|Lamp1|Lgals9|Mmp12|Mmp2|Nectin2|Trim30a|Sin3a|Srebf1|Stat5a|Syk|Tomm70a|Slamf6|Pvr|Ube2k|Irf7|Cadm1|Ikbke|Zbp1|Trem3|Nmi|Riok3|Ifi35|Tasl|Sting1|Trim12a|Parp9|Hmgb2|Znfx1|Tlr8|Hexim1|Ifi205|Gbp5|Ffar2|Nod2|Card9|Ifi211|Aim2|Nlrc5|Ifi214|Trim5|Mndal|Ifi206	-7.9	MyList
GO Biological Processes	19	GO:2000377	regulation of reactive oxygen species metabolic process	19_GO:0008152 metabolic process	-9.9	2.4	7.3	20641	161	2846	54	1.9	0.26	11433|11669|11796|11797|11820|11891|12043|12176|12257|12408|12491|12575|12633|12725|12850|13057|13197|14289|14825|15251|15510|15937|16365|16409|16819|17392|17394|17527|17970|18591|18753|18792|19219|19229|20128|20656|20848|20963|21825|22333|22436|26874|56321|64383|70556|72461|74096|80385|83429|98496|170752|230738|236900|269823	Acp5|Aldh2|Birc3|Birc2|App|Rab27a|Bcl2|Bnip3|Tspo|Cbr1|Cd36|Cdkn1a|Cflar|Clcn3|Coq7|Cyba|Gadd45a|Fpr2|Cxcl1|Hif1a|Hspd1|Ier3|Acod1|Itgam|Lcn2|Mmp3|Mmp8|Mpv17|Ncf2|Pdgfb|Prkcd|Plau|Ptger4|Ptk2b|Trim30a|Sod2|Stat3|Syk|Thbs1|Vdac1|Xdh|Abcd2|Aatf|Sirt2|Slc25a33|Prcp|Hvcn1|Tusc2|Ctns|Pid1|Bco2|Zc3h12a|Pdk3|Pon3	-7.8	MyList
KEGG Pathway	24	mmu05152	Tuberculosis		-9.8	2.3	7.2	20641	180	2846	58	2	0.26	11972|11975|11984|12028|12042|12043|12315|12370|12475|12611|12721|12795|12796|13033|14127|14129|14130|14131|14961|14998|14999|15000|15001|15002|15510|15980|16154|16159|16160|16175|16176|16179|16193|16409|16452|16783|17533|17874|18033|18126|19344|19349|20846|20963|21897|53970|56644|83430|108664|108960|110157|216238|240354|242341|246256|257632|271457|332579	Atp6v0d1|Atp6v0a1|Atp6v0c|Bax|Bcl10|Bcl2|Calm3|Casp8|Cd14|Cebpg|Coro1a|Plk3|Camp|Ctsd|Fcer1g|Fcgr1|Fcgr2b|Fcgr3|H2-Ab1|H2-DMa|H2-DMb1|H2-DMb2|H2-Oa|H2-Ob|Hspd1|Ifngr2|Il10ra|Il12a|Il12b|Il1a|Il1b|Irak1|Il6|Itgam|Jak2|Lamp1|Mrc1|Myd88|Nfkb1|Nos2|Rab5b|Rab7|Stat1|Syk|Tlr1|Rfx5|Clec7a|Il23a|Atp6v1h|Irak2|Raf1|Eea1|Malt1|Atp6v0d2|Fcgr4|Nod2|Rab5a|Card9	-7.7	MyList
GO Biological Processes	19	GO:0071216	cellular response to biotic stimulus	19_GO:0050896 response to stimulus	-9.7	2	7	20641	321	2846	87	3.1	0.32	11502|12010|12042|12125|12362|12475|12491|12514|12519|12567|13051|14130|14469|14581|14728|14825|14828|15944|15945|16159|16160|16175|16176|16179|16193|16365|16452|17079|17096|17533|17874|17975|18033|18035|18126|18128|18129|18578|18754|18786|19261|20293|20296|20304|20310|20311|20846|20963|21897|21929|22164|22169|22259|22352|22695|54196|56338|56644|56744|56792|57349|57783|60533|64383|66102|67154|696…	Adam9|B2m|Bcl10|Bcl2l11|Casp1|Cd14|Cd36|Cd68|Cd80|Cdk4|Cx3cr1|Fcgr2b|Gbp2|Gfi1|Lilrb4a|Cxcl1|Hspa5|Irgm1|Cxcl10|Il12a|Il12b|Il1a|Il1b|Irak1|Il6|Acod1|Jak2|Cd180|Lyn|Mrc1|Myd88|Ncl|Nfkb1|Nfkbia|Nos2|Notch1|Notch2|Pde4b|Prkce|Plaa|Sirpa|Ccl12|Ccl2|Ccl5|Cxcl2|Cxcl5|Stat1|Syk|Tlr1|Tnfaip3|Tnfsf4|Cmpk2|Nr1h3|Vim|Zfp36|Pabpn1|Txnip|Clec7a|Pf4|Stap1|Ppbp|Tnip1|Cd274|Sirt2|Cxcl16|Mtdh|Dab2ip|Trem2|Gbp6|P…	-7.7	MyList
KEGG Pathway	24	mmu05165	Human papillomavirus infection		-9.7	1.9	6.9	20641	362	2846	95	3.3	0.34	11964|11966|11972|11975|11984|12028|12370|12387|12443|12445|12447|12567|12575|12576|12842|12843|12845|13555|14268|14362|14972|14990|14991|15007|15015|15018|15024|15039|15040|15042|15975|15976|16150|16151|16362|16391|16401|16402|16403|16416|16449|16779|16782|16848|16897|17246|17857|17858|18033|18128|18129|18707|19106|19219|19225|19651|19664|19744|20750|20846|20847|21416|21825|21826|21923|22084|223…	Atp6v1a|Atp6v1b2|Atp6v0d1|Atp6v0a1|Atp6v0c|Bax|Casp8|Ctnnb1|Ccnd1|Ccnd3|Ccne1|Cdk4|Cdkn1a|Cdkn1b|Col1a1|Col1a2|Comp|E2f1|Fn1|Fzd1|H2-K1|H2-M2|H2-M3|H2-Q10|H2-Q4|H2-Q7|H2-T10|H2-T22|H2-T23|H2-T24|Ifnar1|Ifnar2|Ikbkb|Ikbkg|Irf1|Irf9|Itga4|Itga5|Itga6|Itgb3|Jag1|Lamb2|Lamc2|Lfng|Llgl1|Mdm2|Mx1|Mx2|Nfkb1|Notch1|Notch2|Pik3cd|Eif2ak2|Ptger4|Ptgs2|Rbl2|Rbpj|Rheb|Spp1|Stat1|Stat2|Tcf7l2|Thbs1|Thbs2|Tnc|…	-7.7	MyList
KEGG Pathway	24	mmu04621	NOD-like receptor signaling pathway		-9.7	2.2	7.1	20641	213	2846	65	2.3	0.28	11796|11797|12043|12362|12370|12796|13030|13057|14469|14825|15951|15975|15976|16150|16151|16176|16193|16391|16440|16476|17874|18033|18035|18753|18796|18797|18798|20293|20296|20304|20310|20846|20847|21353|21929|22333|23960|23961|24014|28240|54123|54483|54721|55932|55991|56338|56486|56489|57436|59027|66734|69146|69538|72512|195046|216799|229898|246727|246728|246730|257632|270151|330122|332579|383619	Birc3|Birc2|Bcl2|Casp1|Casp8|Camp|Ctsb|Cyba|Gbp2|Cxcl1|Ifi204|Ifnar1|Ifnar2|Ikbkb|Ikbkg|Il1b|Il6|Irf9|Itpr3|Jun|Myd88|Nfkb1|Nfkbia|Prkcd|Plcb2|Plcb3|Plcb4|Ccl12|Ccl2|Ccl5|Cxcl2|Stat1|Stat2|Tank|Tnfaip3|Vdac1|Oas1g|Oas1b|Rnasel|Trpm2|Irf7|Mefv|Tyk2|Gbp3|Panx1|Txnip|Gabarap|Ikbke|Gabarapl1|Nampt|Map1lc3a|Gsdmd|Antxr1|Sting1|Nlrp1a|Nlrp3|Gbp5|Oas3|Oas2|Oas1a|Nod2|Nlrx1|Cxcl3|Card9|Aim2	-7.7	MyList
Reactome Gene Sets	6	R-MMU-114608	Platelet degranulation		-9.7	2.7	7.4	20641	115	2846	43	1.5	0.23	11820|12258|12315|12491|12512|12527|13601|14067|14268|14456|15234|16416|18405|18406|18591|19039|19128|19156|19241|20363|20692|21767|21857|22145|22330|22339|22340|22371|56193|56744|57349|60595|67059|67988|74145|80884|104009|108101|192176|218454|223601|227612|235505	App|Serping1|Calm3|Cd36|Cd63|Cd9|Ecm1|F5|Fn1|Gas6|Hgf|Itgb3|Orm1|Orm2|Pdgfb|Lgals3bp|Pros1|Psap|Tmsb4x|Selenop|Sparc|Tex264|Timp1|Tuba4a|Vcl|Vegfa|Vegfb|Vwf|Plek|Pf4|Ppbp|Actn4|Ola1|Tmx3|F13a1|Maged2|Qsox1|Fermt3|Flna|Lhfpl2|Cyrib|Tor4a|Cd109	-7.6	MyList
GO Biological Processes	19	GO:0034599	cellular response to oxidative stress	19_GO:0050896 response to stimulus	-9.6	2.2	7.1	20641	209	2846	64	2.2	0.28	11629|11669|11699|11852|11938|12043|12176|12359|12491|12578|12631|12850|13614|14775|14782|15251|15368|16193|16210|16452|16476|16819|16952|17390|17395|17527|18023|18104|18174|18227|18477|18753|19261|20466|20541|20656|20657|21929|22040|22658|26408|26570|28240|54683|56615|60599|64383|65106|66680|66725|69635|72170|74244|74777|76650|101476|105787|108079|109815|216850|228026|230738|230784|269254	Aif1|Aldh2|Ambp|Rhob|Atp2a2|Bcl2|Bnip3|Cat|Cd36|Cdkn2a|Cfl1|Coq7|Edn1|Gpx1|Gsr|Hif1a|Hmox1|Il6|Impact|Jak2|Jun|Lcn2|Anxa1|Mmp2|Mmp9|Mpv17|Nfe2l1|Nqo1|Slc11a2|Nr4a2|Prdx1|Prkcd|Sirpa|Sin3a|Slc8a1|Sod2|Sod3|Tnfaip3|Trex1|Pcgf2|Map3k5|Slc7a11|Trpm2|Prdx5|Mgst1|Trp53inp1|Sirt2|Arl6ip5|Oser1|Lrrk2|Dapk1|Chchd4|Atg7|Selenon|Srxn1|Plekha1|Prkaa1|Prkaa2|Selenos|Kdm6b|Pdk1|Zc3h12a|Sesn2|Setx	-7.6	MyList
GO Biological Processes	19	GO:0052547	regulation of peptidase activity	19_GO:0008152 metabolic process	-9.5	1.8	6.8	20641	444	2846	110	3.9	0.36	11540|11699|11820|12028|12042|12047|12125|12258|12362|12368|12370|12406|12578|12581|12633|13010|13014|13030|13033|13036|13601|14433|14456|14751|14775|15234|15370|15510|15511|15951|16193|16452|16912|16913|17096|17246|17314|17395|17869|18174|18550|18567|18788|19016|19186|19188|19225|19703|20111|20439|20568|20660|20706|20713|20719|20723|20725|20846|20848|20863|20963|21353|21825|21857|22339|22436|239…	Adora2a|Ambp|App|Bax|Bcl10|Bcl2a1d|Bcl2l11|Serping1|Casp1|Casp6|Casp8|Serpinh1|Cdkn2a|Cdkn2d|Cflar|Cst3|Cstb|Ctsb|Ctsd|Ctsh|Ecm1|Gapdh|Gas6|Gpi1|Gpx1|Hgf|Nr4a1|Hspd1|Hspa1b|Ifi204|Il6|Jak2|Psmb9|Psmb8|Lyn|Mdm2|Mgmt|Mmp9|Myc|Slc11a2|Furin|Pdcd2|Serpinb2|Pparg|Psme1|Psme2|Ptgs2|Renbp|Rps6ka1|Siah2|Slpi|Sorl1|Serpinb9b|Serpini1|Serpinb6a|Serpinb9|Serpinb8|Stat1|Stat3|Stfa3|Syk|Tank|Thbs1|Timp1|Vegfa…	-7.5	MyList
GO Biological Processes	19	GO:0045619	regulation of lymphocyte differentiation	19_GO:0002376 immune system process	-9.5	2.2	7	20641	220	2846	66	2.3	0.28	11461|11774|11776|12192|12193|12487|12578|12703|12775|13024|14190|14204|14256|14456|14727|14728|14998|15001|15170|15284|15354|15902|16159|16169|16184|16186|16190|16193|16197|16362|16453|16859|16952|17387|17863|18950|19264|20677|20850|20963|21417|21950|22164|22724|56436|63953|65113|66494|74048|74131|74256|74734|74748|80859|83430|104709|107527|216799|230738|240354|243910|246779|268564|269023|320404…	Actb|Ap3b1|Ap3d1|Zfp36l1|Zfp36l2|Cd28|Cdkn2a|Socs1|Ccr7|Ctla2a|Fgl2|Il4i1|Flt3l|Gas6|Lilrb4b|Lilrb4a|H2-DMa|H2-Oa|Ptpn6|Hlx|Hmgb3|Id2|Il12a|Il15ra|Il2ra|Il2rg|Il4ra|Il6|Il7r|Irf1|Jak3|Lgals9|Anxa1|Mmp14|Myb|Pnp|Ptprc|Sox4|Stat5a|Syk|Zeb1|Tnfsf9|Tnfsf4|Zbtb7b|Adrm1|Dusp10|Ndfip1|Prelid1|Vsir|Sash3|Cyld|Rhoh|Slamf8|Nfkbiz|Il23a|Pik3r6|Il1rl2|Nlrp3|Zc3h12a|Malt1|Nfkbid|Il27|Zbtb1|Zfp608|Itpkb|Zmiz1	-7.5	MyList
GO Biological Processes	19	GO:0010508	positive regulation of autophagy	19_GO:0048518 positive regulation of biological process	-9.5	2.4	7.1	20641	151	2846	51	1.8	0.25	12125|12176|12795|13179|13853|15251|15368|15944|16151|20128|20620|20773|22084|22333|26395|29869|52639|54483|54636|56374|60599|66597|66725|67154|69635|71648|72512|73205|74244|75747|76681|93679|94094|98732|105787|108079|108083|117150|140742|170625|209131|216805|226641|230738|230784|237782|257632|268656|338364|434219|667823	Bcl2l11|Bnip3|Plk3|Dcn|Epm2a|Hif1a|Hmox1|Irgm1|Ikbkg|Trim30a|Plk2|Sptlc2|Tsc2|Vdac1|Map2k1|Ulk2|Wipi1|Mefv|Wdr45|Tmem59|Trp53inp1|Trim13|Lrrk2|Mtdh|Dapk1|Optn|Sting1|C9orf72|Atg7|Sesn3|Trim12a|Trim8|Trim34a|Rab3gap2|Prkaa1|Prkaa2|Pip4k2b|Pip4k2c|Sesn1|Snx18|Snx30|Flcn|Atf6|Zc3h12a|Sesn2|Smcr8|Nod2|Sptlc1|Trim65|Trim30c|Trim5	-7.5	MyList
GO Biological Processes	19	GO:0032649	regulation of interferon-gamma production	19_GO:0032501 multicellular organismal process	-9.5	2.6	7.2	20641	125	2846	45	1.6	0.23	11352|11820|12051|12261|12475|12611|12775|14456|14727|14728|14991|15510|15975|16159|16160|16161|16176|16177|16423|16452|16859|18106|18173|18578|20539|21950|22164|27218|30925|54721|60533|74048|74131|83430|142980|170743|170744|209590|213208|214855|223601|230738|246779|257632|100038882	Abl2|App|Bcl3|C1qbp|Cd14|Cebpg|Ccr7|Gas6|Lilrb4b|Lilrb4a|H2-M3|Hspd1|Ifnar1|Il12a|Il12b|Il12rb1|Il1b|Il1r1|Cd47|Jak2|Lgals9|Cd244a|Slc11a1|Pde4b|Slc7a5|Tnfsf9|Tnfsf4|Slamf1|Slamf6|Tyk2|Cd274|Vsir|Sash3|Il23a|Tlr3|Tlr7|Tlr8|Il23r|Il20rb|Arid5a|Cyrib|Zc3h12a|Il27|Nod2|Isg15	-7.4	MyList
GO Biological Processes	19	GO:0050867	positive regulation of cell activation	19_GO:0048518 positive regulation of biological process	-9.4	1.7	6.7	20641	549	2846	129	4.5	0.39	11461|11541|11542|11629|11774|11776|12010|12042|12043|12487|12494|12519|12520|12575|12703|12721|12775|13032|14127|14182|14204|14256|14456|14727|14728|14961|14998|14999|15000|15001|15002|15284|15505|15510|16159|16160|16161|16169|16170|16175|16176|16184|16186|16190|16193|16195|16197|16362|16408|16409|16423|16452|16453|16783|16859|16952|17387|17394|17474|17863|17874|17973|17974|18019|18106|18124|185…	Actb|Adora2b|Adora3|Aif1|Ap3b1|Ap3d1|B2m|Bcl10|Bcl2|Cd28|Cd38|Cd80|Cd81|Cdkn1a|Socs1|Coro1a|Ccr7|Ctsc|Fcer1g|Fgfr1|Il4i1|Flt3l|Gas6|Lilrb4b|Lilrb4a|H2-Ab1|H2-DMa|H2-DMb1|H2-DMb2|H2-Oa|H2-Ob|Hlx|Hsph1|Hspd1|Il12a|Il12b|Il12rb1|Il15ra|Il16|Il1a|Il1b|Il2ra|Il2rg|Il4ra|Il6|Il6st|Il7r|Irf1|Itgal|Itgam|Cd47|Jak2|Jak3|Lamp1|Lgals9|Anxa1|Mmp14|Mmp8|Clec4d|Myb|Myd88|Nck1|Nck2|Nfatc2|Cd244a|Nr4a3|Pdgfb|Pnp…	-7.4	MyList
GO Biological Processes	19	GO:1905521	regulation of macrophage migration	19_GO:0040011 locomotion	-9.4	3.9	7.7	20641	45	2846	24	0.84	0.17	12267|12273|12520|12527|12775|12977|13051|17387|17470|19229|19271|20296|20304|20312|21825|27218|56792|57781|58217|68585|70839|74748|83433|100952	C3ar1|C5ar1|Cd81|Cd9|Ccr7|Csf1|Cx3cr1|Mmp14|Cd200|Ptk2b|Ptprj|Ccl2|Ccl5|Cx3cl1|Thbs1|Slamf1|Stap1|Cd200r1|Trem1|Rtn4|P2ry12|Slamf8|Trem2|Emilin1	-7.4	MyList
Reactome Gene Sets	6	R-MMU-1236975	Antigen processing-Cross presentation		-9.3	2.9	7.3	20641	93	2846	37	1.3	0.21	12010|12317|12491|13057|14129|14972|14990|14991|15007|15015|15018|15039|15040|15042|16912|16913|17533|17969|17970|19171|19173|19175|19181|19186|19188|20333|21354|21355|21356|21762|22319|26443|57296|67089|69077|70247|110557	B2m|Calr|Cd36|Cyba|Fcgr1|H2-K1|H2-M2|H2-M3|H2-Q10|H2-Q4|H2-Q7|H2-T22|H2-T23|H2-T24|Psmb9|Psmb8|Mrc1|Ncf1|Ncf2|Psmb10|Psmb5|Psmb6|Psmc2|Psme1|Psme2|Sec22b|Tap1|Tap2|Tapbp|Psmd2|Vamp3|Psma6|Psmd8|Psmc6|Psmd11|Psmd1|H2-Q6	-7.3	MyList
KEGG Pathway	24	mmu05140	Leishmaniasis		-9.3	3.2	7.4	20641	70	2846	31	1.1	0.19	13057|13628|14129|14131|14961|14998|14999|15000|15001|15002|15170|15980|16159|16160|16175|16176|16179|16401|16409|16452|16476|17357|17874|17969|17970|18033|18035|18126|19225|20846|246256	Cyba|Eef1a2|Fcgr1|Fcgr3|H2-Ab1|H2-DMa|H2-DMb1|H2-DMb2|H2-Oa|H2-Ob|Ptpn6|Ifngr2|Il12a|Il12b|Il1a|Il1b|Irak1|Itga4|Itgam|Jak2|Jun|Marcksl1|Myd88|Ncf1|Ncf2|Nfkb1|Nfkbia|Nos2|Ptgs2|Stat1|Fcgr4	-7.3	MyList
GO Biological Processes	19	GO:0008360	regulation of cell shape	19_GO:0032502 developmental process	-9.2	2.4	7	20641	158	2846	52	1.8	0.25	11750|11852|11854|12631|12721|13367|13822|14159|14268|14457|14673|14674|15162|15894|16193|16456|16568|16952|16988|18441|18844|19229|19354|20293|20296|20302|20306|20351|20354|20430|22003|22339|22350|23912|27418|29806|54712|56699|67220|67268|67884|69581|71409|71972|73910|74194|74202|74734|104252|108100|243743|677884	Anxa7|Rhob|Rhod|Cfl1|Coro1a|Diaph1|Epb41l2|Fes|Fn1|Gas7|Gna12|Gna13|Hck|Icam1|Il6|F11r|Kif3a|Anxa1|Lst1|P2ry1|Plxna1|Ptk2b|Rac2|Ccl12|Ccl2|Ccl3|Ccl7|Sema4a|Sema4d|Cyfip1|Tpm1|Vegfa|Ezr|Rhof|Mkln1|Limd1|Plxnc1|Cdc42ep4|Plekho1|Myl12a|Cfap410|Rhou|Fmnl2|Dnmbp|Arhgap18|Rnd3|Fblim1|Rhoh|Cdc42ep2|Baiap2|Plxna4|Pakap	-7.2	MyList
KEGG Pathway	24	mmu04210	Apoptosis		-9.2	2.5	7	20641	136	2846	47	1.7	0.24	11461|11796|11797|12028|12043|12044|12045|12047|12125|12334|12368|12369|12370|12633|13030|13032|13033|13036|13038|13039|13197|16150|16151|16440|16476|16905|17873|18033|18035|18707|21933|22029|22142|22143|22145|22146|23882|26395|26396|26408|56464|58801|64138|69601|74769|110157|229445	Actb|Birc3|Birc2|Bax|Bcl2|Bcl2a1a|Bcl2a1b|Bcl2a1d|Bcl2l11|Capn2|Casp6|Casp7|Casp8|Cflar|Ctsb|Ctsc|Ctsd|Ctsh|Ctsk|Ctsl|Gadd45a|Ikbkb|Ikbkg|Itpr3|Jun|Lmna|Gadd45b|Nfkb1|Nfkbia|Pik3cd|Tnfrsf10b|Traf1|Tuba1a|Tuba1b|Tuba4a|Tuba1c|Gadd45g|Map2k1|Map2k2|Map3k5|Ctsf|Pmaip1|Ctsz|Dab2ip|Pik3cb|Raf1|Ctso	-7.2	MyList
GO Biological Processes	19	GO:0097530	granulocyte migration	19_GO:0040011 locomotion	-9.2	2.8	7.2	20641	98	2846	38	1.3	0.22	12215|12273|12986|14127|14131|14385|14825|15945|16172|16176|16409|16854|16952|18578|19035|19261|20293|20296|20299|20302|20303|20304|20305|20306|20308|20310|20311|20312|20750|20963|22339|56744|57349|58217|58218|68279|109700|330122	Bsg|C5ar1|Csf3r|Fcer1g|Fcgr3|Slc37a4|Cxcl1|Cxcl10|Il17ra|Il1b|Itgam|Lgals3|Anxa1|Pde4b|Ppib|Sirpa|Ccl12|Ccl2|Ccl22|Ccl3|Ccl4|Ccl5|Ccl6|Ccl7|Ccl9|Cxcl2|Cxcl5|Cx3cl1|Spp1|Syk|Vegfa|Pf4|Ppbp|Trem1|Trem3|Mcoln2|Itga1|Cxcl3	-7.2	MyList
KEGG Pathway	24	mmu05132	Salmonella infection		-9.2	2.1	6.8	20641	253	2846	72	2.5	0.29	11461|11796|11797|11845|11852|11867|12028|12043|12362|12369|12370|12387|12475|14433|16150|16151|16176|16179|16193|16476|16649|17113|17869|17874|18033|18035|18707|19264|19344|19349|20130|20430|21416|21933|22142|22143|22145|22146|22151|22154|26395|26396|26399|30955|54130|56044|66713|67166|67268|67951|68089|68097|69146|72318|73710|74734|74764|74769|105504|110157|170625|170760|192176|216799|218035|22…	Actb|Birc3|Birc2|Arf6|Rhob|Arpc1b|Bax|Bcl2|Casp1|Casp7|Casp8|Ctnnb1|Cd14|Gapdh|Ikbkb|Ikbkg|Il1b|Irak1|Il6|Jun|Kpna4|M6pr|Myc|Myd88|Nfkb1|Nfkbia|Pik3cd|Ptprc|Rab5b|Rab7|Rras|Cyfip1|Tcf7l2|Tnfrsf10b|Tuba1a|Tuba1b|Tuba4a|Tuba1c|Tubb2a|Tubb5|Map2k1|Map2k2|Map2k6|Pik3cg|Actr1a|Rala|Actr2|Arl8b|Myl12a|Tubb6|Arpc4|Dynll2|Gsdmd|Cyth4|Tubb2b|Rhoh|Klc4|Pik3cb|Exoc5|Raf1|Snx18|Acbd3|Flna|Nlrp3|Vps41|Rab7b|A…	-7.2	MyList
GO Biological Processes	19	GO:0071675	regulation of mononuclear cell migration	19_GO:0040011 locomotion	-9.1	2.6	7.1	20641	119	2846	43	1.5	0.23	11491|11629|11820|12261|12267|12273|12317|12768|12775|12977|13051|13601|14456|15945|16159|16401|16416|16423|16854|16859|17096|17470|18600|19229|19252|19271|20293|20296|20304|20306|20312|20737|21825|22164|27218|57781|58217|74748|76088|76763|105722|193385|230979	Adam17|Aif1|App|C1qbp|C3ar1|C5ar1|Calr|Ccr1|Ccr7|Csf1|Cx3cr1|Ecm1|Gas6|Cxcl10|Il12a|Itga4|Itgb3|Cd47|Lgals3|Lgals9|Lyn|Cd200|Padi2|Ptk2b|Dusp1|Ptprj|Ccl12|Ccl2|Ccl5|Ccl7|Cx3cl1|Spn|Thbs1|Tnfsf4|Slamf1|Cd200r1|Trem1|Slamf8|Dock8|Mospd2|Ano6|Ripor2|Tnfrsf14	-7.1	MyList
GO Biological Processes	19	GO:1903556	negative regulation of tumor necrosis factor superfamily cytokine production	19_GO:0048519 negative regulation of biological process	-9.1	3.2	7.3	20641	71	2846	31	1.1	0.19	11433|12051|12257|12489|14456|14727|14728|15170|19219|19261|20128|20312|21929|26888|27218|60533|73149|73914|74048|74155|83433|93695|109815|110168|216869|224647|229521|230738|257632|268857|269799	Acp5|Bcl3|Tspo|Cd33|Gas6|Lilrb4b|Lilrb4a|Ptpn6|Ptger4|Sirpa|Trim30a|Cx3cl1|Tnfaip3|Clec4a2|Slamf1|Cd274|Clec4a3|Irak3|Vsir|Errfi1|Trem2|Gpnmb|Selenos|Gpr18|Arrb2|Ilrun|Syt11|Zc3h12a|Nod2|Nlrc3|Clec4a1	-7.1	MyList
GO Biological Processes	19	GO:2001234	negative regulation of apoptotic signaling pathway	19_GO:0023052 signaling	-9.1	2.1	6.8	20641	244	2846	70	2.5	0.29	12028|12043|12050|12387|12581|12633|12981|13051|13132|14048|14051|14629|14630|14775|15234|15251|15368|15505|15894|15937|16151|16176|16403|16854|16905|17188|17246|17248|17395|17428|18186|18227|19099|19165|19225|19246|20312|20439|20656|21929|22164|22339|22658|26395|56295|56321|56449|57741|64209|66073|66168|66494|66725|67338|68015|69635|74126|74769|74996|78688|80751|97165|106298|107449|109815|110157…	Bax|Bcl2|Bcl2l2|Ctnnb1|Cdkn2d|Cflar|Csf2|Cx3cr1|Dab2|Eya1|Eya4|Gclc|Gclm|Gpx1|Hgf|Hif1a|Hmox1|Hsph1|Icam1|Ier3|Ikbkg|Il1b|Itga6|Lgals3|Lmna|Maz|Mdm2|Mdm4|Mmp9|Mnt|Nrp1|Nr4a2|Mapk8ip1|Psen2|Ptgs2|Ptpn1|Cx3cl1|Siah2|Sod2|Tnfaip3|Tnfsf4|Vegfa|Pcgf2|Map2k1|Higd1a|Aatf|Ybx3|Noc2l|Herpud1|Txndc12|Grina|Prelid1|Lrrk2|Rffl|Trap1|Dapk1|Syvn1|Pik3cb|Usp47|Nol3|Rnf34|Hmgb2|Rrn3|Unc5b|Selenos|Raf1|Nrg1|Arrb2…	-7.1	MyList
GO Biological Processes	19	GO:0050730	regulation of peptidyl-tyrosine phosphorylation	19_GO:0008152 metabolic process	-9.1	2	6.8	20641	264	2846	74	2.6	0.3	11491|11549|11603|11820|11839|12491|12519|12520|12702|12703|12981|12985|13385|13874|14456|14727|14728|15170|15200|15234|15505|15558|15894|15975|16159|16160|16193|16195|16362|16402|16416|16452|16975|17096|17311|18186|18413|18591|18753|18754|18983|19165|19219|19229|19246|19247|19264|19271|20304|20354|20963|21939|22339|22340|23897|24056|29875|54635|64297|67742|67916|72065|74155|80285|83430|83433|211…	Adam17|Adra1a|Agrn|App|Areg|Cd36|Cd80|Cd81|Socs3|Socs1|Csf2|Csf3|Dlg4|Ereg|Gas6|Lilrb4b|Lilrb4a|Ptpn6|Hbegf|Hgf|Hsph1|Htr2a|Icam1|Ifnar1|Il12a|Il12b|Il6|Il6st|Irf1|Itga5|Itgb3|Jak2|Lrp8|Lyn|Kitl|Nrp1|Osm|Pdgfb|Prkcd|Prkce|Cnot7|Psen2|Ptger4|Ptk2b|Ptpn1|Ptpn11|Ptprc|Ptprj|Ccl5|Sema4d|Syk|Cd40|Vegfa|Vegfb|Hax1|Sh3bp5|Iqgap1|Pdgfc|Gprc5b|Samsn1|Plpp3|Rap2c|Errfi1|Parp9|Il23a|Trem2|Nrg1|Arrb2|Cd300a|…	-7.1	MyList
GO Biological Processes	19	GO:1900744	regulation of p38MAPK cascade	19_GO:0023052 signaling	-9.1	3.9	7.6	20641	43	2846	23	0.81	0.17	12156|13197|15234|15505|16176|17295|17873|19252|22339|22350|22436|23882|26406|50932|63953|69601|70097|74256|83433|98432|100532|224938|230738	Bmp2|Gadd45a|Hgf|Hsph1|Il1b|Met|Gadd45b|Dusp1|Vegfa|Ezr|Xdh|Gadd45g|Map3k3|Mink1|Dusp10|Dab2ip|Sash1|Cyld|Trem2|Phlpp1|Rell1|Pja2|Zc3h12a	-7.1	MyList
Reactome Gene Sets	6	R-MMU-76005	Response to elevated platelet cytosolic Ca2+		-9	2.6	7	20641	120	2846	43	1.5	0.23	11820|12258|12315|12491|12512|12527|13601|14067|14268|14456|15234|16416|18405|18406|18591|19039|19128|19156|19241|20363|20692|21767|21857|22145|22330|22339|22340|22371|56193|56744|57349|60595|67059|67988|74145|80884|104009|108101|192176|218454|223601|227612|235505	App|Serping1|Calm3|Cd36|Cd63|Cd9|Ecm1|F5|Fn1|Gas6|Hgf|Itgb3|Orm1|Orm2|Pdgfb|Lgals3bp|Pros1|Psap|Tmsb4x|Selenop|Sparc|Tex264|Timp1|Tuba4a|Vcl|Vegfa|Vegfb|Vwf|Plek|Pf4|Ppbp|Actn4|Ola1|Tmx3|F13a1|Maged2|Qsox1|Fermt3|Flna|Lhfpl2|Cyrib|Tor4a|Cd109	-7	MyList
GO Biological Processes	19	GO:0045862	positive regulation of proteolysis	19_GO:0048518 positive regulation of biological process	-9	1.9	6.6	20641	357	2846	92	3.2	0.33	11502|11820|11983|12028|12042|12125|12362|12368|12370|12578|12631|12633|12795|13032|13033|13036|13132|14629|15510|15511|15951|16176|16452|17096|17246|17387|17869|18174|18567|19016|19165|19186|19188|19229|19358|20620|20846|20848|20963|21353|22436|26408|27373|30945|52551|53312|53313|53890|54483|54609|56312|56486|57783|58801|64209|64383|65106|66245|66494|66725|67759|68034|68318|69538|69601|69635|701…	Adam9|App|Atpif1|Bax|Bcl10|Bcl2l11|Casp1|Casp6|Casp8|Cdkn2a|Cfl1|Cflar|Plk3|Ctsc|Ctsd|Ctsh|Dab2|Gclc|Hspd1|Hspa1b|Ifi204|Il1b|Jak2|Lyn|Mdm2|Mmp14|Myc|Slc11a2|Pdcd2|Pparg|Psen2|Psme1|Psme2|Ptk2b|Rad23a|Plk2|Stat1|Stat3|Syk|Tank|Xdh|Map3k5|Csnk1e|Rnf19a|Sgta|Nub1|Atp2a3|Sart3|Mefv|Ubqln2|Nupr1|Gabarap|Tnip1|Pmaip1|Herpud1|Sirt2|Arl6ip5|Hspbp1|Prelid1|Lrrk2|Plgrkt|Fam122a|Aph1c|Antxr1|Dab2ip|Dapk1|F…	-7	MyList
GO Biological Processes	19	GO:0055082	cellular chemical homeostasis	19_GO:0065007 biological regulation	-9	1.7	6.5	20641	524	2846	123	4.3	0.38	11305|11749|11750|11774|11820|11928|11938|11964|11972|11975|11984|12028|12043|12176|12286|12349|12709|12768|12780|13614|14325|14385|14411|14456|14775|15203|15251|15368|15558|15559|15894|16175|16819|17750|17869|17918|18173|18174|18441|18442|18754|19063|19165|19349|20293|20296|20304|20393|20466|20530|20541|20544|20677|20750|20856|21391|21416|21817|21939|22782|26425|27057|30926|53313|56491|64209|651…	Abca2|Anxa6|Anxa7|Ap3b1|App|Atp1a1|Atp2a2|Atp6v1a|Atp6v0d1|Atp6v0a1|Atp6v0c|Bax|Bcl2|Bnip3|Cacna1a|Car2|Ckb|Ccr1|Abcc2|Edn1|Ftl1|Slc37a4|Slc6a12|Gas6|Gpx1|Heph|Hif1a|Hmox1|Htr2a|Htr2b|Icam1|Il1a|Lcn2|Mt2|Myc|Myo5a|Slc11a1|Slc11a2|P2ry1|P2ry2|Prkce|Ppt1|Psen2|Rab7|Ccl12|Ccl2|Ccl5|Sgk1|Sin3a|Slc31a2|Slc8a1|Slc9a1|Sox4|Spp1|Stc2|Tbxas1|Tcf7l2|Tgm2|Cd40|Slc30a1|Nubp1|Ncoa4|Glrx3|Atp2a3|Vapb|Herpud1|N…	-7	MyList
GO Biological Processes	19	GO:0070372	regulation of ERK1 and ERK2 cascade	19_GO:0023052 signaling	-9	1.9	6.6	20641	326	2846	86	3	0.32	11352|11491|11549|11820|11984|12156|12491|12633|12767|12768|12988|13132|13669|14268|14456|14538|15170|15357|15558|15559|15894|16175|16176|16193|16416|16476|16728|16971|17096|18128|18129|18186|18441|18591|19229|19246|19247|19252|19261|19264|20130|20293|20296|20299|20302|20303|20304|20305|20306|20308|20312|20963|22339|22340|22350|24063|26395|27218|27403|54635|57783|63953|67603|68235|69601|72349|725…	Abl2|Adam17|Adra1a|App|Atp6v0c|Bmp2|Cd36|Cflar|Cxcr4|Ccr1|Csk|Dab2|Eif3a|Fn1|Gas6|Gcnt2|Ptpn6|Hmgcr|Htr2a|Htr2b|Icam1|Il1a|Il1b|Il6|Itgb3|Jun|L1cam|Lrp1|Lyn|Notch1|Notch2|Nrp1|P2ry1|Pdgfb|Ptk2b|Ptpn1|Ptpn11|Dusp1|Sirpa|Ptprc|Rras|Ccl12|Ccl2|Ccl22|Ccl3|Ccl4|Ccl5|Ccl6|Ccl7|Ccl9|Cx3cl1|Syk|Vegfa|Vegfb|Ezr|Spry1|Map2k1|Slamf1|Abca7|Pdgfc|Tnip1|Dusp10|Dusp6|Mturn|Dab2ip|Dusp3|Fgfbp3|Errfi1|Trem2|Gpnmb…	-7	MyList
GO Biological Processes	19	GO:0034340	response to type I interferon	19_GO:0044419 biological process involved in interspecies interaction between organisms	-8.9	4.3	7.6	20641	34	2846	20	0.7	0.16	12642|15975|15976|16179|17874|20684|20846|20847|22040|23960|54123|56489|66141|68713|80876|114643|213002|246728|246730|100038882	Ch25h|Ifnar1|Ifnar2|Irak1|Myd88|Sp100|Stat1|Stat2|Trex1|Oas1g|Irf7|Ikbke|Ifitm3|Ifitm1|Ifitm2|Oas1c|Ifitm6|Oas2|Oas1a|Isg15	-7	MyList
GO Biological Processes	19	GO:0051271	negative regulation of cellular component movement	19_GO:0051179 localization	-8.9	1.9	6.6	20641	337	2846	88	3.1	0.32	11490|11542|11629|11852|11857|12043|12317|12512|12527|12576|12631|12774|13051|13134|13138|13179|13197|13805|14270|14673|14674|14739|15116|16011|16181|16449|16971|17356|17470|17684|18128|18591|18600|19016|19219|19252|19271|20130|20293|20296|20312|20466|20684|20807|20848|21825|21857|22003|22240|22376|23789|26356|30948|50724|50875|52392|52662|56177|56792|57781|60595|60599|63953|64652|66141|68713|692…	Adam15|Adora3|Aif1|Rhob|Arhgdib|Bcl2|Calr|Cd63|Cd9|Cdkn1b|Cfl1|Ccr5|Cx3cr1|Dach1|Dag1|Dcn|Gadd45a|Eng|Srgap2|Gna12|Gna13|S1pr2|Has1|Igfbp5|Il1rn|Jag1|Lrp1|Afdn|Cd200|Cited2|Notch1|Pdgfb|Padi2|Pparg|Ptger4|Dusp1|Ptprj|Rras|Ccl12|Ccl2|Cx3cl1|Sin3a|Sp100|Srf|Stat3|Thbs1|Timp1|Tpm1|Dpysl3|Was|Coro1b|Ing1|Bin1|Sap30l|Tmod3|Macir|Ldlrad4|Olfm1|Stap1|Cd200r1|Actn4|Trp53inp1|Dusp10|Nisch|Ifitm3|Ifitm1|Sv…	-7	MyList
GO Biological Processes	19	GO:1903530	regulation of secretion by cell	19_GO:0051179 localization	-8.9	1.6	6.4	20641	683	2846	151	5.3	0.42	11307|11480|11502|11540|11541|11542|11549|11845|11891|11938|12156|12215|12257|12286|12289|12489|12494|12495|12523|12753|12890|12894|12934|12953|13121|13132|13418|13614|13650|14127|14159|14182|14609|15107|15251|15357|15368|15558|15893|15932|16159|16160|16175|16176|16181|16190|16193|16323|16409|16443|16452|16504|16783|16854|16859|16897|16952|16971|17096|17386|17470|17918|18000|18007|18126|18128|184…	Abcg1|Acvr2a|Adam9|Adora2a|Adora2b|Adora3|Adra1a|Arf6|Rab27a|Atp2a2|Bmp2|Bsg|Tspo|Cacna1a|Cacna1d|Cd33|Cd38|Entpd1|Cd84|Clock|Cplx2|Cpt1a|Dpysl2|Cry2|Cyp51|Dab2|Dnajc1|Edn1|Rhbdf1|Fcer1g|Fes|Fgfr1|Gja1|Hadh|Hif1a|Hmgcr|Hmox1|Htr2a|Ica1|Idua|Il12a|Il12b|Il1a|Il1b|Il1rn|Il4ra|Il6|Inhba|Itgam|Itsn1|Jak2|Kcnc3|Lamp1|Lgals3|Lgals9|Llgl1|Anxa1|Lrp1|Lyn|Mmp13|Cd200|Myo5a|Septin2|Neo1|Nos2|Notch1|Osm|P2r…	-6.9	MyList
GO Biological Processes	19	GO:0009636	response to toxic substance	19_GO:0050896 response to stimulus	-8.9	2.6	7	20641	121	2846	43	1.5	0.23	11532|11622|11669|11699|11758|11864|11898|12028|12043|12359|12780|12799|13849|13850|13885|14775|14859|15251|16819|17250|17252|17750|18104|18227|18477|18671|18712|19106|20266|20304|20656|20657|22782|26570|56312|69227|74104|99382|140742|243725|269823|319955|330260	Adh5|Ahr|Aldh2|Ambp|Prdx6|Arnt2|Ass1|Bax|Bcl2|Cat|Abcc2|Cnp|Ephx1|Ephx2|Esd|Gpx1|Gsta3|Hif1a|Lcn2|Abcc1|Rdh11|Mt2|Nqo1|Nr4a2|Prdx1|Abcb1a|Pim1|Eif2ak2|Scn1b|Ccl5|Sod2|Sod3|Slc30a1|Slc7a11|Nupr1|Selenot|Abcb6|Abtb2|Sesn1|Ppp1r9a|Pon3|Ercc6|Pon2	-6.9	MyList
GO Biological Processes	19	GO:0043086	negative regulation of catalytic activity	19_GO:0065007 biological regulation	-8.8	1.6	6.4	20641	667	2846	148	5.2	0.42	11461|11540|11605|11622|11699|11770|11820|11983|12047|12156|12258|12406|12575|12576|12577|12578|12581|12633|12953|12988|13010|13014|13030|13197|13601|13682|13805|13853|14433|14456|14581|14682|14727|14728|14751|14775|15170|15234|15357|15370|15511|15951|16150|16176|16193|16456|16952|17096|17246|17395|17873|18033|18104|18128|18148|18226|18245|18753|18788|19016|19084|19099|19165|19225|19246|19252|192…	Actb|Adora2a|Gla|Ahr|Ambp|Fabp4|App|Atpif1|Bcl2a1d|Bmp2|Serping1|Serpinh1|Cdkn1a|Cdkn1b|Cdkn1c|Cdkn2a|Cdkn2d|Cflar|Cry2|Csk|Cst3|Cstb|Ctsb|Gadd45a|Ecm1|Eif4a2|Eng|Epm2a|Gapdh|Gas6|Gfi1|Gnaq|Lilrb4b|Lilrb4a|Gpi1|Gpx1|Ptpn6|Hgf|Hmgcr|Nr4a1|Hspa1b|Ifi204|Ikbkb|Il1b|Il6|F11r|Anxa1|Lyn|Mdm2|Mmp9|Gadd45b|Nfkb1|Nqo1|Notch1|Npm1|Nup62|Oaz1|Prkcd|Serpinb2|Pparg|Prkar1a|Mapk8ip1|Psen2|Ptgs2|Ptpn1|Dusp1|Ptp…	-6.9	MyList
GO Biological Processes	19	GO:0070555	response to interleukin-1	19_GO:0050896 response to stimulus	-8.8	2.8	7.1	20641	92	2846	36	1.3	0.21	11820|12631|14268|15586|16150|16175|16176|16177|16179|16193|16362|16365|16423|16952|17874|18033|19261|20210|20293|20296|20299|20302|20303|20304|20305|20306|20308|20312|21353|21939|69601|73914|108153|108960|230738|231130	App|Cfl1|Fn1|Hyal1|Ikbkb|Il1a|Il1b|Il1r1|Irak1|Il6|Irf1|Acod1|Cd47|Anxa1|Myd88|Nfkb1|Sirpa|Saa3|Ccl12|Ccl2|Ccl22|Ccl3|Ccl4|Ccl5|Ccl6|Ccl7|Ccl9|Cx3cl1|Tank|Cd40|Dab2ip|Irak3|Adamts7|Irak2|Zc3h12a|Tnip2	-6.9	MyList
KEGG Pathway	24	mmu04658	Th1 and Th2 cell differentiation		-8.8	2.9	7.1	20641	88	2846	35	1.2	0.21	14961|14998|14999|15000|15001|15002|15980|16150|16151|16159|16160|16161|16184|16186|16190|16449|16452|16453|16476|16797|17132|18018|18019|18033|18035|18037|18128|18129|19664|20846|20849|20850|54721|103806|270118	H2-Ab1|H2-DMa|H2-DMb1|H2-DMb2|H2-Oa|H2-Ob|Ifngr2|Ikbkb|Ikbkg|Il12a|Il12b|Il12rb1|Il2ra|Il2rg|Il4ra|Jag1|Jak2|Jak3|Jun|Lat|Maf|Nfatc1|Nfatc2|Nfkb1|Nfkbia|Nfkbie|Notch1|Notch2|Rbpj|Stat1|Stat4|Stat5a|Tyk2|Maml1|Maml2	-6.9	MyList
GO Biological Processes	19	GO:2000106	regulation of leukocyte apoptotic process	19_GO:0050789 regulation of biological process	-8.8	2.6	7	20641	113	2846	41	1.4	0.22	11491|12028|12042|12044|12370|12578|12774|12775|14127|14130|14456|15251|16197|16453|16854|16952|17096|17289|17311|17869|18124|18707|18950|20304|20442|20612|20723|20850|22164|22346|26570|57741|60533|66494|74769|76088|109815|227059|243910|257632|320404	Adam17|Bax|Bcl10|Bcl2a1a|Casp8|Cdkn2a|Ccr5|Ccr7|Fcer1g|Fcgr2b|Gas6|Hif1a|Il7r|Jak3|Lgals3|Anxa1|Lyn|Mertk|Kitl|Myc|Nr4a3|Pik3cd|Pnp|Ccl5|St3gal1|Siglec1|Serpinb9|Stat5a|Tnfsf4|Vhl|Slc7a11|Noc2l|Cd274|Prelid1|Pik3cb|Dock8|Selenos|Slc39a10|Nfkbid|Nod2|Itpkb	-6.8	MyList
GO Biological Processes	19	GO:0002705	positive regulation of leukocyte mediated immunity	19_GO:0002376 immune system process	-8.8	2.2	6.7	20641	185	2846	57	2	0.26	11846|12010|12487|12520|14127|14129|14131|14825|14972|14990|14991|15007|15015|15018|15024|15039|15040|15042|15510|16159|16160|16176|16177|16193|16409|16783|18950|19264|19294|20296|20850|21355|21939|22164|27218|30925|51869|52118|54725|56792|58185|74131|83430|83433|107035|110557|214855|216799|223601|230073|232811|240354|257632|268564|327957|329260|619441	Arg1|B2m|Cd28|Cd81|Fcer1g|Fcgr1|Fcgr3|Cxcl1|H2-K1|H2-M2|H2-M3|H2-Q10|H2-Q4|H2-Q7|H2-T10|H2-T22|H2-T23|H2-T24|Hspd1|Il12a|Il12b|Il1b|Il1r1|Il6|Itgam|Lamp1|Pnp|Ptprc|Nectin2|Ccl2|Stat5a|Tap2|Cd40|Tnfsf4|Slamf1|Slamf6|Rif1|Pvr|Cadm1|Stap1|Rsad2|Sash3|Il23a|Trem2|Fbxo38|H2-Q6|Arid5a|Nlrp3|Cyrib|Ddx58|Kmt5c|Malt1|Nod2|Zbtb1|Scimp|Dennd1b|Tnfsfm13	-6.8	MyList
Reactome Gene Sets	6	R-MMU-202733	Cell surface interactions at the vascular wall		-8.8	2.7	7	20641	109	2846	40	1.4	0.22	12215|12523|12842|12843|14127|14268|14456|14733|15170|16401|16402|16403|16408|16416|16423|16456|17096|17254|17289|18106|19124|19128|19247|19261|20340|20501|20539|20540|20737|20970|20971|21824|21933|26570|50934|56744|58217|74769|80879|381484	Bsg|Cd84|Col1a1|Col1a2|Fcer1g|Fn1|Gas6|Gpc1|Ptpn6|Itga4|Itga5|Itga6|Itgal|Itgb3|Cd47|F11r|Lyn|Slc3a2|Mertk|Cd244a|Procr|Pros1|Ptpn11|Sirpa|Glg1|Slc16a1|Slc7a5|Slc7a7|Spn|Sdc3|Sdc4|Thbd|Tnfrsf10b|Slc7a11|Slc7a8|Pf4|Trem1|Pik3cb|Slc16a3|Gm5150	-6.8	MyList
GO Biological Processes	19	GO:0042102	positive regulation of T cell proliferation	19_GO:0002376 immune system process	-8.8	2.7	7	20641	109	2846	40	1.4	0.22	11629|12487|12519|12520|12721|12775|14999|15000|16159|16160|16161|16175|16176|16184|16193|16195|16408|16452|16453|16952|17973|17974|18106|18950|19264|20304|20737|20850|20963|21950|22164|24099|27218|50723|54721|60533|74131|78317|83430|209590	Aif1|Cd28|Cd80|Cd81|Coro1a|Ccr7|H2-DMb1|H2-DMb2|Il12a|Il12b|Il12rb1|Il1a|Il1b|Il2ra|Il6|Il6st|Itgal|Jak2|Jak3|Anxa1|Nck1|Nck2|Cd244a|Pnp|Ptprc|Ccl5|Spn|Stat5a|Syk|Tnfsf9|Tnfsf4|Tnfsf13b|Slamf1|Icosl|Tyk2|Cd274|Sash3|Ccdc88b|Il23a|Il23r	-6.8	MyList
GO Biological Processes	19	GO:0002696	positive regulation of leukocyte activation	19_GO:0002376 immune system process	-8.8	1.7	6.4	20641	528	2846	123	4.3	0.38	11461|11541|11542|11629|11774|11776|12010|12042|12043|12487|12494|12519|12520|12575|12703|12721|12775|13032|14127|14204|14256|14456|14727|14728|14961|14998|14999|15000|15001|15002|15284|15505|15510|16159|16160|16161|16169|16170|16175|16176|16184|16186|16190|16193|16195|16197|16362|16408|16409|16423|16452|16453|16783|16859|16952|17387|17394|17474|17863|17874|17973|17974|18019|18106|18124|18950|192…	Actb|Adora2b|Adora3|Aif1|Ap3b1|Ap3d1|B2m|Bcl10|Bcl2|Cd28|Cd38|Cd80|Cd81|Cdkn1a|Socs1|Coro1a|Ccr7|Ctsc|Fcer1g|Il4i1|Flt3l|Gas6|Lilrb4b|Lilrb4a|H2-Ab1|H2-DMa|H2-DMb1|H2-DMb2|H2-Oa|H2-Ob|Hlx|Hsph1|Hspd1|Il12a|Il12b|Il12rb1|Il15ra|Il16|Il1a|Il1b|Il2ra|Il2rg|Il4ra|Il6|Il6st|Il7r|Irf1|Itgal|Itgam|Cd47|Jak2|Jak3|Lamp1|Lgals9|Anxa1|Mmp14|Mmp8|Clec4d|Myb|Myd88|Nck1|Nck2|Nfatc2|Cd244a|Nr4a3|Pnp|Sirpa|Ptprc…	-6.8	MyList
GO Biological Processes	19	GO:0042116	macrophage activation	19_GO:0002376 immune system process	-8.8	3.4	7.2	20641	58	2846	27	0.95	0.18	11629|11820|11988|12259|12273|12362|12981|13051|15980|16409|16452|16476|18173|18754|20312|20963|21897|22040|59027|64685|70110|70461|83433|107817|142980|216161|217203	Aif1|App|Slc7a2|C1qa|C5ar1|Casp1|Csf2|Cx3cr1|Ifngr2|Itgam|Jak2|Jun|Slc11a1|Prkce|Cx3cl1|Syk|Tlr1|Trex1|Nampt|Nmi|Ifi35|Crtc3|Trem2|Jmjd6|Tlr3|Sbno2|Tmem106a	-6.8	MyList
KEGG Pathway	24	mmu04064	NF-kappa B signaling pathway		-8.7	2.7	7	20641	105	2846	39	1.4	0.22	11796|11797|12042|12043|12044|12045|12047|12475|12633|13197|14825|15894|16150|16151|16176|16177|16179|16797|17096|17873|17874|18033|18034|18035|18792|19225|20303|20310|20963|21929|21939|22029|23882|24099|74256|217069|230073|240354|330122	Birc3|Birc2|Bcl10|Bcl2|Bcl2a1a|Bcl2a1b|Bcl2a1d|Cd14|Cflar|Gadd45a|Cxcl1|Icam1|Ikbkb|Ikbkg|Il1b|Il1r1|Irak1|Lat|Lyn|Gadd45b|Myd88|Nfkb1|Nfkb2|Nfkbia|Plau|Ptgs2|Ccl4|Cxcl2|Syk|Tnfaip3|Cd40|Traf1|Gadd45g|Tnfsf13b|Cyld|Trim25|Ddx58|Malt1|Cxcl3	-6.8	MyList
Reactome Gene Sets	6	R-MMU-446652	Interleukin-1 family signaling		-8.7	2.7	7	20641	105	2846	39	1.4	0.22	11820|12362|16150|16151|16175|16176|16177|16179|16180|16181|16912|16913|17874|18033|18034|18035|18412|19171|19173|19175|19181|19186|19188|20848|21762|22187|26399|26406|26410|26443|57296|67089|69077|69146|70247|73914|107527|108960|231130	App|Casp1|Ikbkb|Ikbkg|Il1a|Il1b|Il1r1|Irak1|Il1rap|Il1rn|Psmb9|Psmb8|Myd88|Nfkb1|Nfkb2|Nfkbia|Sqstm1|Psmb10|Psmb5|Psmb6|Psmc2|Psme1|Psme2|Stat3|Psmd2|Ubb|Map2k6|Map3k3|Map3k8|Psma6|Psmd8|Psmc6|Psmd11|Gsdmd|Psmd1|Irak3|Il1rl2|Irak2|Tnip2	-6.8	MyList
GO Biological Processes	19	GO:1903531	negative regulation of secretion by cell	19_GO:0051179 localization	-8.7	2.3	6.7	20641	176	2846	55	1.9	0.26	12257|12495|12523|12953|13121|13614|13650|15107|15357|15368|15932|16159|16160|16176|16181|16193|16859|16952|17470|17918|18007|18128|18413|18441|18575|18576|18641|19016|19224|19247|19349|20787|22228|22259|22319|22782|50790|56695|57915|58185|67397|70839|73205|75767|93691|94090|109934|211323|217303|217344|218461|229521|237782|243725|269951	Tspo|Entpd1|Cd84|Cry2|Cyp51|Edn1|Rhbdf1|Hadh|Hmgcr|Hmox1|Idua|Il12a|Il12b|Il1b|Il1rn|Il6|Lgals9|Anxa1|Cd200|Myo5a|Neo1|Notch1|Osm|P2ry1|Pde1c|Pde3b|Pfkl|Pparg|Ptgs1|Ptpn11|Rab7|Srebf1|Ucp2|Nr1h3|Vamp3|Slc30a1|Acsl4|Pnkd|Tbc1d1|Rsad2|Erp29|P2ry12|C9orf72|Rab11fip1|Klf7|Trim9|Abr|Nrg1|Cd300a|Rhbdf2|Pde8b|Syt11|Smcr8|Ppp1r9a|Idh2	-6.8	MyList
GO Biological Processes	19	GO:0030098	lymphocyte differentiation	19_GO:0002376 immune system process	-8.7	1.9	6.5	20641	314	2846	83	2.9	0.32	11352|11491|11622|12010|12028|12043|12047|12051|12192|12193|12387|12487|12611|12775|13039|14127|14256|14347|14961|14998|15902|16157|16160|16193|16197|16362|16453|16658|16848|16952|17085|17289|17474|17863|18018|18030|18129|18987|19156|19219|19229|19264|19271|19664|20230|20351|20442|20677|20737|20807|20848|20850|20963|21929|21949|22724|23882|24099|27218|27362|30925|50932|53314|54125|56048|56310|581…	Abl2|Adam17|Ahr|B2m|Bax|Bcl2|Bcl2a1d|Bcl3|Zfp36l1|Zfp36l2|Ctnnb1|Cd28|Cebpg|Ccr7|Ctsl|Fcer1g|Flt3l|Fut7|H2-Ab1|H2-DMa|Id2|Il11ra1|Il12b|Il6|Il7r|Irf1|Jak3|Mafb|Lfng|Anxa1|Ly9|Mertk|Clec4d|Myb|Nfatc1|Nfil3|Notch2|Pou2f2|Psap|Ptger4|Ptk2b|Ptprc|Ptprj|Rbpj|Satb1|Sema4a|St3gal1|Sox4|Spn|Srf|Stat3|Stat5a|Syk|Tnfaip3|Tnfsf8|Zbtb7b|Gadd45g|Tnfsf13b|Slamf1|Dnajb9|Slamf6|Mink1|Batf|Polm|Lgals8|Gps2|Rsad2|…	-6.8	MyList
GO Biological Processes	19	GO:0050866	negative regulation of cell activation	19_GO:0048519 negative regulation of biological process	-8.7	2.1	6.6	20641	224	2846	65	2.3	0.28	11540|11846|12519|12523|12527|12578|12703|14130|14190|14204|14629|14727|14728|15170|15284|15354|15368|15902|16184|16190|16362|16453|16835|16854|16859|16952|16988|17096|17289|17470|18591|18753|19016|19084|20312|20555|20737|20971|21929|22164|22259|22724|57916|60533|65113|67742|69769|72349|74048|74256|83433|93695|100952|109934|193385|213208|217303|229521|230738|230979|243910|245126|246746|269023|380…	Adora2a|Arg1|Cd80|Cd84|Cd9|Cdkn2a|Socs1|Fcgr2b|Fgl2|Il4i1|Gclc|Lilrb4b|Lilrb4a|Ptpn6|Hlx|Hmgb3|Hmox1|Id2|Il2ra|Il4ra|Irf1|Jak3|Ldlr|Lgals3|Lgals9|Anxa1|Lst1|Lyn|Mertk|Cd200|Pdgfb|Prkcd|Pparg|Prkar1a|Cx3cl1|Slfn1|Spn|Sdc4|Tnfaip3|Tnfsf4|Nr1h3|Zbtb7b|Tnfrsf13b|Cd274|Ndfip1|Samsn1|Tnfaip8l2|Dusp3|Vsir|Cyld|Trem2|Gpnmb|Emilin1|Abr|Ripor2|Il20rb|Cd300a|Syt11|Zc3h12a|Tnfrsf14|Nfkbid|Tarm1|Cd300lf|Zfp60…	-6.8	MyList
GO Biological Processes	19	GO:0051090	regulation of DNA-binding transcription factor activity	19_GO:0008152 metabolic process	-8.7	1.8	6.4	20641	436	2846	106	3.7	0.35	11542|11745|11746|11820|12042|12051|12156|12289|12359|12387|12491|12523|12578|12611|12633|12753|12985|13051|13555|13614|14084|14130|14283|14362|14456|14489|14581|15162|15368|15894|15902|15982|16150|16151|16176|16179|16180|16193|16365|16452|16975|17470|17874|18035|18148|18712|19016|19106|20128|20312|20684|20807|20848|20893|20963|21416|21929|21939|22029|22164|22339|26443|56312|56489|64010|66200|665…	Adora3|Anxa3|Anxa4|App|Bcl10|Bcl3|Bmp2|Cacna1d|Cat|Ctnnb1|Cd36|Cd84|Cdkn2a|Cebpg|Cflar|Clock|Csf3|Cx3cr1|E2f1|Edn1|Faf1|Fcgr2b|Fosl1|Fzd1|Gas6|Mtpn|Gfi1|Hck|Hmox1|Icam1|Id2|Ifrd1|Ikbkb|Ikbkg|Il1b|Irak1|Il1rap|Il6|Acod1|Jak2|Lrp8|Cd200|Myd88|Nfkbia|Npm1|Pim1|Pparg|Eif2ak2|Trim30a|Cx3cl1|Sp100|Srf|Stat3|Bhlhe40|Syk|Tcf7l2|Tnfaip3|Cd40|Traf1|Tnfsf4|Vegfa|Psma6|Nupr1|Ikbke|Sav1|Commd6|Trim13|Mtdh|Plp…	-6.8	MyList
GO Biological Processes	19	GO:0032731	positive regulation of interleukin-1 beta production	19_GO:0048518 positive regulation of biological process	-8.7	3.3	7.2	20641	62	2846	28	0.98	0.19	11820|12362|12370|12491|12774|12775|15951|15975|16193|16452|17874|20302|20848|54483|55991|69146|170744|195046|216799|217203|226695|229898|240354|257632|381308|383619|100040462|102639543	App|Casp1|Casp8|Cd36|Ccr5|Ccr7|Ifi204|Ifnar1|Il6|Jak2|Myd88|Ccl3|Stat3|Mefv|Panx1|Gsdmd|Tlr8|Nlrp1a|Nlrp3|Tmem106a|Ifi205|Gbp5|Malt1|Nod2|Ifi211|Aim2|Mndal|Ifi206	-6.7	MyList
GO Biological Processes	19	GO:0097529	myeloid leukocyte migration	19_GO:0040011 locomotion	-8.7	2.5	6.8	20641	127	2846	44	1.5	0.23	12215|12273|12775|12986|13051|13618|14127|14131|14385|14825|15945|16172|16176|16409|16854|16952|18578|18591|19035|19261|20209|20293|20296|20299|20302|20303|20304|20305|20306|20308|20310|20311|20312|20750|20963|22339|56744|57349|58217|58218|64095|68279|109700|330122	Bsg|C5ar1|Ccr7|Csf3r|Cx3cr1|Ednrb|Fcer1g|Fcgr3|Slc37a4|Cxcl1|Cxcl10|Il17ra|Il1b|Itgam|Lgals3|Anxa1|Pde4b|Pdgfb|Ppib|Sirpa|Saa2|Ccl12|Ccl2|Ccl22|Ccl3|Ccl4|Ccl5|Ccl6|Ccl7|Ccl9|Cxcl2|Cxcl5|Cx3cl1|Spp1|Syk|Vegfa|Pf4|Ppbp|Trem1|Trem3|Gpr35|Mcoln2|Itga1|Cxcl3	-6.7	MyList
GO Biological Processes	19	GO:0071900	regulation of protein serine/threonine kinase activity	19_GO:0008152 metabolic process	-8.6	1.9	6.5	20641	352	2846	90	3.2	0.33	11461|11491|11502|11820|12156|12283|12443|12445|12447|12575|12576|12577|12578|12579|12581|12775|12988|13132|13197|13614|14081|14182|15170|15357|15558|15559|15944|16176|16179|16181|17096|17118|17311|18226|18591|18712|18753|18858|19016|19084|19099|19229|19246|19252|19264|19271|19735|20541|20660|20963|21825|21929|21939|22084|22339|24063|26382|26395|26396|26399|26408|26457|29875|30955|30957|54635|559…	Actb|Adam17|Adam9|App|Bmp2|Cab39|Ccnd1|Ccnd3|Ccne1|Cdkn1a|Cdkn1b|Cdkn1c|Cdkn2a|Cdkn2b|Cdkn2d|Ccr7|Csk|Dab2|Gadd45a|Edn1|Acsl1|Fgfr1|Ptpn6|Hmgcr|Htr2a|Htr2b|Irgm1|Il1b|Irak1|Il1rn|Lyn|Marcks|Kitl|Nup62|Pdgfb|Pim1|Prkcd|Pmp22|Pparg|Prkar1a|Mapk8ip1|Ptk2b|Ptpn1|Dusp1|Ptprc|Ptprj|Rgs2|Slc8a1|Sorl1|Syk|Thbs1|Tnfaip3|Cd40|Tsc2|Vegfa|Spry1|Fgd2|Map2k1|Map2k2|Map2k6|Map3k5|Slc27a1|Iqgap1|Pik3cg|Mapk8ip3|…	-6.7	MyList
GO Biological Processes	19	GO:0032720	negative regulation of tumor necrosis factor production	19_GO:0048519 negative regulation of biological process	-8.6	3.1	7.1	20641	70	2846	30	1.1	0.19	11433|12051|12257|12489|14456|14727|14728|15170|19219|19261|20128|20312|21929|26888|27218|73149|73914|74048|74155|83433|93695|109815|110168|216869|224647|229521|230738|257632|268857|269799	Acp5|Bcl3|Tspo|Cd33|Gas6|Lilrb4b|Lilrb4a|Ptpn6|Ptger4|Sirpa|Trim30a|Cx3cl1|Tnfaip3|Clec4a2|Slamf1|Clec4a3|Irak3|Vsir|Errfi1|Trem2|Gpnmb|Selenos|Gpr18|Arrb2|Ilrun|Syt11|Zc3h12a|Nod2|Nlrc3|Clec4a1	-6.7	MyList
GO Biological Processes	19	GO:0045621	positive regulation of lymphocyte differentiation	19_GO:0002376 immune system process	-8.6	2.4	6.8	20641	141	2846	47	1.7	0.24	11461|11774|11776|12703|12775|14204|14256|14456|14727|14728|14998|15284|16159|16169|16184|16186|16190|16193|16197|16362|16859|16952|17387|17863|18950|19264|20677|20850|20963|21950|22164|22724|63953|74048|74131|74256|74734|80859|83430|104709|107527|216799|240354|243910|268564|320404|328365	Actb|Ap3b1|Ap3d1|Socs1|Ccr7|Il4i1|Flt3l|Gas6|Lilrb4b|Lilrb4a|H2-DMa|Hlx|Il12a|Il15ra|Il2ra|Il2rg|Il4ra|Il6|Il7r|Irf1|Lgals9|Anxa1|Mmp14|Myb|Pnp|Ptprc|Sox4|Stat5a|Syk|Tnfsf9|Tnfsf4|Zbtb7b|Dusp10|Vsir|Sash3|Cyld|Rhoh|Nfkbiz|Il23a|Pik3r6|Il1rl2|Nlrp3|Malt1|Nfkbid|Zbtb1|Itpkb|Zmiz1	-6.6	MyList
GO Biological Processes	19	GO:2000116	regulation of cysteine-type endopeptidase activity	19_GO:0008152 metabolic process	-8.5	2	6.5	20641	241	2846	68	2.4	0.29	11540|11820|12028|12042|12047|12125|12362|12368|12370|12578|12581|12633|13033|14456|14751|14775|15234|15370|15510|15511|15951|16193|16452|16912|17246|17314|17395|17869|18174|18567|19016|19225|20111|20439|20846|20963|21825|22339|22436|23950|26408|53313|54483|55948|58801|64209|65106|67338|68576|69635|70186|73916|74754|74996|78688|80751|83383|110355|171580|195046|215114|216799|216869|240354|326623|3…	Adora2a|App|Bax|Bcl10|Bcl2a1d|Bcl2l11|Casp1|Casp6|Casp8|Cdkn2a|Cdkn2d|Cflar|Ctsd|Gas6|Gpi1|Gpx1|Hgf|Nr4a1|Hspd1|Hspa1b|Ifi204|Il6|Jak2|Psmb9|Mdm2|Mgmt|Mmp9|Myc|Slc11a2|Pdcd2|Pparg|Ptgs2|Rps6ka1|Siah2|Stat1|Syk|Thbs1|Vegfa|Xdh|Dnajb6|Map3k5|Atp2a3|Mefv|Sfn|Pmaip1|Herpud1|Arl6ip5|Rffl|Lamtor5|Dapk1|Fam162a|Ift57|Dhcr24|Usp47|Nol3|Rnf34|Tfap4|Grk2|Mical1|Nlrp1a|Hip1|Nlrp3|Arrb2|Malt1|Tnfsf15|Card9|A…	-6.6	MyList
GO Biological Processes	19	GO:0032479	regulation of type I interferon production	19_GO:0032501 multicellular organismal process	-8.5	2.6	6.8	20641	107	2846	39	1.4	0.22	12475|14433|15510|15975|16179|16362|16365|17381|17472|17874|19247|19261|19280|19696|20846|20963|22040|23960|28185|54123|64685|66878|71586|72512|80861|97165|114643|142980|170743|170744|224647|230073|245860|246727|246728|246730|268857|270151|100038882	Cd14|Gapdh|Hspd1|Ifnar1|Irak1|Irf1|Acod1|Mmp12|Gbp4|Myd88|Ptpn11|Sirpa|Ptprs|Rel|Stat1|Syk|Trex1|Oas1g|Tomm70a|Irf7|Nmi|Riok3|Ifih1|Sting1|Dhx58|Hmgb2|Oas1c|Tlr3|Tlr7|Tlr8|Ilrun|Ddx58|Atg9a|Oas3|Oas2|Oas1a|Nlrc3|Nlrx1|Isg15	-6.5	MyList
GO Biological Processes	19	GO:0051129	negative regulation of cellular component organization	19_GO:0048519 negative regulation of biological process	-8.5	1.6	6.2	20641	727	2846	157	5.5	0.43	11302|11305|11491|11797|11820|11845|12010|12050|12176|12257|12332|12494|12631|12633|12642|12721|12774|13132|13385|14569|14581|14629|14775|14972|15234|15937|15945|15982|16150|16169|16176|16210|16416|16456|16835|16854|16905|16911|16971|16976|17130|17246|17295|17318|17387|18007|18128|18148|18186|18208|18413|18627|18753|18858|19016|19165|19219|19240|19241|19280|20112|20128|20333|20351|20352|20353|203…	Aatk|Abca2|Adam17|Birc2|App|Arf6|B2m|Bcl2l2|Bnip3|Tspo|Capg|Cd38|Cfl1|Cflar|Ch25h|Coro1a|Ccr5|Dab2|Dlg4|Gdi2|Gfi1|Gclc|Gpx1|H2-K1|Hgf|Ier3|Cxcl10|Ifrd1|Ikbkb|Il15ra|Il1b|Impact|Itgb3|F11r|Ldlr|Lgals3|Lmna|Lmo4|Lrp1|Lrpap1|Smad6|Mdm2|Met|Mid1|Mmp14|Neo1|Notch1|Npm1|Nrp1|Ntn1|Osm|Per2|Prkcd|Pmp22|Pparg|Psen2|Ptger4|Tmsb10|Tmsb4x|Ptprs|Rps6ka2|Trim30a|Sec22b|Sema4a|Sema4b|Sema4c|Sema4d|Sgk1|Sorl1|St…	-6.5	MyList
GO Biological Processes	19	GO:0001562	response to protozoan	19_GO:0044419 biological process involved in interspecies interaction between organisms	-8.5	3.8	7.3	20641	42	2846	22	0.77	0.16	11846|12051|14469|15937|16159|16160|16190|16193|17472|17874|18173|20737|21939|53314|54396|55932|56744|60440|74481|78317|100702|236573	Arg1|Bcl3|Gbp2|Ier3|Il12a|Il12b|Il4ra|Il6|Gbp4|Myd88|Slc11a1|Spn|Cd40|Batf|Irgm2|Gbp3|Pf4|Iigp1|Batf2|Ccdc88b|Gbp6|Gbp9	-6.5	MyList
GO Biological Processes	19	GO:0097190	apoptotic signaling pathway	19_GO:0023052 signaling	-8.5	2	6.5	20641	282	2846	76	2.7	0.3	11669|11749|12028|12043|12044|12045|12047|12050|12051|12125|12176|12368|12369|12370|12487|12575|13207|13555|14775|15254|15368|15937|15951|16159|16175|16176|16323|16409|16452|16476|16819|17311|17347|17869|18432|18950|20397|20656|20661|20737|21933|21944|26408|27279|27280|50527|50883|53313|53323|55948|56312|56486|56489|58801|65106|66525|66626|66940|68048|69181|69601|69635|74747|76933|78688|81535|110…	Aldh2|Anxa6|Bax|Bcl2|Bcl2a1a|Bcl2a1b|Bcl2a1d|Bcl2l2|Bcl3|Bcl2l11|Bnip3|Casp6|Casp7|Casp8|Cd28|Cdkn1a|Ddx5|E2f1|Gpx1|Hint1|Hmox1|Ier3|Ifi204|Il12a|Il1a|Il1b|Inhba|Itgam|Jak2|Jun|Lcn2|Kitl|Mknk2|Myc|Mybbp1a|Pnp|Sgpl1|Sod2|Sort1|Spn|Tnfrsf10b|Tnfsf12|Map3k5|Tnfrsf12a|Phlda3|Ero1a|Chek2|Atp2a3|Ube2k|Sfn|Nupr1|Gabarap|Ikbke|Pmaip1|Arl6ip5|Timm50|Cdip1|Shisa5|Aen|Dyrk2|Dab2ip|Dapk1|Ddit4|Ifi27l2a|Nol3|…	-6.5	MyList
GO Biological Processes	19	GO:0022604	regulation of cell morphogenesis	19_GO:0032502 developmental process	-8.4	1.9	6.4	20641	339	2846	87	3.1	0.32	11750|11852|11854|12261|12317|12631|12721|12767|12927|13132|13367|13385|13822|14159|14268|14457|14673|14674|15162|15894|16193|16416|16456|16568|16952|16975|16988|17118|17295|17356|17454|18186|18222|18223|18441|18786|18844|19229|19354|20293|20296|20302|20306|20351|20354|20393|20430|20692|22003|22129|22339|22350|23789|23912|27418|29806|29819|50706|50918|54712|56699|60595|66713|67220|67268|67884|685…	Anxa7|Rhob|Rhod|C1qbp|Calr|Cfl1|Coro1a|Cxcr4|Bcar1|Dab2|Diaph1|Dlg4|Epb41l2|Fes|Fn1|Gas7|Gna12|Gna13|Hck|Icam1|Il6|Itgb3|F11r|Kif3a|Anxa1|Lrp8|Lst1|Marcks|Met|Afdn|Mov10|Nrp1|Numb|Numbl|P2ry1|Plaa|Plxna1|Ptk2b|Rac2|Ccl12|Ccl2|Ccl3|Ccl7|Sema4a|Sema4d|Sgk1|Cyfip1|Sparc|Tpm1|Ttc3|Vegfa|Ezr|Coro1b|Rhof|Mkln1|Limd1|Stau2|Postn|Myadm|Plxnc1|Cdc42ep4|Actn4|Actr2|Plekho1|Myl12a|Cfap410|Rtn4|Dock5|Rhou|Un…	-6.5	MyList
GO Biological Processes	19	GO:1990868	response to chemokine	19_GO:0050896 response to stimulus	-8.4	3.1	7	20641	67	2846	29	1	0.19	12767|12768|13051|14825|15945|16948|19229|19252|20293|20296|20299|20302|20303|20304|20305|20306|20308|20310|20311|20312|56744|57349|64095|76088|83433|110355|193385|230738|330122	Cxcr4|Ccr1|Cx3cr1|Cxcl1|Cxcl10|Lox|Ptk2b|Dusp1|Ccl12|Ccl2|Ccl22|Ccl3|Ccl4|Ccl5|Ccl6|Ccl7|Ccl9|Cxcl2|Cxcl5|Cx3cl1|Pf4|Ppbp|Gpr35|Dock8|Trem2|Grk2|Ripor2|Zc3h12a|Cxcl3	-6.5	MyList
GO Biological Processes	19	GO:1990869	cellular response to chemokine	19_GO:0050896 response to stimulus	-8.4	3.1	7	20641	67	2846	29	1	0.19	12767|12768|13051|14825|15945|16948|19229|19252|20293|20296|20299|20302|20303|20304|20305|20306|20308|20310|20311|20312|56744|57349|64095|76088|83433|110355|193385|230738|330122	Cxcr4|Ccr1|Cx3cr1|Cxcl1|Cxcl10|Lox|Ptk2b|Dusp1|Ccl12|Ccl2|Ccl22|Ccl3|Ccl4|Ccl5|Ccl6|Ccl7|Ccl9|Cxcl2|Cxcl5|Cx3cl1|Pf4|Ppbp|Gpr35|Dock8|Trem2|Grk2|Ripor2|Zc3h12a|Cxcl3	-6.5	MyList
GO Biological Processes	19	GO:0010634	positive regulation of epithelial cell migration	19_GO:0040011 locomotion	-8.4	2.3	6.6	20641	156	2846	50	1.8	0.25	11491|11502|11541|11745|11845|11852|12215|12317|12927|13036|14182|14751|15200|15251|15368|15586|16336|16416|16476|16819|16952|17295|17395|18186|18591|18707|18754|19225|19229|20130|20620|20692|20850|21825|21939|22339|26406|26921|30955|67916|68585|68813|70097|74030|74769|75723|79221|230738|232227|240185	Adam17|Adam9|Adora2b|Anxa3|Arf6|Rhob|Bsg|Calr|Bcar1|Ctsh|Fgfr1|Gpi1|Hbegf|Hif1a|Hmox1|Hyal1|Insl3|Itgb3|Jun|Lcn2|Anxa1|Met|Mmp9|Nrp1|Pdgfb|Pik3cd|Prkce|Ptgs2|Ptk2b|Rras|Plk2|Sparc|Stat5a|Thbs1|Cd40|Vegfa|Map3k3|Map4k4|Pik3cg|Plpp3|Rtn4|Dock5|Sash1|Rin2|Pik3cb|Amotl1|Hdac9|Zc3h12a|Iqsec1|Jcad	-6.5	MyList
GO Biological Processes	19	GO:1901615	organic hydroxy compound metabolic process	19_GO:0008152 metabolic process	-8.4	1.7	6.3	20641	458	2846	109	3.8	0.36	11305|11307|11429|11529|11532|11820|11886|12043|12359|12642|13030|13038|13039|13121|13202|13360|13371|13618|13849|14137|14151|14182|14385|14635|14933|15108|15186|15251|15357|15452|16330|16828|16835|16889|16971|16987|17069|17161|17252|17855|17918|18023|18104|18145|18194|18227|18559|18627|18797|18858|19012|20148|20208|20322|20652|20751|20773|20787|20788|21991|22164|22346|26889|54381|54447|56318|566…	Abca2|Abcg1|Aco2|Adh7|Adh5|App|Asah1|Bcl2|Cat|Ch25h|Ctsb|Ctsk|Ctsl|Cyp51|Ddt|Dhcr7|Dio2|Ednrb|Ephx1|Fdft1|Fech|Fgfr1|Slc37a4|Galk1|Gk|Hsd17b10|Hdc|Hif1a|Hmgcr|Hprt|Inpp5b|Ldha|Ldlr|Lipa|Lrp1|Lss|Ly6e|Maoa|Rdh11|Mvk|Myo5a|Nfe2l1|Nqo1|Npc1|Nsdhl|Nr4a2|Pctp|Per2|Plcb3|Pmp22|Plpp1|Dhrs3|Saa1|Sord|Soat1|Spr|Sptlc2|Srebf1|Srebf2|Tpi1|Tnfsf4|Vhl|Cln8|Cpq|Asah2|Acpp|Pnkd|Slc37a2|Pdxp|Gdpd1|Pgp|Naaa|Dgat2…	-6.5	MyList
GO Biological Processes	19	GO:0045582	positive regulation of T cell differentiation	19_GO:0002376 immune system process	-8.4	2.5	6.7	20641	125	2846	43	1.5	0.23	11461|11774|11776|12703|12775|14204|14727|14728|14998|15284|16159|16184|16186|16190|16193|16197|16362|16859|16952|17863|18950|19264|20677|20850|20963|21950|22164|22724|63953|74048|74131|74256|74734|80859|83430|104709|107527|216799|240354|243910|268564|320404|328365	Actb|Ap3b1|Ap3d1|Socs1|Ccr7|Il4i1|Lilrb4b|Lilrb4a|H2-DMa|Hlx|Il12a|Il2ra|Il2rg|Il4ra|Il6|Il7r|Irf1|Lgals9|Anxa1|Myb|Pnp|Ptprc|Sox4|Stat5a|Syk|Tnfsf9|Tnfsf4|Zbtb7b|Dusp10|Vsir|Sash3|Cyld|Rhoh|Nfkbiz|Il23a|Pik3r6|Il1rl2|Nlrp3|Malt1|Nfkbid|Zbtb1|Itpkb|Zmiz1	-6.5	MyList
GO Biological Processes	19	GO:1990266	neutrophil migration	19_GO:0040011 locomotion	-8.4	2.8	6.9	20641	87	2846	34	1.2	0.2	12215|12273|12986|14127|14131|14385|14825|15945|16176|16409|16854|18578|19035|20293|20296|20299|20302|20303|20304|20305|20306|20308|20310|20311|20312|20750|20963|56744|57349|58217|58218|68279|109700|330122	Bsg|C5ar1|Csf3r|Fcer1g|Fcgr3|Slc37a4|Cxcl1|Cxcl10|Il1b|Itgam|Lgals3|Pde4b|Ppib|Ccl12|Ccl2|Ccl22|Ccl3|Ccl4|Ccl5|Ccl6|Ccl7|Ccl9|Cxcl2|Cxcl5|Cx3cl1|Spp1|Syk|Pf4|Ppbp|Trem1|Trem3|Mcoln2|Itga1|Cxcl3	-6.5	MyList
GO Biological Processes	19	GO:0051223	regulation of protein transport	19_GO:0051179 localization	-8.4	1.7	6.2	20641	558	2846	127	4.5	0.39	11307|11502|11540|11820|11845|11983|12215|12289|12297|12489|12491|12494|12520|12578|12753|12795|12894|12988|13121|13418|13650|13830|13853|14456|14609|15107|15251|15357|15893|15932|16159|16160|16175|16176|16193|16409|16452|16568|16897|16952|16971|17246|17386|17470|17472|18007|18126|18220|18226|18245|18575|18576|18627|18641|18642|18753|18754|18826|19016|19219|19225|19246|19247|19250|20296|20304|203…	Abcg1|Adam9|Adora2a|App|Arf6|Atpif1|Bsg|Cacna1d|Cacnb3|Cd33|Cd36|Cd38|Cd81|Cdkn2a|Clock|Plk3|Cpt1a|Csk|Cyp51|Dnajc1|Rhbdf1|Stom|Epm2a|Gas6|Gja1|Hadh|Hif1a|Hmgcr|Ica1|Idua|Il12a|Il12b|Il1a|Il1b|Il6|Itgam|Jak2|Kif3a|Llgl1|Anxa1|Lrp1|Mdm2|Mmp13|Cd200|Gbp4|Neo1|Nos2|Nucb1|Nup62|Oaz1|Pde1c|Pde3b|Per2|Pfkl|Pfkm|Prkcd|Prkce|Lcp1|Pparg|Ptger4|Ptgs2|Ptpn1|Ptpn11|Ptpn14|Ccl2|Ccl5|Septin8|Slc16a1|Sstr5|Sorl…	-6.5	MyList
GO Biological Processes	19	GO:0070665	positive regulation of leukocyte proliferation	19_GO:0048518 positive regulation of biological process	-8.3	2.3	6.6	20641	166	2846	52	1.8	0.25	11629|12043|12487|12494|12519|12520|12575|12721|12775|12977|12981|14256|14999|15000|16159|16160|16161|16175|16176|16184|16193|16195|16408|16452|16453|16952|17096|17311|17874|17973|17974|18019|18106|18950|19264|20304|20737|20850|20963|21939|21950|22164|24099|27218|50723|54721|60533|74131|78317|83430|209590|227059	Aif1|Bcl2|Cd28|Cd38|Cd80|Cd81|Cdkn1a|Coro1a|Ccr7|Csf1|Csf2|Flt3l|H2-DMb1|H2-DMb2|Il12a|Il12b|Il12rb1|Il1a|Il1b|Il2ra|Il6|Il6st|Itgal|Jak2|Jak3|Anxa1|Lyn|Kitl|Myd88|Nck1|Nck2|Nfatc2|Cd244a|Pnp|Ptprc|Ccl5|Spn|Stat5a|Syk|Cd40|Tnfsf9|Tnfsf4|Tnfsf13b|Slamf1|Icosl|Tyk2|Cd274|Sash3|Ccdc88b|Il23a|Il23r|Slc39a10	-6.4	MyList
WikiPathways	27	WP1253	Type II interferon signaling (IFNG)		-8.3	4.2	7.3	20641	33	2846	19	0.67	0.15	12702|12703|15894|15945|15958|15980|16176|16362|16391|16452|16912|18126|18753|19106|19247|20846|20847|21354|100038882	Socs3|Socs1|Icam1|Cxcl10|Ifit2|Ifngr2|Il1b|Irf1|Irf9|Jak2|Psmb9|Nos2|Prkcd|Eif2ak2|Ptpn11|Stat1|Stat2|Tap1|Isg15	-6.4	MyList
GO Biological Processes	19	GO:0070201	regulation of establishment of protein localization	19_GO:0051179 localization	-8.3	1.6	6.2	20641	588	2846	132	4.6	0.39	11307|11502|11540|11820|11845|11983|12215|12289|12297|12464|12489|12491|12494|12520|12578|12753|12795|12894|12988|13033|13121|13418|13650|13830|13853|14456|14609|15107|15251|15357|15505|15893|15932|16159|16160|16175|16176|16193|16409|16452|16568|16897|16952|16971|17246|17386|17470|17472|18007|18126|18220|18226|18245|18575|18576|18627|18641|18642|18753|18754|18826|19016|19219|19225|19245|19246|192…	Abcg1|Adam9|Adora2a|App|Arf6|Atpif1|Bsg|Cacna1d|Cacnb3|Cct4|Cd33|Cd36|Cd38|Cd81|Cdkn2a|Clock|Plk3|Cpt1a|Csk|Ctsd|Cyp51|Dnajc1|Rhbdf1|Stom|Epm2a|Gas6|Gja1|Hadh|Hif1a|Hmgcr|Hsph1|Ica1|Idua|Il12a|Il12b|Il1a|Il1b|Il6|Itgam|Jak2|Kif3a|Llgl1|Anxa1|Lrp1|Mdm2|Mmp13|Cd200|Gbp4|Neo1|Nos2|Nucb1|Nup62|Oaz1|Pde1c|Pde3b|Per2|Pfkl|Pfkm|Prkcd|Prkce|Lcp1|Pparg|Ptger4|Ptgs2|Ptp4a3|Ptpn1|Ptpn11|Ptpn14|Ccl2|Ccl5|Sep…	-6.4	MyList
WikiPathways	27	WP151	IL-5 signaling pathway		-8.3	3.1	6.9	20641	68	2846	29	1	0.19	11690|12028|12387|12445|12576|12703|15162|15170|15894|16409|16452|16476|17096|18033|18035|18712|18753|19229|19247|20111|20677|20846|20848|20850|20963|26396|30955|110157|216148	Alox5ap|Bax|Ctnnb1|Ccnd3|Cdkn1b|Socs1|Hck|Ptpn6|Icam1|Itgam|Jak2|Jun|Lyn|Nfkb1|Nfkbia|Pim1|Prkcd|Ptk2b|Ptpn11|Rps6ka1|Sox4|Stat1|Stat3|Stat5a|Syk|Map2k2|Pik3cg|Raf1|Shc2	-6.4	MyList
GO Biological Processes	19	GO:0071219	cellular response to molecule of bacterial origin	19_GO:0044419 biological process involved in interspecies interaction between organisms	-8.3	1.9	6.3	20641	295	2846	78	2.7	0.31	11502|12010|12042|12362|12475|12491|12514|12519|12567|13051|14130|14469|14581|14728|14825|15944|15945|16159|16160|16175|16176|16179|16193|16365|16452|17079|17096|17533|17874|17975|18033|18035|18126|18578|18754|18786|19261|20293|20296|20304|20310|20311|20846|21897|21929|22164|22169|22259|22352|22695|54196|56744|56792|57349|57783|60533|64383|66102|67154|69601|83433|100702|108960|109815|214855|21525…	Adam9|B2m|Bcl10|Casp1|Cd14|Cd36|Cd68|Cd80|Cdk4|Cx3cr1|Fcgr2b|Gbp2|Gfi1|Lilrb4a|Cxcl1|Irgm1|Cxcl10|Il12a|Il12b|Il1a|Il1b|Irak1|Il6|Acod1|Jak2|Cd180|Lyn|Mrc1|Myd88|Ncl|Nfkb1|Nfkbia|Nos2|Pde4b|Prkce|Plaa|Sirpa|Ccl12|Ccl2|Ccl5|Cxcl2|Cxcl5|Stat1|Tlr1|Tnfaip3|Tnfsf4|Cmpk2|Nr1h3|Vim|Zfp36|Pabpn1|Pf4|Stap1|Ppbp|Tnip1|Cd274|Sirt2|Cxcl16|Mtdh|Dab2ip|Trem2|Gbp6|Irak2|Selenos|Arid5a|Il36g|Sbno2|Nlrp3|Git1|Cd…	-6.4	MyList
GO Biological Processes	19	GO:0040013	negative regulation of locomotion	19_GO:0040011 locomotion	-8.3	1.8	6.3	20641	363	2846	91	3.2	0.33	11490|11540|11542|11629|11852|11857|12043|12317|12512|12631|12774|13051|13134|13138|13179|13197|13805|14270|14673|14674|14739|15116|16011|16181|16449|16971|17356|17470|17684|18128|18186|18591|18600|19016|19219|19252|19271|20130|20293|20296|20312|20351|20352|20353|20354|20466|20684|20807|20848|21825|21857|22003|22240|22376|23789|26356|50724|52392|52662|56177|56792|57781|60599|63953|64652|66141|687…	Adam15|Adora2a|Adora3|Aif1|Rhob|Arhgdib|Bcl2|Calr|Cd63|Cfl1|Ccr5|Cx3cr1|Dach1|Dag1|Dcn|Gadd45a|Eng|Srgap2|Gna12|Gna13|S1pr2|Has1|Igfbp5|Il1rn|Jag1|Lrp1|Afdn|Cd200|Cited2|Notch1|Nrp1|Pdgfb|Padi2|Pparg|Ptger4|Dusp1|Ptprj|Rras|Ccl12|Ccl2|Cx3cl1|Sema4a|Sema4b|Sema4c|Sema4d|Sin3a|Sp100|Srf|Stat3|Thbs1|Timp1|Tpm1|Dpysl3|Was|Coro1b|Ing1|Sap30l|Macir|Ldlrad4|Olfm1|Stap1|Cd200r1|Trp53inp1|Dusp10|Nisch|Ifi…	-6.4	MyList
WikiPathways	27	WP2292	Chemokine signaling pathway		-8.3	2.2	6.5	20641	181	2846	55	1.9	0.26	11513|12767|12768|12774|12775|12927|12988|13051|14701|14706|14825|15162|15945|16150|16151|16452|16453|17096|17969|18033|18035|18707|18753|18796|18797|18798|19229|19354|20293|20296|20299|20302|20303|20304|20305|20306|20308|20310|20311|20312|20846|20847|20848|22376|26395|30955|56744|57349|66066|66102|74769|110157|110355|216148|216869	Adcy7|Cxcr4|Ccr1|Ccr5|Ccr7|Bcar1|Csk|Cx3cr1|Gng12|Gng4|Cxcl1|Hck|Cxcl10|Ikbkb|Ikbkg|Jak2|Jak3|Lyn|Ncf1|Nfkb1|Nfkbia|Pik3cd|Prkcd|Plcb2|Plcb3|Plcb4|Ptk2b|Rac2|Ccl12|Ccl2|Ccl22|Ccl3|Ccl4|Ccl5|Ccl6|Ccl7|Ccl9|Cxcl2|Cxcl5|Cx3cl1|Stat1|Stat2|Stat3|Was|Map2k1|Pik3cg|Pf4|Ppbp|Gng11|Cxcl16|Pik3cb|Raf1|Grk2|Shc2|Arrb2	-6.4	MyList
Reactome Gene Sets	6	R-MMU-9020702	Interleukin-1 signaling		-8.2	2.8	6.8	20641	92	2846	35	1.2	0.21	11820|16150|16151|16175|16176|16177|16179|16180|16181|16912|16913|17874|18033|18034|18035|18412|19171|19173|19175|19181|19186|19188|21762|22187|26399|26406|26410|26443|57296|67089|69077|70247|73914|108960|231130	App|Ikbkb|Ikbkg|Il1a|Il1b|Il1r1|Irak1|Il1rap|Il1rn|Psmb9|Psmb8|Myd88|Nfkb1|Nfkb2|Nfkbia|Sqstm1|Psmb10|Psmb5|Psmb6|Psmc2|Psme1|Psme2|Psmd2|Ubb|Map2k6|Map3k3|Map3k8|Psma6|Psmd8|Psmc6|Psmd11|Psmd1|Irak3|Irak2|Tnip2	-6.3	MyList
GO Biological Processes	19	GO:0061919	process utilizing autophagic mechanism	19_GO:0009987 cellular process	-8.2	2	6.4	20641	260	2846	71	2.5	0.29	11750|11938|11993|12523|12578|13033|13853|15944|17918|17966|18145|18412|18786|18858|19349|20128|21767|29869|52639|52857|53611|54609|54636|56048|56374|56486|57436|60599|64383|66725|66734|67006|67166|67171|67391|67841|67846|70381|71648|71712|72244|72512|73205|74244|74769|75909|76482|76681|78610|94221|100226|105513|105787|107173|108079|108083|192652|214459|214585|217893|218035|224647|228545|229521|2…	Anxa7|Atp2a2|Aup1|Cd84|Cdkn2a|Ctsd|Epm2a|Irgm1|Myo5a|Nbr1|Npc1|Sqstm1|Plaa|Pmp22|Rab7|Trim30a|Tex264|Ulk2|Wipi1|Gramd1a|Vti1a|Ubqln2|Wdr45|Lgals8|Tmem59|Gabarap|Gabarapl1|Trp53inp1|Sirt2|Lrrk2|Map1lc3a|Cisd2|Arl8b|Dram2|Fundc2|Atg3|Tmem39a|Tecpr1|Optn|Dram1|1600014C10Rik|Sting1|C9orf72|Atg7|Pik3cb|Vmp1|Rmc1|Trim12a|Uvrag|Gopc|Stx12|Chmp7|Prkaa1|Gpr137|Prkaa2|Pip4k2b|Wdr81|Fnbp1l|Spg11|Pacs2|Vps41…	-6.3	MyList
GO Biological Processes	19	GO:0006914	autophagy	19_GO:0008152 metabolic process	-8.2	2	6.4	20641	260	2846	71	2.5	0.29	11750|11938|11993|12523|12578|13033|13853|15944|17918|17966|18145|18412|18786|18858|19349|20128|21767|29869|52639|52857|53611|54609|54636|56048|56374|56486|57436|60599|64383|66725|66734|67006|67166|67171|67391|67841|67846|70381|71648|71712|72244|72512|73205|74244|74769|75909|76482|76681|78610|94221|100226|105513|105787|107173|108079|108083|192652|214459|214585|217893|218035|224647|228545|229521|2…	Anxa7|Atp2a2|Aup1|Cd84|Cdkn2a|Ctsd|Epm2a|Irgm1|Myo5a|Nbr1|Npc1|Sqstm1|Plaa|Pmp22|Rab7|Trim30a|Tex264|Ulk2|Wipi1|Gramd1a|Vti1a|Ubqln2|Wdr45|Lgals8|Tmem59|Gabarap|Gabarapl1|Trp53inp1|Sirt2|Lrrk2|Map1lc3a|Cisd2|Arl8b|Dram2|Fundc2|Atg3|Tmem39a|Tecpr1|Optn|Dram1|1600014C10Rik|Sting1|C9orf72|Atg7|Pik3cb|Vmp1|Rmc1|Trim12a|Uvrag|Gopc|Stx12|Chmp7|Prkaa1|Gpr137|Prkaa2|Pip4k2b|Wdr81|Fnbp1l|Spg11|Pacs2|Vps41…	-6.3	MyList
GO Biological Processes	19	GO:0002695	negative regulation of leukocyte activation	19_GO:0002376 immune system process	-8.2	2.1	6.4	20641	201	2846	59	2.1	0.27	11540|11846|12519|12523|12578|12703|14130|14190|14204|14727|14728|15170|15284|15354|15368|15902|16184|16190|16362|16453|16835|16854|16859|16952|16988|17096|17289|17470|19016|19084|20312|20555|20737|20971|21929|22164|22259|22724|57916|60533|65113|67742|69769|72349|74048|74256|93695|109934|193385|213208|217303|229521|230738|230979|243910|245126|246746|269023|380732	Adora2a|Arg1|Cd80|Cd84|Cdkn2a|Socs1|Fcgr2b|Fgl2|Il4i1|Lilrb4b|Lilrb4a|Ptpn6|Hlx|Hmgb3|Hmox1|Id2|Il2ra|Il4ra|Irf1|Jak3|Ldlr|Lgals3|Lgals9|Anxa1|Lst1|Lyn|Mertk|Cd200|Pparg|Prkar1a|Cx3cl1|Slfn1|Spn|Sdc4|Tnfaip3|Tnfsf4|Nr1h3|Zbtb7b|Tnfrsf13b|Cd274|Ndfip1|Samsn1|Tnfaip8l2|Dusp3|Vsir|Cyld|Gpnmb|Abr|Ripor2|Il20rb|Cd300a|Syt11|Zc3h12a|Tnfrsf14|Nfkbid|Tarm1|Cd300lf|Zfp608|Milr1	-6.3	MyList
KEGG Pathway	24	mmu04659	Th17 cell differentiation		-8.2	2.6	6.7	20641	105	2846	38	1.3	0.22	11622|14961|14998|14999|15000|15001|15002|15251|15980|16150|16151|16161|16176|16177|16180|16184|16186|16190|16193|16195|16452|16453|16476|16797|18018|18019|18033|18035|18037|20846|20848|20850|50498|54721|60504|83430|209590|246779	Ahr|H2-Ab1|H2-DMa|H2-DMb1|H2-DMb2|H2-Oa|H2-Ob|Hif1a|Ifngr2|Ikbkb|Ikbkg|Il12rb1|Il1b|Il1r1|Il1rap|Il2ra|Il2rg|Il4ra|Il6|Il6st|Jak2|Jak3|Jun|Lat|Nfatc1|Nfatc2|Nfkb1|Nfkbia|Nfkbie|Stat1|Stat3|Stat5a|Ebi3|Tyk2|Il21r|Il23a|Il23r|Il27	-6.3	MyList
GO Biological Processes	19	GO:0048872	homeostasis of number of cells	19_GO:0065007 biological regulation	-8.2	1.9	6.3	20641	317	2846	82	2.9	0.31	11622|11655|11717|11774|11983|12028|12043|12044|12125|12611|12721|12775|12977|13051|14057|14151|14256|14314|14385|14728|14751|15203|15251|15368|15902|16150|16151|16184|16193|16197|16409|16452|16453|16568|16797|16889|16952|17096|17289|17356|17684|17863|18023|18128|18174|18477|18578|18707|18733|19247|20296|20311|20482|20677|20807|20849|20850|21929|22339|22346|24099|50875|53890|54683|56417|57916|588…	Ahr|Alas1|Ampd3|Ap3b1|Atpif1|Bax|Bcl2|Bcl2a1a|Bcl2l11|Cebpg|Coro1a|Ccr7|Csf1|Cx3cr1|Sfxn1|Fech|Flt3l|Fstl1|Slc37a4|Lilrb4a|Gpi1|Heph|Hif1a|Hmox1|Id2|Ikbkb|Ikbkg|Il2ra|Il6|Il7r|Itgam|Jak2|Jak3|Kif3a|Lat|Lipa|Anxa1|Lyn|Mertk|Afdn|Cited2|Myb|Nfe2l1|Notch1|Slc11a2|Prdx1|Pde4b|Pik3cd|Pirb|Ptpn11|Ccl2|Cxcl5|Skil|Sox4|Srf|Stat4|Stat5a|Tnfaip3|Vegfa|Vhl|Tnfsf13b|Tmod3|Sart3|Prdx5|Adar|Tnfrsf13b|Pmaip1|Tm…	-6.3	MyList
GO Biological Processes	19	GO:0043281	regulation of cysteine-type endopeptidase activity involved in apoptotic process	19_GO:0008152 metabolic process	-8.2	2.1	6.4	20641	211	2846	61	2.1	0.27	11540|11820|12028|12042|12047|12125|12362|12370|12578|12581|12633|13033|14456|14751|14775|15234|15370|15510|15511|16193|16452|17246|17314|17395|17869|18174|18567|19016|19225|20111|20439|20846|20963|21825|22339|22436|23950|26408|53313|55948|58801|64209|65106|67338|68576|69635|70186|73916|74754|74996|78688|80751|83383|171580|195046|215114|216799|216869|240354|326623|332579	Adora2a|App|Bax|Bcl10|Bcl2a1d|Bcl2l11|Casp1|Casp8|Cdkn2a|Cdkn2d|Cflar|Ctsd|Gas6|Gpi1|Gpx1|Hgf|Nr4a1|Hspd1|Hspa1b|Il6|Jak2|Mdm2|Mgmt|Mmp9|Myc|Slc11a2|Pdcd2|Pparg|Ptgs2|Rps6ka1|Siah2|Stat1|Syk|Thbs1|Vegfa|Xdh|Dnajb6|Map3k5|Atp2a3|Sfn|Pmaip1|Herpud1|Arl6ip5|Rffl|Lamtor5|Dapk1|Fam162a|Ift57|Dhcr24|Usp47|Nol3|Rnf34|Tfap4|Mical1|Nlrp1a|Hip1|Nlrp3|Arrb2|Malt1|Tnfsf15|Card9	-6.3	MyList
GO Biological Processes	19	GO:2001236	regulation of extrinsic apoptotic signaling pathway	19_GO:0023052 signaling	-8.1	2.2	6.5	20641	168	2846	52	1.8	0.25	12028|12042|12043|12370|12633|12981|13051|13132|14048|14051|14084|14182|14629|14630|14775|15234|15368|15894|16176|16323|16403|16453|16854|16905|18186|19165|19264|20312|20439|20482|20612|20684|21825|21929|22029|22164|22339|27279|58801|67338|69635|74256|78688|80751|83925|97165|97998|107449|110157|211323|414801|433256	Bax|Bcl10|Bcl2|Casp8|Cflar|Csf2|Cx3cr1|Dab2|Eya1|Eya4|Faf1|Fgfr1|Gclc|Gclm|Gpx1|Hgf|Hmox1|Icam1|Il1b|Inhba|Itga6|Jak3|Lgals3|Lmna|Nrp1|Psen2|Ptprc|Cx3cl1|Siah2|Skil|Siglec1|Sp100|Thbs1|Tnfaip3|Traf1|Tnfsf4|Vegfa|Tnfrsf12a|Pmaip1|Rffl|Dapk1|Cyld|Nol3|Rnf34|Trps1|Hmgb2|Deptor|Unc5b|Raf1|Nrg1|Itprip|Acsl5	-6.3	MyList
KEGG Pathway	24	mmu05417	Lipid and atherosclerosis		-8.1	2.1	6.4	20641	216	2846	62	2.2	0.27	11307|12028|12043|12315|12362|12368|12369|12370|12475|12491|13057|13110|14825|14828|15510|15511|15894|16150|16151|16159|16160|16176|16179|16193|16452|16476|16835|17096|17392|17395|17874|17969|17970|18018|18019|18033|18035|18707|18796|18797|18798|18987|19016|20293|20296|20302|20304|20310|20656|20848|21353|21933|21939|26399|26408|50527|54123|56489|74769|216799|226641|330122	Abcg1|Bax|Bcl2|Calm3|Casp1|Casp6|Casp7|Casp8|Cd14|Cd36|Cyba|Cyp2j6|Cxcl1|Hspa5|Hspd1|Hspa1b|Icam1|Ikbkb|Ikbkg|Il12a|Il12b|Il1b|Irak1|Il6|Jak2|Jun|Ldlr|Lyn|Mmp3|Mmp9|Myd88|Ncf1|Ncf2|Nfatc1|Nfatc2|Nfkb1|Nfkbia|Pik3cd|Plcb2|Plcb3|Plcb4|Pou2f2|Pparg|Ccl12|Ccl2|Ccl3|Ccl5|Cxcl2|Sod2|Stat3|Tank|Tnfrsf10b|Cd40|Map2k6|Map3k5|Ero1a|Irf7|Ikbke|Pik3cb|Nlrp3|Atf6|Cxcl3	-6.3	MyList
KEGG Pathway	24	mmu04062	Chemokine signaling pathway		-8.1	2.2	6.4	20641	192	2846	57	2	0.26	11513|12767|12768|12774|12775|12927|13051|14682|14701|14706|14825|15162|15945|16150|16151|16452|16453|17096|17969|18033|18035|18707|18753|18796|18797|18798|19229|19354|20293|20296|20299|20302|20303|20304|20305|20306|20308|20310|20311|20312|20846|20847|20848|22376|26395|30955|56744|57349|66066|66102|74769|104709|110157|110355|216148|216869|330122	Adcy7|Cxcr4|Ccr1|Ccr5|Ccr7|Bcar1|Cx3cr1|Gnaq|Gng12|Gng4|Cxcl1|Hck|Cxcl10|Ikbkb|Ikbkg|Jak2|Jak3|Lyn|Ncf1|Nfkb1|Nfkbia|Pik3cd|Prkcd|Plcb2|Plcb3|Plcb4|Ptk2b|Rac2|Ccl12|Ccl2|Ccl22|Ccl3|Ccl4|Ccl5|Ccl6|Ccl7|Ccl9|Cxcl2|Cxcl5|Cx3cl1|Stat1|Stat2|Stat3|Was|Map2k1|Pik3cg|Pf4|Ppbp|Gng11|Cxcl16|Pik3cb|Pik3r6|Raf1|Grk2|Shc2|Arrb2|Cxcl3	-6.2	MyList
KEGG Pathway	24	mmu04060	Cytokine-cytokine receptor interaction		-8.1	1.9	6.3	20641	292	2846	77	2.7	0.3	11480|12156|12767|12768|12774|12775|12977|12981|12985|12986|13051|14825|15945|15975|15976|15980|16154|16157|16159|16160|16161|16164|16169|16170|16172|16175|16176|16177|16180|16181|16184|16186|16190|16193|16195|16197|16323|18413|20293|20296|20299|20302|20303|20304|20305|20306|20308|20310|20311|20312|21933|21939|21942|21944|21949|21950|22164|23886|24099|27279|50498|56744|57349|57916|60504|66102|834…	Acvr2a|Bmp2|Cxcr4|Ccr1|Ccr5|Ccr7|Csf1|Csf2|Csf3|Csf3r|Cx3cr1|Cxcl1|Cxcl10|Ifnar1|Ifnar2|Ifngr2|Il10ra|Il11ra1|Il12a|Il12b|Il12rb1|Il13ra1|Il15ra|Il16|Il17ra|Il1a|Il1b|Il1r1|Il1rap|Il1rn|Il2ra|Il2rg|Il4ra|Il6|Il6st|Il7r|Inhba|Osm|Ccl12|Ccl2|Ccl22|Ccl3|Ccl4|Ccl5|Ccl6|Ccl7|Ccl9|Cxcl2|Cxcl5|Cx3cl1|Tnfrsf10b|Cd40|Tnfrsf9|Tnfsf12|Tnfsf8|Tnfsf9|Tnfsf4|Gdf15|Tnfsf13b|Tnfrsf12a|Ebi3|Pf4|Ppbp|Tnfrsf13b|Il2…	-6.2	MyList
GO Biological Processes	19	GO:0032946	positive regulation of mononuclear cell proliferation	19_GO:0048518 positive regulation of biological process	-8.1	2.3	6.5	20641	150	2846	48	1.7	0.24	11629|12043|12487|12494|12519|12520|12575|12721|12775|12977|14999|15000|16159|16160|16161|16175|16176|16184|16193|16195|16408|16452|16453|16952|17874|17973|17974|18019|18106|18950|19264|20304|20737|20850|20963|21939|21950|22164|24099|27218|50723|54721|60533|74131|78317|83430|209590|227059	Aif1|Bcl2|Cd28|Cd38|Cd80|Cd81|Cdkn1a|Coro1a|Ccr7|Csf1|H2-DMb1|H2-DMb2|Il12a|Il12b|Il12rb1|Il1a|Il1b|Il2ra|Il6|Il6st|Itgal|Jak2|Jak3|Anxa1|Myd88|Nck1|Nck2|Nfatc2|Cd244a|Pnp|Ptprc|Ccl5|Spn|Stat5a|Syk|Cd40|Tnfsf9|Tnfsf4|Tnfsf13b|Slamf1|Icosl|Tyk2|Cd274|Sash3|Ccdc88b|Il23a|Il23r|Slc39a10	-6.2	MyList
GO Biological Processes	19	GO:0019216	regulation of lipid metabolic process	19_GO:0008152 metabolic process	-8	1.8	6.2	20641	388	2846	95	3.3	0.34	11305|11307|11363|11370|11541|11820|11886|11928|12156|12257|12334|12491|12520|12567|12894|13132|13360|13628|13850|14077|14581|14933|15558|15559|15902|16175|16176|16835|16952|17096|18023|18033|18124|18563|18576|18591|18753|18754|19016|19156|19225|19229|20249|20660|20787|20788|20850|21416|22040|22259|26457|26874|27403|29817|30955|50790|56310|56690|66148|67630|67713|67800|68041|69601|69863|70461|742…	Abca2|Abcg1|Acadl|Acadvl|Adora2b|App|Asah1|Atp1a1|Bmp2|Tspo|Capn2|Cd36|Cd81|Cdk4|Cpt1a|Dab2|Dhcr7|Eef1a2|Ephx2|Fabp3|Gfi1|Gk|Htr2a|Htr2b|Id2|Il1a|Il1b|Ldlr|Anxa1|Lyn|Nfe2l1|Nfkb1|Nr4a3|Pcx|Pde3b|Pdgfb|Prkcd|Prkce|Pparg|Psap|Ptgs2|Ptk2b|Scd1|Sorl1|Srebf1|Srebf2|Stat5a|Tcf7l2|Trex1|Nr1h3|Slc27a1|Abcd2|Abca7|Igfbp7|Pik3cg|Acsl4|Gps2|Mlycd|Dnajc15|Samd8|Dnajc19|Dgat2|Mid1ip1|Dab2ip|Ttc39b|Crtc3|Acsl3…	-6.2	MyList
WikiPathways	27	WP3625	Tyrobp causal network in microglia		-8	3.3	6.9	20641	58	2846	26	0.91	0.18	12193|12262|12332|12523|14775|15284|16154|16164|16409|17132|17970|20111|20514|20540|20750|20850|50778|56193|66102|67742|76448|80719|208647|217203|218454|668218	Zfp36l2|C1qc|Capg|Cd84|Gpx1|Hlx|Il10ra|Il13ra1|Itgam|Maf|Ncf2|Rps6ka1|Slc1a5|Slc7a7|Spp1|Stat5a|Rgs1|Plek|Cxcl16|Samsn1|Ppp1r18|Igsf6|Creb3l2|Tmem106a|Lhfpl2|Bin2	-6.2	MyList
GO Biological Processes	19	GO:0071357	cellular response to type I interferon	19_GO:0044419 biological process involved in interspecies interaction between organisms	-8	4.6	7.3	20641	25	2846	16	0.56	0.14	15975|15976|16179|17874|20846|20847|22040|23960|54123|66141|68713|80876|114643|213002|246728|246730	Ifnar1|Ifnar2|Irak1|Myd88|Stat1|Stat2|Trex1|Oas1g|Irf7|Ifitm3|Ifitm1|Ifitm2|Oas1c|Ifitm6|Oas2|Oas1a	-6.2	MyList
GO Biological Processes	19	GO:0060337	type I interferon signaling pathway	19_GO:0044419 biological process involved in interspecies interaction between organisms	-8	4.6	7.3	20641	25	2846	16	0.56	0.14	15975|15976|16179|17874|20846|20847|22040|23960|54123|66141|68713|80876|114643|213002|246728|246730	Ifnar1|Ifnar2|Irak1|Myd88|Stat1|Stat2|Trex1|Oas1g|Irf7|Ifitm3|Ifitm1|Ifitm2|Oas1c|Ifitm6|Oas2|Oas1a	-6.2	MyList
GO Biological Processes	19	GO:0002708	positive regulation of lymphocyte mediated immunity	19_GO:0002376 immune system process	-8	2.3	6.4	20641	160	2846	50	1.8	0.25	12010|12487|12520|14127|14129|14131|14972|14990|14991|15007|15015|15018|15024|15039|15040|15042|15510|16159|16160|16176|16177|16193|16783|18950|19264|19294|20850|21355|21939|22164|27218|30925|51869|52118|54725|58185|74131|83430|83433|107035|110557|214855|216799|223601|232811|240354|257632|268564|329260|619441	B2m|Cd28|Cd81|Fcer1g|Fcgr1|Fcgr3|H2-K1|H2-M2|H2-M3|H2-Q10|H2-Q4|H2-Q7|H2-T10|H2-T22|H2-T23|H2-T24|Hspd1|Il12a|Il12b|Il1b|Il1r1|Il6|Lamp1|Pnp|Ptprc|Nectin2|Stat5a|Tap2|Cd40|Tnfsf4|Slamf1|Slamf6|Rif1|Pvr|Cadm1|Rsad2|Sash3|Il23a|Trem2|Fbxo38|H2-Q6|Arid5a|Nlrp3|Cyrib|Kmt5c|Malt1|Nod2|Zbtb1|Dennd1b|Tnfsfm13	-6.2	MyList
Reactome Gene Sets	6	R-MMU-191273	Cholesterol biosynthesis		-8	4.4	7.2	20641	28	2846	17	0.6	0.14	13121|13360|14137|15357|16987|17855|18194|20787|20788|73166|74754|110196|110460|192156|208715|235293|319554	Cyp51|Dhcr7|Fdft1|Hmgcr|Lss|Mvk|Nsdhl|Srebf1|Srebf2|Tm7sf2|Dhcr24|Fdps|Acat2|Mvd|Hmgcs1|Sc5d|Idi1	-6.1	MyList
GO Biological Processes	19	GO:0032740	positive regulation of interleukin-17 production	19_GO:0048518 positive regulation of biological process	-8	4.4	7.2	20641	28	2846	17	0.6	0.14	16160|16161|16193|16452|17085|17874|18413|20539|22724|30925|54721|76438|83430|209590|214855|257632|332579	Il12b|Il12rb1|Il6|Jak2|Ly9|Myd88|Osm|Slc7a5|Zbtb7b|Slamf6|Tyk2|Rftn1|Il23a|Il23r|Arid5a|Nod2|Card9	-6.1	MyList
WikiPathways	27	WP412	Oxidative stress response		-8	4.4	7.2	20641	28	2846	17	0.6	0.14	12359|13057|14391|14629|14775|14782|14872|15368|16477|17161|18032|18033|18104|20656|20657|50493|56615	Cat|Cyba|Gabpb1|Gclc|Gpx1|Gsr|Gstt2|Hmox1|Junb|Maoa|Nfix|Nfkb1|Nqo1|Sod2|Sod3|Txnrd1|Mgst1	-6.1	MyList
GO Biological Processes	19	GO:0003013	circulatory system process	19_GO:0032501 multicellular organismal process	-8	1.7	6.1	20641	471	2846	110	3.9	0.36	11532|11535|11540|11541|11549|11610|11622|11928|12267|12289|12491|12494|12767|12780|12843|12845|13057|13614|13618|13805|13850|14067|14387|14456|14609|14629|14630|14673|14674|14682|14775|15251|15357|15368|15466|15558|15559|15566|15894|15902|15937|16456|16790|16971|17130|17250|17295|17390|17423|17970|18126|18441|18442|18591|18627|18671|18797|19016|19165|19224|19225|19245|19271|19735|20112|20266|203…	Adh5|Adm|Adora2a|Adora2b|Adra1a|Agtrap|Ahr|Atp1a1|C3ar1|Cacna1d|Cd36|Cd38|Cxcr4|Abcc2|Col1a2|Comp|Cyba|Edn1|Ednrb|Eng|Ephx2|F5|Gaa|Gas6|Gja1|Gclc|Gclm|Gna12|Gna13|Gnaq|Gpx1|Hif1a|Hmgcr|Hmox1|Hrh2|Htr2a|Htr2b|Htr7|Icam1|Id2|Ier3|F11r|Anpep|Lrp1|Smad6|Abcc1|Met|Mmp2|Ndst2|Ncf2|Nos2|P2ry1|P2ry2|Pdgfb|Per2|Abcb1a|Plcb3|Pparg|Psen2|Ptgs1|Ptgs2|Ptp4a3|Ptprj|Rgs2|Rps6ka2|Scn1b|Ccl4|Cx3cl1|Slc1a5|Slc2a1|…	-6.1	MyList
GO Biological Processes	19	GO:0006790	sulfur compound metabolic process	19_GO:0008152 metabolic process	-8	1.9	6.2	20641	320	2846	82	2.9	0.31	12780|13179|13433|13618|14081|14104|14629|14630|14775|14782|14857|14858|14859|14860|14862|14863|14871|14872|14873|15531|15932|17769|17855|18023|18293|18537|20511|20656|20850|22021|22117|22436|23971|23972|26363|26425|26570|30926|50790|50887|54486|55951|56318|56615|56690|60525|65106|66885|66902|67160|67800|68165|68738|69046|70789|71738|72043|74205|74340|75886|76969|83429|93683|100910|102247|103140|…	Abcc2|Dcn|Dnmt1|Ednrb|Acsl1|Fasn|Gclc|Gclm|Gpx1|Gsr|Gsta1|Gsta2|Gsta3|Gsta4|Gstm1|Gstm2|Gstt1|Gstt2|Gsto1|Ndst1|Idua|Mthfr|Mvk|Nfe2l1|Ogdh|Pcmt1|Slc1a2|Sod2|Stat5a|Tpst1|Tst|Xdh|Papss1|Papss2|Btd|Nubp1|Slc7a11|Glrx3|Acsl4|Hmgn5|Hpgds|Mpc1|Acpp|Mgst1|Mlycd|Acss2|Arl6ip5|Acadsb|Mtap|Eef1g|Dgat2|Fdx2|Acss1|Isca1|Kynu|Mamdc2|Sulf2|Acsl3|Ahcyl2|Gstt4|Chst1|Ctns|Glce|Chpf2|Gpat4|Gstt3|Acly|Thtpa|Mical1…	-6.1	MyList
GO Biological Processes	19	GO:1901652	response to peptide	19_GO:0050896 response to stimulus	-8	1.8	6.2	20641	357	2846	89	3.1	0.33	11541|11610|11820|11938|12192|12286|12349|12387|12445|12491|12567|12631|12877|12927|12953|12988|13614|13618|14130|14289|14590|14609|15370|15894|16150|16362|16401|16449|16452|16453|16952|16971|17246|17250|17390|17395|17918|18033|18035|18124|18128|18227|18576|18753|19016|19246|19262|19325|20393|20430|20525|20544|20661|20787|20846|20847|20848|20849|20850|21929|22084|22278|22352|22724|26457|26569|509…	Adora2b|Agtrap|App|Atp2a2|Zfp36l1|Cacna1a|Car2|Ctnnb1|Ccnd3|Cd36|Cdk4|Cfl1|Cpeb1|Bcar1|Cry2|Csk|Edn1|Ednrb|Fcgr2b|Fpr2|Ggh|Gja1|Nr4a1|Icam1|Ikbkb|Irf1|Itga4|Jag1|Jak2|Jak3|Anxa1|Lrp1|Mdm2|Abcc1|Mmp2|Mmp9|Myo5a|Nfkb1|Nfkbia|Nr4a3|Notch1|Nr4a2|Pde3b|Prkcd|Pparg|Ptpn1|Ptpra|Rab10|Sgk1|Cyfip1|Slc2a1|Slc9a1|Sort1|Srebf1|Stat1|Stat2|Stat3|Stat4|Stat5a|Tnfaip3|Tsc2|Usf1|Vim|Zbtb7b|Slc27a1|Slc27a4|Uchl3|…	-6.1	MyList
GO Biological Processes	19	GO:0030336	negative regulation of cell migration	19_GO:0040011 locomotion	-7.9	1.9	6.2	20641	315	2846	81	2.8	0.31	11490|11542|11629|11852|11857|12043|12317|12512|12774|13051|13134|13138|13179|13197|13805|14270|14673|14674|14739|15116|16011|16181|16449|16971|17356|17470|17684|18128|18591|18600|19016|19219|19252|19271|20130|20293|20296|20312|20466|20684|20807|20848|21825|21857|22003|22240|23789|26356|50724|52392|52662|56177|56792|57781|60599|63953|64652|66141|68713|69216|69550|69601|72065|72349|74748|78771|100…	Adam15|Adora3|Aif1|Rhob|Arhgdib|Bcl2|Calr|Cd63|Ccr5|Cx3cr1|Dach1|Dag1|Dcn|Gadd45a|Eng|Srgap2|Gna12|Gna13|S1pr2|Has1|Igfbp5|Il1rn|Jag1|Lrp1|Afdn|Cd200|Cited2|Notch1|Pdgfb|Padi2|Pparg|Ptger4|Dusp1|Ptprj|Rras|Ccl12|Ccl2|Cx3cl1|Sin3a|Sp100|Srf|Stat3|Thbs1|Timp1|Tpm1|Dpysl3|Coro1b|Ing1|Sap30l|Macir|Ldlrad4|Olfm1|Stap1|Cd200r1|Trp53inp1|Dusp10|Nisch|Ifitm3|Ifitm1|Svbp|Bst2|Dab2ip|Rap2c|Dusp3|Slamf8|Mct…	-6.1	MyList
GO Biological Processes	19	GO:0001960	negative regulation of cytokine-mediated signaling pathway	19_GO:0023052 signaling	-7.9	3	6.7	20641	70	2846	29	1	0.19	11846|13601|14456|16181|16193|16195|17381|18600|18983|19016|19264|20847|22040|23960|56045|56310|56417|56792|67338|73914|74256|78688|83433|114643|246727|246730|434341|547253|100038882	Arg1|Ecm1|Gas6|Il1rn|Il6|Il6st|Mmp12|Padi2|Cnot7|Pparg|Ptprc|Stat2|Trex1|Oas1g|Samhd1|Gps2|Adar|Stap1|Rffl|Irak3|Cyld|Nol3|Trem2|Oas1c|Oas3|Oas1a|Nlrc5|Parp14|Isg15	-6.1	MyList
GO Biological Processes	19	GO:0032729	positive regulation of interferon-gamma production	19_GO:0048518 positive regulation of biological process	-7.9	2.8	6.6	20641	86	2846	33	1.2	0.2	11352|11820|12051|12475|12611|14991|15510|15975|16159|16160|16161|16176|16177|16452|18106|18173|18578|20539|21950|22164|27218|30925|54721|74131|83430|142980|170743|170744|209590|214855|223601|246779|100038882	Abl2|App|Bcl3|Cd14|Cebpg|H2-M3|Hspd1|Ifnar1|Il12a|Il12b|Il12rb1|Il1b|Il1r1|Jak2|Cd244a|Slc11a1|Pde4b|Slc7a5|Tnfsf9|Tnfsf4|Slamf1|Slamf6|Tyk2|Sash3|Il23a|Tlr3|Tlr7|Tlr8|Il23r|Arid5a|Cyrib|Il27|Isg15	-6.1	MyList
GO Biological Processes	19	GO:0032732	positive regulation of interleukin-1 production	19_GO:0048518 positive regulation of biological process	-7.9	2.9	6.7	20641	74	2846	30	1.1	0.19	11820|12362|12370|12491|12774|12775|15951|15975|16170|16193|16452|16859|17874|20302|20848|54483|55991|69146|170744|195046|216799|217203|226695|229898|240354|257632|381308|383619|100040462|102639543	App|Casp1|Casp8|Cd36|Ccr5|Ccr7|Ifi204|Ifnar1|Il16|Il6|Jak2|Lgals9|Myd88|Ccl3|Stat3|Mefv|Panx1|Gsdmd|Tlr8|Nlrp1a|Nlrp3|Tmem106a|Ifi205|Gbp5|Malt1|Nod2|Ifi211|Aim2|Mndal|Ifi206	-6.1	MyList
GO Biological Processes	19	GO:0050731	positive regulation of peptidyl-tyrosine phosphorylation	19_GO:0048518 positive regulation of biological process	-7.9	2.1	6.3	20641	190	2846	56	2	0.26	11491|11549|11603|11820|11839|12491|12519|12520|12981|12985|13385|13874|14456|15200|15234|15505|15558|15894|16159|16160|16193|16195|16402|16416|16452|16975|17096|17311|18186|18413|18591|19219|19229|19246|19247|19264|19271|20304|20354|20963|21939|22339|22340|23897|29875|64297|67916|80285|83430|83433|211323|216869|228357|230979|257632|547253	Adam17|Adra1a|Agrn|App|Areg|Cd36|Cd80|Cd81|Csf2|Csf3|Dlg4|Ereg|Gas6|Hbegf|Hgf|Hsph1|Htr2a|Icam1|Il12a|Il12b|Il6|Il6st|Itga5|Itgb3|Jak2|Lrp8|Lyn|Kitl|Nrp1|Osm|Pdgfb|Ptger4|Ptk2b|Ptpn1|Ptpn11|Ptprc|Ptprj|Ccl5|Sema4d|Syk|Cd40|Vegfa|Vegfb|Hax1|Iqgap1|Gprc5b|Plpp3|Parp9|Il23a|Trem2|Nrg1|Arrb2|Lrp4|Tnfrsf14|Nod2|Parp14	-6	MyList
WikiPathways	27	WP103	Cholesterol biosynthesis		-7.9	5.8	7.4	20641	15	2846	12	0.42	0.12	13121|13360|14137|15357|16987|17855|18194|110196|192156|208715|235293|319554	Cyp51|Dhcr7|Fdft1|Hmgcr|Lss|Mvk|Nsdhl|Fdps|Mvd|Hmgcs1|Sc5d|Idi1	-6	MyList
GO Biological Processes	19	GO:0000302	response to reactive oxygen species	19_GO:0050896 response to stimulus	-7.8	2.3	6.4	20641	157	2846	49	1.7	0.24	11502|11699|11758|11852|12043|12176|12359|12368|12578|12631|12795|13614|14775|15251|15368|15586|16193|16210|16476|16649|16819|16952|17390|17395|17527|18104|18124|18477|18753|19229|19261|20541|20656|20657|21929|22040|22228|22658|26408|28240|54683|66680|74244|101476|105787|108954|216850|269254|319955	Adam9|Ambp|Prdx6|Rhob|Bcl2|Bnip3|Cat|Casp6|Cdkn2a|Cfl1|Plk3|Edn1|Gpx1|Hif1a|Hmox1|Hyal1|Il6|Impact|Jun|Kpna4|Lcn2|Anxa1|Mmp2|Mmp9|Mpv17|Nqo1|Nr4a3|Prdx1|Prkcd|Ptk2b|Sirpa|Slc8a1|Sod2|Sod3|Tnfaip3|Trex1|Ucp2|Pcgf2|Map3k5|Trpm2|Prdx5|Oser1|Atg7|Plekha1|Prkaa1|Ppp1r15b|Kdm6b|Setx|Ercc6	-6	MyList
GO Biological Processes	19	GO:0051048	negative regulation of secretion	19_GO:0051179 localization	-7.8	2.1	6.3	20641	205	2846	59	2.1	0.27	12257|12495|12523|12953|13121|13614|13650|15107|15357|15368|15466|15932|16159|16160|16176|16181|16193|16790|16859|16952|17470|17918|18007|18128|18413|18441|18575|18576|18641|19016|19219|19224|19247|19349|20787|22228|22259|22319|22782|50790|56695|57915|58185|67397|70839|73205|75767|93691|94090|109934|211323|212937|217303|217344|218461|229521|237782|243725|269951	Tspo|Entpd1|Cd84|Cry2|Cyp51|Edn1|Rhbdf1|Hadh|Hmgcr|Hmox1|Hrh2|Idua|Il12a|Il12b|Il1b|Il1rn|Il6|Anpep|Lgals9|Anxa1|Cd200|Myo5a|Neo1|Notch1|Osm|P2ry1|Pde1c|Pde3b|Pfkl|Pparg|Ptger4|Ptgs1|Ptpn11|Rab7|Srebf1|Ucp2|Nr1h3|Vamp3|Slc30a1|Acsl4|Pnkd|Tbc1d1|Rsad2|Erp29|P2ry12|C9orf72|Rab11fip1|Klf7|Trim9|Abr|Nrg1|Tifab|Cd300a|Rhbdf2|Pde8b|Syt11|Smcr8|Ppp1r9a|Idh2	-6	MyList
GO Biological Processes	19	GO:0032695	negative regulation of interleukin-12 production	19_GO:0048519 negative regulation of biological process	-7.8	5.1	7.3	20641	20	2846	14	0.49	0.13	11433|12261|12775|16453|18033|21825|21942|27218|54483|73914|170744|216869|257632|268857	Acp5|C1qbp|Ccr7|Jak3|Nfkb1|Thbs1|Tnfrsf9|Slamf1|Mefv|Irak3|Tlr8|Arrb2|Nod2|Nlrc3	-6	MyList
GO Biological Processes	19	GO:0050671	positive regulation of lymphocyte proliferation	19_GO:0002376 immune system process	-7.8	2.3	6.4	20641	148	2846	47	1.7	0.24	11629|12043|12487|12494|12519|12520|12575|12721|12775|14999|15000|16159|16160|16161|16175|16176|16184|16193|16195|16408|16452|16453|16952|17874|17973|17974|18019|18106|18950|19264|20304|20737|20850|20963|21939|21950|22164|24099|27218|50723|54721|60533|74131|78317|83430|209590|227059	Aif1|Bcl2|Cd28|Cd38|Cd80|Cd81|Cdkn1a|Coro1a|Ccr7|H2-DMb1|H2-DMb2|Il12a|Il12b|Il12rb1|Il1a|Il1b|Il2ra|Il6|Il6st|Itgal|Jak2|Jak3|Anxa1|Myd88|Nck1|Nck2|Nfatc2|Cd244a|Pnp|Ptprc|Ccl5|Spn|Stat5a|Syk|Cd40|Tnfsf9|Tnfsf4|Tnfsf13b|Slamf1|Icosl|Tyk2|Cd274|Sash3|Ccdc88b|Il23a|Il23r|Slc39a10	-6	MyList
GO Biological Processes	19	GO:0051251	positive regulation of lymphocyte activation	19_GO:0002376 immune system process	-7.8	1.7	6	20641	463	2846	108	3.8	0.36	11461|11629|11774|11776|12010|12042|12043|12487|12494|12519|12520|12575|12703|12721|12775|14204|14256|14456|14727|14728|14961|14998|14999|15000|15001|15002|15284|15505|15510|16159|16160|16161|16169|16175|16176|16184|16186|16190|16193|16195|16197|16362|16408|16423|16452|16453|16783|16859|16952|17387|17863|17874|17973|17974|18019|18106|18950|19261|19264|20296|20304|20677|20737|20850|20963|21939|219…	Actb|Aif1|Ap3b1|Ap3d1|B2m|Bcl10|Bcl2|Cd28|Cd38|Cd80|Cd81|Cdkn1a|Socs1|Coro1a|Ccr7|Il4i1|Flt3l|Gas6|Lilrb4b|Lilrb4a|H2-Ab1|H2-DMa|H2-DMb1|H2-DMb2|H2-Oa|H2-Ob|Hlx|Hsph1|Hspd1|Il12a|Il12b|Il12rb1|Il15ra|Il1a|Il1b|Il2ra|Il2rg|Il4ra|Il6|Il6st|Il7r|Irf1|Itgal|Cd47|Jak2|Jak3|Lamp1|Lgals9|Anxa1|Mmp14|Myb|Myd88|Nck1|Nck2|Nfatc2|Cd244a|Pnp|Sirpa|Ptprc|Ccl2|Ccl5|Sox4|Spn|Stat5a|Syk|Cd40|Tnfsf9|Tnfsf4|Zbtb7b…	-6	MyList
GO Biological Processes	19	GO:0042832	defense response to protozoan	19_GO:0044419 biological process involved in interspecies interaction between organisms	-7.8	3.8	7	20641	38	2846	20	0.7	0.16	11846|12051|14469|16159|16160|16190|16193|17472|17874|18173|21939|53314|54396|55932|56744|60440|74481|78317|100702|236573	Arg1|Bcl3|Gbp2|Il12a|Il12b|Il4ra|Il6|Gbp4|Myd88|Slc11a1|Cd40|Batf|Irgm2|Gbp3|Pf4|Iigp1|Batf2|Ccdc88b|Gbp6|Gbp9	-6	MyList
GO Biological Processes	19	GO:0045580	regulation of T cell differentiation	19_GO:0002376 immune system process	-7.8	2.1	6.3	20641	186	2846	55	1.9	0.26	11461|11774|11776|12487|12578|12703|12775|13024|14190|14204|14727|14728|14998|15001|15284|16159|16184|16186|16190|16193|16197|16362|16453|16859|16952|17863|18950|19264|20677|20850|20963|21417|21950|22164|22724|56436|63953|66494|74048|74131|74256|74734|80859|83430|104709|107527|216799|230738|240354|243910|246779|268564|269023|320404|328365	Actb|Ap3b1|Ap3d1|Cd28|Cdkn2a|Socs1|Ccr7|Ctla2a|Fgl2|Il4i1|Lilrb4b|Lilrb4a|H2-DMa|H2-Oa|Hlx|Il12a|Il2ra|Il2rg|Il4ra|Il6|Il7r|Irf1|Jak3|Lgals9|Anxa1|Myb|Pnp|Ptprc|Sox4|Stat5a|Syk|Zeb1|Tnfsf9|Tnfsf4|Zbtb7b|Adrm1|Dusp10|Prelid1|Vsir|Sash3|Cyld|Rhoh|Nfkbiz|Il23a|Pik3r6|Il1rl2|Nlrp3|Zc3h12a|Malt1|Nfkbid|Il27|Zbtb1|Zfp608|Itpkb|Zmiz1	-6	MyList
GO Biological Processes	19	GO:2000146	negative regulation of cell motility	19_GO:0040011 locomotion	-7.8	1.8	6.1	20641	328	2846	83	2.9	0.32	11490|11542|11629|11852|11857|12043|12317|12512|12631|12774|13051|13134|13138|13179|13197|13805|14270|14673|14674|14739|15116|16011|16181|16449|16971|17356|17470|17684|18128|18591|18600|19016|19219|19252|19271|20130|20293|20296|20312|20466|20684|20807|20848|21825|21857|22003|22240|22376|23789|26356|50724|52392|52662|56177|56792|57781|60599|63953|64652|66141|68713|69216|69550|69601|72065|72349|747…	Adam15|Adora3|Aif1|Rhob|Arhgdib|Bcl2|Calr|Cd63|Cfl1|Ccr5|Cx3cr1|Dach1|Dag1|Dcn|Gadd45a|Eng|Srgap2|Gna12|Gna13|S1pr2|Has1|Igfbp5|Il1rn|Jag1|Lrp1|Afdn|Cd200|Cited2|Notch1|Pdgfb|Padi2|Pparg|Ptger4|Dusp1|Ptprj|Rras|Ccl12|Ccl2|Cx3cl1|Sin3a|Sp100|Srf|Stat3|Thbs1|Timp1|Tpm1|Dpysl3|Was|Coro1b|Ing1|Sap30l|Macir|Ldlrad4|Olfm1|Stap1|Cd200r1|Trp53inp1|Dusp10|Nisch|Ifitm3|Ifitm1|Svbp|Bst2|Dab2ip|Rap2c|Dusp3|S…	-6	MyList
GO Biological Processes	19	GO:0051091	positive regulation of DNA-binding transcription factor activity	19_GO:0008152 metabolic process	-7.8	1.9	6.1	20641	271	2846	72	2.5	0.29	11745|11820|12042|12156|12289|12359|12387|12491|12523|12578|12633|12753|12985|13051|13614|14130|14283|14362|14489|15894|15982|16150|16151|16176|16179|16180|16193|16452|16975|17470|17874|18148|19016|19106|20128|20312|20684|20807|20848|21939|22029|22339|26443|56489|64010|66597|67154|67916|68576|70461|71268|71371|72512|73914|74343|76681|93679|94094|108116|108960|142980|216799|217069|226421|230073|24…	Anxa3|App|Bcl10|Bmp2|Cacna1d|Cat|Ctnnb1|Cd36|Cd84|Cdkn2a|Cflar|Clock|Csf3|Cx3cr1|Edn1|Fcgr2b|Fosl1|Fzd1|Mtpn|Icam1|Ifrd1|Ikbkb|Ikbkg|Il1b|Irak1|Il1rap|Il6|Jak2|Lrp8|Cd200|Myd88|Npm1|Pparg|Eif2ak2|Trim30a|Cx3cl1|Sp100|Srf|Stat3|Cd40|Traf1|Vegfa|Psma6|Ikbke|Sav1|Trim13|Mtdh|Plpp3|Lamtor5|Crtc3|Lrrfip2|Arid5b|Sting1|Irak3|Crtc2|Trim12a|Trim8|Trim34a|Slco3a1|Irak2|Tlr3|Nlrp3|Trim25|Rab7b|Ddx58|Malt1|…	-5.9	MyList
GO Biological Processes	19	GO:0046640	regulation of alpha-beta T cell proliferation	19_GO:0002376 immune system process	-7.7	3.5	6.8	20641	45	2846	22	0.77	0.16	12487|12519|12520|16159|16160|16161|16362|16452|16859|18106|19099|19264|20963|22164|22724|54721|60533|74048|83430|209590|230979|245126	Cd28|Cd80|Cd81|Il12a|Il12b|Il12rb1|Irf1|Jak2|Lgals9|Cd244a|Mapk8ip1|Ptprc|Syk|Tnfsf4|Zbtb7b|Tyk2|Cd274|Vsir|Il23a|Il23r|Tnfrsf14|Tarm1	-5.9	MyList
GO Biological Processes	19	GO:1905897	regulation of response to endoplasmic reticulum stress	19_GO:0050896 response to stimulus	-7.7	2.9	6.6	20641	75	2846	30	1.1	0.19	11820|12028|14130|16151|17973|17974|18023|19246|22259|26943|27403|30940|52551|54609|56312|59025|64209|66073|66168|66725|67397|71853|74126|74840|76072|109815|225896|226641|231630|329795	App|Bax|Fcgr2b|Ikbkg|Nck1|Nck2|Nfe2l1|Ptpn1|Nr1h3|Serinc3|Abca7|Usp25|Sgta|Ubqln2|Nupr1|Usp14|Herpud1|Txndc12|Grina|Lrrk2|Erp29|Pdia6|Syvn1|Manf|Rnf183|Selenos|Ubxn1|Atf6|Ficd|Tmem67	-5.9	MyList
GO Biological Processes	19	GO:0050920	regulation of chemotaxis	19_GO:0040011 locomotion	-7.7	2	6.2	20641	231	2846	64	2.2	0.28	11491|11603|11629|11820|12261|12267|12273|12317|12767|12768|12775|12977|13051|13614|14182|14268|14456|15945|16159|16170|16176|17096|17295|17524|18128|18186|18591|18600|19229|19252|19271|19354|20293|20296|20304|20306|20312|20351|20352|20353|20354|20908|21825|22339|22340|23789|27218|56792|58217|59025|70839|72349|73710|74748|76763|83430|83433|105722|110168|193385|223601|243743|257632|268902	Adam17|Agrn|Aif1|App|C1qbp|C3ar1|C5ar1|Calr|Cxcr4|Ccr1|Ccr7|Csf1|Cx3cr1|Edn1|Fgfr1|Fn1|Gas6|Cxcl10|Il12a|Il16|Il1b|Lyn|Met|Mpp1|Notch1|Nrp1|Pdgfb|Padi2|Ptk2b|Dusp1|Ptprj|Rac2|Ccl12|Ccl2|Ccl5|Ccl7|Cx3cl1|Sema4a|Sema4b|Sema4c|Sema4d|Stx3|Thbs1|Vegfa|Vegfb|Coro1b|Slamf1|Stap1|Trem1|Usp14|P2ry12|Dusp3|Tubb2b|Slamf8|Mospd2|Il23a|Trem2|Ano6|Gpr18|Ripor2|Cyrib|Plxna4|Nod2|Robo2	-5.9	MyList
GO Biological Processes	19	GO:0033993	response to lipid	19_GO:0050896 response to stimulus	-7.7	1.5	5.9	20641	786	2846	164	5.8	0.44	11307|11352|11433|11490|11491|11502|11532|11535|11622|11839|11898|11928|12010|12042|12043|12192|12193|12362|12387|12408|12475|12491|12514|12519|12567|12581|12633|12774|12775|13036|13051|13132|13207|13618|14159|14469|14581|14728|14825|15944|15945|15975|16159|16160|16175|16176|16179|16181|16193|16323|16365|16452|16601|16835|16859|16948|16952|17079|17096|17130|17390|17533|17874|17970|17975|18023|180…	Abcg1|Abl2|Acp5|Adam15|Adam17|Adam9|Adh5|Adm|Ahr|Areg|Ass1|Atp1a1|B2m|Bcl10|Bcl2|Zfp36l1|Zfp36l2|Casp1|Ctnnb1|Cbr1|Cd14|Cd36|Cd68|Cd80|Cdk4|Cdkn2d|Cflar|Ccr5|Ccr7|Ctsh|Cx3cr1|Dab2|Ddx5|Ednrb|Fes|Gbp2|Gfi1|Lilrb4a|Cxcl1|Irgm1|Cxcl10|Ifnar1|Il12a|Il12b|Il1a|Il1b|Irak1|Il1rn|Il6|Inhba|Acod1|Jak2|Klf9|Ldlr|Lgals9|Lox|Anxa1|Cd180|Lyn|Smad6|Mmp2|Mrc1|Myd88|Ncf2|Ncl|Nfe2l1|Nfkb1|Nfkbia|Nos2|Npc1|Slc11a1…	-5.9	MyList
GO Biological Processes	19	GO:0006066	alcohol metabolic process	19_GO:0008152 metabolic process	-7.7	1.9	6.1	20641	308	2846	79	2.8	0.31	11305|11307|11429|11529|11532|11820|11886|12359|12642|13121|13360|13618|13849|14137|14151|14182|14635|14933|15357|16330|16835|16971|16987|17252|17855|18023|18145|18194|18559|18797|18858|19012|20148|20208|20322|20652|20751|20773|20787|20788|21991|22164|26889|54447|56318|56857|66569|67078|67111|67800|67916|71207|73166|74754|81535|98711|100017|101502|104725|105663|105787|108079|110196|114663|171504|…	Abca2|Abcg1|Aco2|Adh7|Adh5|App|Asah1|Cat|Ch25h|Cyp51|Dhcr7|Ednrb|Ephx1|Fdft1|Fech|Fgfr1|Galk1|Gk|Hmgcr|Inpp5b|Ldlr|Lrp1|Lss|Rdh11|Mvk|Nfe2l1|Npc1|Nsdhl|Pctp|Plcb3|Pmp22|Plpp1|Dhrs3|Saa1|Sord|Soat1|Spr|Sptlc2|Srebf1|Srebf2|Tpi1|Tnfsf4|Cln8|Asah2|Acpp|Slc37a2|Gdpd1|Pgp|Naaa|Dgat2|Plpp3|Nudt4|Tm7sf2|Dhcr24|Sgpp1|Rdh10|Ldlrap1|Hsd3b7|Sptssa|Thtpa|Prkaa1|Prkaa2|Fdps|Impa2|Apobr|Mvd|Hmgcs1|Myof|Coq3|In…	-5.9	MyList
KEGG Pathway	24	mmu04620	Toll-like receptor signaling pathway		-7.7	2.6	6.5	20641	100	2846	36	1.3	0.21	12370|12475|12519|13038|15945|15975|15976|16150|16151|16159|16160|16176|16179|16193|16476|17874|18033|18035|18707|20302|20303|20304|20750|20846|21897|21939|26395|26396|26399|26410|54123|56489|74769|142980|170743|170744	Casp8|Cd14|Cd80|Ctsk|Cxcl10|Ifnar1|Ifnar2|Ikbkb|Ikbkg|Il12a|Il12b|Il1b|Irak1|Il6|Jun|Myd88|Nfkb1|Nfkbia|Pik3cd|Ccl3|Ccl4|Ccl5|Spp1|Stat1|Tlr1|Cd40|Map2k1|Map2k2|Map2k6|Map3k8|Irf7|Ikbke|Pik3cb|Tlr3|Tlr7|Tlr8	-5.9	MyList
GO Biological Processes	19	GO:0009895	negative regulation of catabolic process	19_GO:0048519 negative regulation of biological process	-7.7	1.8	6.1	20641	324	2846	82	2.9	0.31	11549|12043|12257|12578|13121|13555|15357|15368|15559|15937|16154|16176|17025|17248|17874|18104|18126|18145|18173|18550|18576|19025|19165|20333|20539|20660|20848|21857|21929|22057|22084|22339|22695|30940|30955|52551|54197|54375|55988|56150|56207|56312|56489|59025|59027|64383|65114|66725|67846|68837|69601|70461|72416|73914|74645|74747|77134|80750|80885|83433|83669|94190|100855|103213|104009|105787…	Adra1a|Bcl2|Tspo|Cdkn2a|Cyp51|E2f1|Hmgcr|Hmox1|Htr2b|Ier3|Il10ra|Il1b|Alad|Mdm4|Myd88|Nqo1|Nos2|Npc1|Slc11a1|Furin|Pde3b|Ctsa|Psen2|Sec22b|Slc7a5|Sorl1|Stat3|Timp1|Tnfaip3|Tob1|Tsc2|Vegfa|Zfp36|Usp25|Pik3cg|Sgta|Rnf5|Azin1|Snx12|Mad2l1|Uchl5|Nupr1|Ikbke|Usp14|Nampt|Sirt2|Vps35|Lrrk2|Tmem39a|Foxk2|Dab2ip|Crtc3|Lrpprc|Irak3|Tent5c|Ddit4|Hnrnpa0|N4bp1|Hcar2|Trem2|Wdr6|Ophn1|Tbc1d14|Traf3ip2|Qsox1|Pr…	-5.9	MyList
GO Biological Processes	19	GO:0007249	I-kappaB kinase/NF-kappaB signaling	19_GO:0023052 signaling	-7.7	3.2	6.7	20641	56	2846	25	0.88	0.17	12042|12051|13614|13618|16150|16362|18035|19696|20210|21353|27215|30940|57874|65099|69601|108960|142980|170743|170744|211550|212937|231130|240354|268857|332579	Bcl10|Bcl3|Edn1|Ednrb|Ikbkb|Irf1|Nfkbia|Rel|Saa3|Tank|Azi2|Usp25|Hacd3|Irak1bp1|Dab2ip|Irak2|Tlr3|Tlr7|Tlr8|Tifa|Tifab|Tnip2|Malt1|Nlrc3|Card9	-5.9	MyList
KEGG Pathway	24	mmu04630	JAK-STAT signaling pathway		-7.7	2.2	6.3	20641	168	2846	51	1.8	0.25	11761|12043|12443|12445|12575|12700|12702|12703|12981|12985|12986|15170|15975|15976|15980|16154|16157|16159|16160|16161|16164|16169|16184|16186|16190|16193|16195|16197|16391|16452|16453|17869|18413|18591|18707|18712|19247|20846|20847|20848|20849|20850|54721|56324|60504|74769|83430|110157|209590|213208|242700	Aox1|Bcl2|Ccnd1|Ccnd3|Cdkn1a|Cish|Socs3|Socs1|Csf2|Csf3|Csf3r|Ptpn6|Ifnar1|Ifnar2|Ifngr2|Il10ra|Il11ra1|Il12a|Il12b|Il12rb1|Il13ra1|Il15ra|Il2ra|Il2rg|Il4ra|Il6|Il6st|Il7r|Irf9|Jak2|Jak3|Myc|Osm|Pdgfb|Pik3cd|Pim1|Ptpn11|Stat1|Stat2|Stat3|Stat4|Stat5a|Tyk2|Stam2|Il21r|Pik3cb|Il23a|Raf1|Il23r|Il20rb|Ifnlr1	-5.9	MyList
GO Biological Processes	19	GO:0002825	regulation of T-helper 1 type immune response	19_GO:0002376 immune system process	-7.7	4.1	7	20641	32	2846	18	0.63	0.15	12775|14961|15284|16160|16161|16176|16177|16190|16362|16453|16952|18173|22164|27218|83430|209590|214855|246779	Ccr7|H2-Ab1|Hlx|Il12b|Il12rb1|Il1b|Il1r1|Il4ra|Irf1|Jak3|Anxa1|Slc11a1|Tnfsf4|Slamf1|Il23a|Il23r|Arid5a|Il27	-5.9	MyList
GO Biological Processes	19	GO:0030163	protein catabolic process	19_GO:0008152 metabolic process	-7.7	1.5	5.9	20641	723	2846	153	5.4	0.42	11699|11797|11993|12176|12317|12334|12369|12370|12387|12751|12753|13024|13025|13030|13032|13033|13036|13038|13039|13803|13853|14084|14733|14794|14828|16172|16835|16912|16913|17246|17381|17386|17390|17392|17394|17395|18128|18744|18786|18858|19063|19143|19156|19171|19173|19175|19181|19349|19358|19359|20439|21762|21929|22129|22187|22195|22201|22346|26443|26554|26889|27362|30940|30945|50758|50789|508…	Ambp|Birc2|Aup1|Bnip3|Calr|Capn2|Casp7|Casp8|Ctnnb1|Tpp1|Clock|Ctla2a|Ctla2b|Ctsb|Ctsc|Ctsd|Ctsh|Ctsk|Ctsl|Enc1|Epm2a|Faf1|Gpc1|Spsb2|Hspa5|Il17ra|Ldlr|Psmb9|Psmb8|Mdm2|Mmp12|Mmp13|Mmp2|Mmp3|Mmp8|Mmp9|Notch1|Pja1|Plaa|Pmp22|Ppt1|St14|Psap|Psmb10|Psmb5|Psmb6|Psmc2|Rab7|Rad23a|Rad23b|Siah2|Psmd2|Tnfaip3|Ttc3|Ubb|Ube2l3|Uba1|Vhl|Psma6|Cul3|Cln8|Dnajb9|Usp25|Rnf19a|Fbxl17|Fbxl3|Chek2|Uchl3|Sgta|Nub1|…	-5.8	MyList
GO Biological Processes	19	GO:1905039	carboxylic acid transmembrane transport	19_GO:0051179 localization	-7.6	2.5	6.4	20641	118	2846	40	1.4	0.22	11988|12491|13853|14057|14276|17250|17254|17869|18173|18671|18753|20501|20511|20514|20525|20539|20540|26457|26570|26874|26889|27376|30805|50934|52466|55951|65106|68267|71803|72055|73822|80879|94279|100604|114644|234595|234967|241296|246049|625098	Slc7a2|Cd36|Epm2a|Sfxn1|Folr2|Abcc1|Slc3a2|Myc|Slc11a1|Abcb1a|Prkcd|Slc16a1|Slc1a2|Slc1a5|Slc2a1|Slc7a5|Slc7a7|Slc27a1|Slc7a11|Abcd2|Cln8|Slc25a10|Slc22a4|Slc7a8|Slc46a1|Mpc1|Arl6ip5|Slc25a22|Slc25a18|Slc38a10|Mfsd12|Slc16a3|Sfxn2|Lrrc8c|Slc13a3|Slc38a7|Slc36a4|Lrrc8a|Slc36a2|Slc38a6	-5.8	MyList
GO Biological Processes	19	GO:1903362	regulation of cellular protein catabolic process	19_GO:0008152 metabolic process	-7.6	1.9	6.1	20641	253	2846	68	2.4	0.29	11305|11836|11983|12520|12578|12795|13032|13132|13650|13853|14084|14629|14673|14775|15511|16835|16971|17025|17246|18023|18104|18550|19165|19186|19188|19229|19358|19359|20620|21929|22187|22350|27373|30940|30945|52551|53312|53323|54609|56207|56312|56486|59025|64209|64383|65114|66245|66725|68034|69601|70620|71816|74244|80750|83433|94190|100494|101240|114128|170930|211770|224703|225896|226089|232334|…	Abca2|Araf|Atpif1|Cd81|Cdkn2a|Plk3|Ctsc|Dab2|Rhbdf1|Epm2a|Faf1|Gclc|Gna12|Gpx1|Hspa1b|Ldlr|Lrp1|Alad|Mdm2|Nfe2l1|Nqo1|Furin|Psen2|Psme1|Psme2|Ptk2b|Rad23a|Rad23b|Plk2|Tnfaip3|Ubb|Ezr|Csnk1e|Usp25|Rnf19a|Sgta|Nub1|Ube2k|Ubqln2|Uchl5|Nupr1|Gabarap|Usp14|Herpud1|Sirt2|Vps35|Hspbp1|Lrrk2|Fam122a|Dab2ip|Ube2v2|Rnf180|Atg7|N4bp1|Trem2|Ophn1|Zfand2a|Wdr91|Laptm4b|Sumo2|Trib1|Marchf2|Ubxn1|Ric1|Vgll4|Dis…	-5.8	MyList
GO Biological Processes	19	GO:0050688	regulation of defense response to virus	19_GO:0044419 biological process involved in interspecies interaction between organisms	-7.6	2.9	6.5	20641	76	2846	30	1.1	0.19	12261|14190|16160|16161|16176|17381|17472|20304|20466|20737|20846|28185|66878|72512|74136|80285|80287|80861|83430|103213|209200|209590|224647|230073|230738|242700|246779|270151|319955|383619	C1qbp|Fgl2|Il12b|Il12rb1|Il1b|Mmp12|Gbp4|Ccl5|Sin3a|Spn|Stat1|Tomm70a|Riok3|Sting1|Sec14l1|Parp9|Apobec3|Dhx58|Il23a|Traf3ip2|Dtx3l|Il23r|Ilrun|Ddx58|Zc3h12a|Ifnlr1|Il27|Nlrx1|Ercc6|Aim2	-5.8	MyList
GO Biological Processes	19	GO:0046638	positive regulation of alpha-beta T cell differentiation	19_GO:0002376 immune system process	-7.6	3.3	6.7	20641	53	2846	24	0.84	0.17	11774|11776|12703|12775|14727|14728|15284|16186|16190|16193|16362|16952|17863|18950|20963|22164|22724|74131|80859|83430|216799|240354|243910|320404	Ap3b1|Ap3d1|Socs1|Ccr7|Lilrb4b|Lilrb4a|Hlx|Il2rg|Il4ra|Il6|Irf1|Anxa1|Myb|Pnp|Syk|Tnfsf4|Zbtb7b|Sash3|Nfkbiz|Il23a|Nlrp3|Malt1|Nfkbid|Itpkb	-5.8	MyList
GO Biological Processes	19	GO:0009725	response to hormone	19_GO:0050896 response to stimulus	-7.5	1.6	5.8	20641	621	2846	135	4.7	0.4	11502|11541|11549|11610|11839|11898|11928|11938|12043|12192|12193|12349|12387|12408|12443|12445|12494|12567|12631|12775|12780|12877|12927|12953|12988|13132|13207|13614|13618|14081|14590|14629|15368|15370|16150|16181|16193|16323|16362|16365|16452|16453|16601|16948|16952|17096|17386|17387|17390|17684|17918|17970|18033|18124|18126|18128|18145|18227|18576|18600|18753|18754|19016|19217|19219|19246|192…	Adam9|Adora2b|Adra1a|Agtrap|Areg|Ass1|Atp1a1|Atp2a2|Bcl2|Zfp36l1|Zfp36l2|Car2|Ctnnb1|Cbr1|Ccnd1|Ccnd3|Cd38|Cdk4|Cfl1|Ccr7|Abcc2|Cpeb1|Bcar1|Cry2|Csk|Dab2|Ddx5|Edn1|Ednrb|Acsl1|Ggh|Gclc|Hmox1|Nr4a1|Ikbkb|Il1rn|Il6|Inhba|Irf1|Acod1|Jak2|Jak3|Klf9|Lox|Anxa1|Lyn|Mmp13|Mmp14|Mmp2|Cited2|Myo5a|Ncf2|Nfkb1|Nr4a3|Nos2|Notch1|Npc1|Nr4a2|Pde3b|Padi2|Prkcd|Prkce|Pparg|Ptger2|Ptger4|Ptpn1|Ptpn11|Ptpra|Rab10|S…	-5.7	MyList
KEGG Pathway	24	mmu05145	Toxoplasmosis		-7.5	2.5	6.3	20641	110	2846	38	1.3	0.22	11796|11797|12043|12370|12703|12774|14961|14998|14999|15000|15001|15002|15511|15944|15980|16150|16151|16154|16159|16160|16179|16403|16452|16779|16782|16835|17874|18033|18035|18126|20846|20848|21939|26399|30955|54396|54721|104709	Birc3|Birc2|Bcl2|Casp8|Socs1|Ccr5|H2-Ab1|H2-DMa|H2-DMb1|H2-DMb2|H2-Oa|H2-Ob|Hspa1b|Irgm1|Ifngr2|Ikbkb|Ikbkg|Il10ra|Il12a|Il12b|Irak1|Itga6|Jak2|Lamb2|Lamc2|Ldlr|Myd88|Nfkb1|Nfkbia|Nos2|Stat1|Stat3|Cd40|Map2k6|Pik3cg|Irgm2|Tyk2|Pik3r6	-5.7	MyList
GO Biological Processes	19	GO:1903825	organic acid transmembrane transport	19_GO:0051179 localization	-7.5	2.4	6.3	20641	119	2846	40	1.4	0.22	11988|12491|13853|14057|14276|17250|17254|17869|18173|18671|18753|20501|20511|20514|20525|20539|20540|26457|26570|26874|26889|27376|30805|50934|52466|55951|65106|68267|71803|72055|73822|80879|94279|100604|114644|234595|234967|241296|246049|625098	Slc7a2|Cd36|Epm2a|Sfxn1|Folr2|Abcc1|Slc3a2|Myc|Slc11a1|Abcb1a|Prkcd|Slc16a1|Slc1a2|Slc1a5|Slc2a1|Slc7a5|Slc7a7|Slc27a1|Slc7a11|Abcd2|Cln8|Slc25a10|Slc22a4|Slc7a8|Slc46a1|Mpc1|Arl6ip5|Slc25a22|Slc25a18|Slc38a10|Mfsd12|Slc16a3|Sfxn2|Lrrc8c|Slc13a3|Slc38a7|Slc36a4|Lrrc8a|Slc36a2|Slc38a6	-5.7	MyList
GO Biological Processes	19	GO:0071222	cellular response to lipopolysaccharide	19_GO:0044419 biological process involved in interspecies interaction between organisms	-7.5	1.9	6	20641	285	2846	74	2.6	0.3	11502|12010|12042|12362|12475|12491|12514|12519|12567|13051|14469|14581|14728|14825|15944|15945|16159|16160|16175|16176|16179|16193|16365|16452|17079|17096|17533|17874|17975|18033|18035|18126|18578|18754|18786|19261|20293|20296|20304|20310|20311|20846|21929|22164|22169|22259|22352|22695|54196|56744|56792|57349|57783|60533|66102|67154|69601|83433|100702|108960|109815|214855|215257|216161|216799|21…	Adam9|B2m|Bcl10|Casp1|Cd14|Cd36|Cd68|Cd80|Cdk4|Cx3cr1|Gbp2|Gfi1|Lilrb4a|Cxcl1|Irgm1|Cxcl10|Il12a|Il12b|Il1a|Il1b|Irak1|Il6|Acod1|Jak2|Cd180|Lyn|Mrc1|Myd88|Ncl|Nfkb1|Nfkbia|Nos2|Pde4b|Prkce|Plaa|Sirpa|Ccl12|Ccl2|Ccl5|Cxcl2|Cxcl5|Stat1|Tnfaip3|Tnfsf4|Cmpk2|Nr1h3|Vim|Zfp36|Pabpn1|Pf4|Stap1|Ppbp|Tnip1|Cd274|Cxcl16|Mtdh|Dab2ip|Trem2|Gbp6|Irak2|Selenos|Arid5a|Il36g|Sbno2|Nlrp3|Git1|Cd300lb|Zc3h12a|Tnip…	-5.7	MyList
GO Biological Processes	19	GO:0031341	regulation of cell killing	19_GO:0050789 regulation of biological process	-7.5	2.3	6.2	20641	142	2846	45	1.6	0.23	11846|12010|12125|13051|14825|14972|14990|14991|15007|15015|15018|15024|15039|15040|15042|16159|16160|16197|16409|16783|16859|18126|18950|19264|19294|20296|20311|20706|20723|20850|20963|21354|21355|30925|52118|54725|56644|56792|76055|83430|93694|104709|110557|216869|223601	Arg1|B2m|Bcl2l11|Cx3cr1|Cxcl1|H2-K1|H2-M2|H2-M3|H2-Q10|H2-Q4|H2-Q7|H2-T10|H2-T22|H2-T23|H2-T24|Il12a|Il12b|Il7r|Itgam|Lamp1|Lgals9|Nos2|Pnp|Ptprc|Nectin2|Ccl2|Cxcl5|Serpinb9b|Serpinb9|Stat5a|Syk|Tap1|Tap2|Slamf6|Pvr|Cadm1|Clec7a|Stap1|Oga|Il23a|Clec2d|Pik3r6|H2-Q6|Arrb2|Cyrib	-5.7	MyList
GO Biological Processes	19	GO:0062197	cellular response to chemical stress	19_GO:0050896 response to stimulus	-7.5	1.9	6	20641	270	2846	71	2.5	0.29	11629|11669|11699|11852|11938|12043|12176|12192|12359|12362|12491|12578|12631|12850|13614|14775|14782|15251|15368|16193|16210|16452|16476|16819|16952|17390|17395|17527|18023|18104|18174|18227|18477|18753|19225|19261|20466|20541|20656|20657|20719|21929|22040|22658|26408|26570|28240|54683|56449|56615|60599|64383|65106|66680|66725|69635|72170|74244|74777|76650|100604|101476|105787|108079|109815|2167…	Aif1|Aldh2|Ambp|Rhob|Atp2a2|Bcl2|Bnip3|Zfp36l1|Cat|Casp1|Cd36|Cdkn2a|Cfl1|Coq7|Edn1|Gpx1|Gsr|Hif1a|Hmox1|Il6|Impact|Jak2|Jun|Lcn2|Anxa1|Mmp2|Mmp9|Mpv17|Nfe2l1|Nqo1|Slc11a2|Nr4a2|Prdx1|Prkcd|Ptgs2|Sirpa|Sin3a|Slc8a1|Sod2|Sod3|Serpinb6a|Tnfaip3|Trex1|Pcgf2|Map3k5|Slc7a11|Trpm2|Prdx5|Ybx3|Mgst1|Trp53inp1|Sirt2|Arl6ip5|Oser1|Lrrk2|Dapk1|Chchd4|Atg7|Selenon|Srxn1|Lrrc8c|Plekha1|Prkaa1|Prkaa2|Selenos|N…	-5.7	MyList
GO Biological Processes	19	GO:0032642	regulation of chemokine production	19_GO:0032501 multicellular organismal process	-7.4	2.5	6.3	20641	111	2846	38	1.3	0.22	11491|11541|11629|11820|12523|12655|14385|14727|14728|16170|16172|16175|16176|16190|16193|16859|16971|17874|18442|19106|19261|20304|20311|20963|22164|23960|50706|54483|68279|83433|114643|142980|170743|233079|246727|246730|257632|332579	Adam17|Adora2b|Aif1|App|Cd84|Chil3|Slc37a4|Lilrb4b|Lilrb4a|Il16|Il17ra|Il1a|Il1b|Il4ra|Il6|Lgals9|Lrp1|Myd88|P2ry2|Eif2ak2|Sirpa|Ccl5|Cxcl5|Syk|Tnfsf4|Oas1g|Postn|Mefv|Mcoln2|Trem2|Oas1c|Tlr3|Tlr7|Ffar2|Oas3|Oas1a|Nod2|Card9	-5.6	MyList
GO Biological Processes	19	GO:0006873	cellular ion homeostasis	19_GO:0065007 biological regulation	-7.4	1.7	5.8	20641	421	2846	99	3.5	0.34	11749|11750|11774|11820|11928|11938|11964|11972|11975|11984|12028|12043|12176|12286|12349|12709|12768|12780|13614|14325|14385|15203|15251|15368|15558|15559|16175|16819|17750|17869|17918|18173|18174|18441|18442|18754|19063|19165|19349|20293|20296|20304|20393|20530|20541|20544|20750|20856|21391|21817|21939|22782|26425|27057|30926|53313|56491|64209|65113|66168|66290|66500|66725|67547|67972|68428|685…	Anxa6|Anxa7|Ap3b1|App|Atp1a1|Atp2a2|Atp6v1a|Atp6v0d1|Atp6v0a1|Atp6v0c|Bax|Bcl2|Bnip3|Cacna1a|Car2|Ckb|Ccr1|Abcc2|Edn1|Ftl1|Slc37a4|Heph|Hif1a|Hmox1|Htr2a|Htr2b|Il1a|Lcn2|Mt2|Myc|Myo5a|Slc11a1|Slc11a2|P2ry1|P2ry2|Prkce|Ppt1|Psen2|Rab7|Ccl12|Ccl2|Ccl5|Sgk1|Slc31a2|Slc8a1|Slc9a1|Spp1|Stc2|Tbxas1|Tgm2|Cd40|Slc30a1|Nubp1|Ncoa4|Glrx3|Atp2a3|Vapb|Herpud1|Ndfip1|Grina|Atp6v1g1|Slc30a7|Lrrk2|Slc39a8|Atp2b…	-5.6	MyList
KEGG Pathway	24	mmu04640	Hematopoietic cell lineage		-7.4	2.6	6.3	20641	94	2846	34	1.2	0.2	12475|12483|12489|12491|12494|12527|12977|12981|12985|12986|14129|14256|14961|14998|14999|15000|15001|15002|16157|16175|16176|16177|16184|16190|16193|16197|16401|16402|16403|16409|16416|16790|17311|109700	Cd14|Cd22|Cd33|Cd36|Cd38|Cd9|Csf1|Csf2|Csf3|Csf3r|Fcgr1|Flt3l|H2-Ab1|H2-DMa|H2-DMb1|H2-DMb2|H2-Oa|H2-Ob|Il11ra1|Il1a|Il1b|Il1r1|Il2ra|Il4ra|Il6|Il7r|Itga4|Itga5|Itga6|Itgam|Itgb3|Anpep|Kitl|Itga1	-5.6	MyList
Reactome Gene Sets	6	R-MMU-196849	Metabolism of water-soluble vitamins and cofactors		-7.4	2.5	6.3	20641	107	2846	37	1.3	0.21	11433|11761|12494|14104|14276|14873|17250|17769|19225|20525|21452|23959|26363|52466|52552|54391|56738|59027|68421|68591|68646|74080|80285|105663|107885|109672|210009|211347|214424|225994|246703|268566|270685|547253|665563|671535|100039707	Acp5|Aox1|Cd38|Fasn|Folr2|Gsto1|Abcc1|Mthfr|Ptgs2|Slc2a1|Tcn2|Nt5e|Btd|Slc46a1|Parp8|Rfk|Mocs1|Nampt|Lmbrd1|Mocos|Nadk2|Nmnat3|Parp9|Thtpa|Mthfs|Cyb5a|Mtrr|Pank3|Parp16|Nmrk1|Naxe|Gphn|Mthfd1l|Parp14|Mthfd2l|Parp10|Mthfsl	-5.6	MyList
GO Biological Processes	19	GO:0044283	small molecule biosynthetic process	19_GO:0008152 metabolic process	-7.4	1.7	5.8	20641	405	2846	96	3.4	0.34	11305|11676|11690|11821|11886|11898|12850|13121|13244|13360|13614|13849|14104|14137|14385|14433|14571|14751|14873|15108|15357|15452|16828|16987|17001|17769|17855|17918|18194|18563|18627|18950|19224|19225|19378|20249|20250|20322|20750|20751|20773|20963|21391|21991|22259|23945|23959|54391|54447|54486|56473|56690|57874|60525|64292|66108|66447|66469|66775|66902|67078|67092|67426|67452|67876|68738|707…	Abca2|Aldoc|Alox5ap|Aprt|Asah1|Ass1|Coq7|Cyp51|Degs1|Dhcr7|Edn1|Ephx1|Fasn|Fdft1|Slc37a4|Gapdh|Gpd2|Gpi1|Gsto1|Hsd17b10|Hmgcr|Hprt|Ldha|Lss|Ltc4s|Mthfr|Mvk|Myo5a|Nsdhl|Pcx|Per2|Pnp|Ptgs1|Ptgs2|Aldh1a2|Scd1|Scd2|Sord|Spp1|Spr|Sptlc2|Syk|Tbxas1|Tpi1|Nr1h3|Mgll|Nt5e|Rfk|Asah2|Hpgds|Fads2|Mlycd|Hacd3|Acss2|Ptges|Ndufa9|Mgst3|Prxl2b|Hacd4|Mtap|Pgp|Gatm|Coq8a|Pnpla8|Coq10b|Acss1|Kynu|Tha1|Tm7sf2|Acsl3|…	-5.6	MyList
GO Biological Processes	19	GO:0016241	regulation of macroautophagy	19_GO:0008152 metabolic process	-7.4	2.4	6.2	20641	116	2846	39	1.4	0.22	11975|12176|13179|13853|15251|15368|15944|16151|18145|20333|20773|22084|22333|52639|54609|54636|56312|66597|66725|67846|70381|71648|72512|73205|75747|98732|104009|108079|108083|110147|117150|140742|170625|209131|230784|237782|257632|268656|320528	Atp6v0a1|Bnip3|Dcn|Epm2a|Hif1a|Hmox1|Irgm1|Ikbkg|Npc1|Sec22b|Sptlc2|Tsc2|Vdac1|Wipi1|Ubqln2|Wdr45|Nupr1|Trim13|Lrrk2|Tmem39a|Tecpr1|Optn|Sting1|C9orf72|Sesn3|Rab3gap2|Qsox1|Prkaa2|Pip4k2b|Ehmt2|Pip4k2c|Sesn1|Snx18|Snx30|Sesn2|Smcr8|Nod2|Sptlc1|Vps13c	-5.6	MyList
GO Biological Processes	19	GO:0051046	regulation of secretion	19_GO:0051179 localization	-7.3	1.5	5.7	20641	767	2846	159	5.6	0.43	11307|11480|11502|11540|11541|11542|11549|11845|11891|11938|12156|12215|12257|12286|12289|12489|12494|12495|12523|12753|12890|12894|12934|12953|13057|13121|13132|13418|13614|13618|13650|14127|14159|14182|14609|15107|15251|15357|15368|15466|15558|15893|15932|16159|16160|16175|16176|16181|16190|16193|16323|16409|16443|16452|16504|16783|16790|16854|16859|16897|16952|16971|17096|17386|17470|17918|180…	Abcg1|Acvr2a|Adam9|Adora2a|Adora2b|Adora3|Adra1a|Arf6|Rab27a|Atp2a2|Bmp2|Bsg|Tspo|Cacna1a|Cacna1d|Cd33|Cd38|Entpd1|Cd84|Clock|Cplx2|Cpt1a|Dpysl2|Cry2|Cyba|Cyp51|Dab2|Dnajc1|Edn1|Ednrb|Rhbdf1|Fcer1g|Fes|Fgfr1|Gja1|Hadh|Hif1a|Hmgcr|Hmox1|Hrh2|Htr2a|Ica1|Idua|Il12a|Il12b|Il1a|Il1b|Il1rn|Il4ra|Il6|Inhba|Itgam|Itsn1|Jak2|Kcnc3|Lamp1|Anpep|Lgals3|Lgals9|Llgl1|Anxa1|Lrp1|Lyn|Mmp13|Cd200|Myo5a|Septin2|Ne…	-5.5	MyList
KEGG Pathway	24	mmu05321	Inflammatory bowel disease		-7.3	3	6.4	20641	62	2846	26	0.91	0.18	14961|14998|14999|15000|15001|15002|15980|16159|16160|16161|16175|16176|16186|16190|16193|16476|17132|18018|18033|20846|20848|20849|60504|83430|209590|257632	H2-Ab1|H2-DMa|H2-DMb1|H2-DMb2|H2-Oa|H2-Ob|Ifngr2|Il12a|Il12b|Il12rb1|Il1a|Il1b|Il2rg|Il4ra|Il6|Jun|Maf|Nfatc1|Nfkb1|Stat1|Stat3|Stat4|Il21r|Il23a|Il23r|Nod2	-5.5	MyList
GO Biological Processes	19	GO:0098771	inorganic ion homeostasis	19_GO:0065007 biological regulation	-7.3	1.6	5.8	20641	518	2846	116	4.1	0.37	11535|11749|11750|11774|11820|11928|11938|11964|11972|11975|11984|12010|12028|12043|12176|12286|12349|12709|12768|12780|12870|13614|13618|14151|14182|14325|14385|15203|15251|15368|15558|15559|16175|16819|17750|17869|17918|18007|18173|18174|18441|18442|18754|19063|19165|19349|20293|20296|20304|20393|20498|20499|20530|20541|20544|20656|20750|20856|21391|21817|21939|22782|23959|26425|27057|30926|533…	Adm|Anxa6|Anxa7|Ap3b1|App|Atp1a1|Atp2a2|Atp6v1a|Atp6v0d1|Atp6v0a1|Atp6v0c|B2m|Bax|Bcl2|Bnip3|Cacna1a|Car2|Ckb|Ccr1|Abcc2|Cp|Edn1|Ednrb|Fech|Fgfr1|Ftl1|Slc37a4|Heph|Hif1a|Hmox1|Htr2a|Htr2b|Il1a|Lcn2|Mt2|Myc|Myo5a|Neo1|Slc11a1|Slc11a2|P2ry1|P2ry2|Prkce|Ppt1|Psen2|Rab7|Ccl12|Ccl2|Ccl5|Sgk1|Slc12a4|Slc12a7|Slc31a2|Slc8a1|Slc9a1|Sod2|Spp1|Stc2|Tbxas1|Tgm2|Cd40|Slc30a1|Nt5e|Nubp1|Ncoa4|Glrx3|Atp2a3|Vap…	-5.5	MyList
WikiPathways	27	WP2432	Spinal cord injury		-7.3	2.6	6.2	20641	99	2846	35	1.2	0.21	11846|11852|12227|12443|12567|13003|13197|13555|14130|14609|14825|15370|15894|15945|16175|16176|16177|16193|16423|16952|17381|17395|17869|18126|18208|18733|19262|20296|20310|22352|22695|24099|65079|68585|233781	Arg1|Rhob|Btg2|Ccnd1|Cdk4|Vcan|Gadd45a|E2f1|Fcgr2b|Gja1|Cxcl1|Nr4a1|Icam1|Cxcl10|Il1a|Il1b|Il1r1|Il6|Cd47|Anxa1|Mmp12|Mmp9|Myc|Nos2|Ntn1|Pirb|Ptpra|Ccl2|Cxcl2|Vim|Zfp36|Tnfsf13b|Rtn4r|Rtn4|Xylt1	-5.5	MyList
KEGG Pathway	24	mmu05171	Coronavirus disease - COVID-19		-7.3	1.9	5.9	20641	247	2846	66	2.3	0.28	11491|12259|12260|12262|12267|12273|12362|12981|12985|14962|15200|15945|15975|15976|16150|16151|16159|16160|16176|16179|16193|16195|16391|16476|16785|16898|17392|17857|17858|17874|18033|18035|18186|18707|19106|20293|20296|20846|20847|20848|20963|22371|23960|23961|50908|50909|54721|56417|56489|68028|71586|72512|74145|74769|76846|142980|170743|170744|216799|230073|246727|246728|246730|269261|317677…	Adam17|C1qa|C1qb|C1qc|C3ar1|C5ar1|Casp1|Csf2|Csf3|Cfb|Hbegf|Cxcl10|Ifnar1|Ifnar2|Ikbkb|Ikbkg|Il12a|Il12b|Il1b|Irak1|Il6|Il6st|Irf9|Jun|Rpsa|Rps2|Mmp3|Mx1|Mx2|Myd88|Nfkb1|Nfkbia|Nrp1|Pik3cd|Eif2ak2|Ccl12|Ccl2|Stat1|Stat2|Stat3|Syk|Vwf|Oas1g|Oas1b|C1s1|C1ra|Tyk2|Adar|Ikbke|Rpl22l1|Ifih1|Sting1|F13a1|Pik3cb|Rps9|Tlr3|Tlr7|Tlr8|Nlrp3|Ddx58|Oas3|Oas2|Oas1a|Rpl12|C1s2|Isg15	-5.5	MyList
GO Biological Processes	19	GO:0060761	negative regulation of response to cytokine stimulus	19_GO:0048519 negative regulation of biological process	-7.3	2.8	6.3	20641	74	2846	29	1	0.19	11846|13601|14456|16181|16193|16195|17381|18600|18983|19016|19264|20847|22040|23960|56045|56310|56417|56792|67338|73914|74256|78688|83433|114643|246727|246730|434341|547253|100038882	Arg1|Ecm1|Gas6|Il1rn|Il6|Il6st|Mmp12|Padi2|Cnot7|Pparg|Ptprc|Stat2|Trex1|Oas1g|Samhd1|Gps2|Adar|Stap1|Rffl|Irak3|Cyld|Nol3|Trem2|Oas1c|Oas3|Oas1a|Nlrc5|Parp14|Isg15	-5.5	MyList
GO Biological Processes	19	GO:0097193	intrinsic apoptotic signaling pathway	19_GO:0023052 signaling	-7.3	2.2	6	20641	163	2846	49	1.7	0.24	11669|12028|12043|12044|12045|12047|12050|12051|12125|12176|12368|12369|12575|13207|13555|14775|15254|15368|15937|15951|16452|17869|18432|18950|20656|26408|27280|50527|50883|53313|53323|55948|56312|56489|58801|65106|66626|66940|68048|69181|69601|74747|78688|81535|228026|319955|320709|329679|102639543	Aldh2|Bax|Bcl2|Bcl2a1a|Bcl2a1b|Bcl2a1d|Bcl2l2|Bcl3|Bcl2l11|Bnip3|Casp6|Casp7|Cdkn1a|Ddx5|E2f1|Gpx1|Hint1|Hmox1|Ier3|Ifi204|Jak2|Myc|Mybbp1a|Pnp|Sod2|Map3k5|Phlda3|Ero1a|Chek2|Atp2a3|Ube2k|Sfn|Nupr1|Ikbke|Pmaip1|Arl6ip5|Cdip1|Shisa5|Aen|Dyrk2|Dab2ip|Ddit4|Nol3|Sgpp1|Pdk1|Ercc6|Tmem117|Fnip2|Ifi206	-5.5	MyList
Reactome Gene Sets	6	R-MMU-983169	Class I MHC mediated antigen processing & presentation		-7.2	1.8	5.8	20641	342	2846	84	3	0.32	12010|12317|12491|12702|12703|13057|14129|14794|14828|14972|14990|14991|15007|15015|15018|15039|15040|15042|16912|16913|17533|17969|17970|18744|19171|19173|19175|19181|19186|19188|20333|20439|21354|21355|21356|21762|22187|22195|22200|22201|22319|22346|26443|26554|28105|30945|50789|53323|56228|56791|57296|59044|66105|67089|67138|67345|67731|68431|68854|69077|70247|70294|70620|71865|74153|74244|746…	B2m|Calr|Cd36|Socs3|Socs1|Cyba|Fcgr1|Spsb2|Hspa5|H2-K1|H2-M2|H2-M3|H2-Q10|H2-Q4|H2-Q7|H2-T22|H2-T23|H2-T24|Psmb9|Psmb8|Mrc1|Ncf1|Ncf2|Pja1|Psmb10|Psmb5|Psmb6|Psmc2|Psme1|Psme2|Sec22b|Siah2|Tap1|Tap2|Tapbp|Psmd2|Ubb|Ube2l3|Uba3|Uba1|Vamp3|Vhl|Psma6|Cul3|Trim36|Rnf19a|Fbxl3|Ube2k|Ube2j1|Ube2l6|Psmd8|Rnf130|Ube2d3|Psmc6|Herc6|Herc4|Fbxo32|Fbxl15|Asb11|Psmd11|Psmd1|Rnf126|Ube2v2|Fbxo30|Uba7|Atg7|Spsb…	-5.5	MyList
GO Biological Processes	19	GO:0002688	regulation of leukocyte chemotaxis	19_GO:0040011 locomotion	-7.2	2.4	6.1	20641	126	2846	41	1.4	0.22	11491|11629|11820|12261|12267|12273|12317|12768|12775|12977|13051|13614|14456|15945|16159|16176|17096|17524|18600|19229|19252|19271|19354|20293|20296|20304|20306|20312|21825|22339|22340|27218|56792|58217|74748|76763|83430|105722|110168|193385|257632	Adam17|Aif1|App|C1qbp|C3ar1|C5ar1|Calr|Ccr1|Ccr7|Csf1|Cx3cr1|Edn1|Gas6|Cxcl10|Il12a|Il1b|Lyn|Mpp1|Padi2|Ptk2b|Dusp1|Ptprj|Rac2|Ccl12|Ccl2|Ccl5|Ccl7|Cx3cl1|Thbs1|Vegfa|Vegfb|Slamf1|Stap1|Trem1|Slamf8|Mospd2|Il23a|Ano6|Gpr18|Ripor2|Nod2	-5.5	MyList
GO Biological Processes	19	GO:0002252	immune effector process	19_GO:0002376 immune system process	-7.2	1.6	5.7	20641	514	2846	115	4	0.37	11542|11745|11820|11891|12010|12042|12051|12258|12259|12260|12261|12262|12520|12611|12721|12890|13032|13036|13051|14127|14129|14130|14131|14190|14347|14961|14962|14991|14998|14999|15000|15001|15002|15170|15452|15510|15894|16159|16160|16190|16193|16408|16423|16449|16797|16848|16971|17079|17085|17096|17423|17474|17874|17969|18106|18124|18129|18173|18477|18636|18733|18753|18754|18826|18987|19165|192…	Adora3|Anxa3|App|Rab27a|B2m|Bcl10|Bcl3|Serping1|C1qa|C1qb|C1qbp|C1qc|Cd81|Cebpg|Coro1a|Cplx2|Ctsc|Ctsh|Cx3cr1|Fcer1g|Fcgr1|Fcgr2b|Fcgr3|Fgl2|Fut7|H2-Ab1|Cfb|H2-M3|H2-DMa|H2-DMb1|H2-DMb2|H2-Oa|H2-Ob|Ptpn6|Hprt|Hspd1|Icam1|Il12a|Il12b|Il4ra|Il6|Itgal|Cd47|Jag1|Lat|Lfng|Lrp1|Cd180|Ly9|Lyn|Ndst2|Clec4d|Myd88|Ncf1|Cd244a|Nr4a3|Notch2|Slc11a1|Prdx1|Cfp|Pirb|Prkcd|Prkce|Lcp1|Pou2f2|Psen2|Ptger4|Ptk2b|Pt…	-5.4	MyList
GO Biological Processes	19	GO:0002474	antigen processing and presentation of peptide antigen via MHC class I	19_GO:0002376 immune system process	-7.2	3.2	6.4	20641	55	2846	24	0.84	0.17	12010|12317|14127|14129|14131|14972|14990|14991|15007|15015|15018|15024|15039|15040|15042|21354|21355|21356|26888|73149|98682|110557|213233|269799	B2m|Calr|Fcer1g|Fcgr1|Fcgr3|H2-K1|H2-M2|H2-M3|H2-Q10|H2-Q4|H2-Q7|H2-T10|H2-T22|H2-T23|H2-T24|Tap1|Tap2|Tapbp|Clec4a2|Clec4a3|Mfsd6|H2-Q6|Tapbpl|Clec4a1	-5.4	MyList
GO Biological Processes	19	GO:0001910	regulation of leukocyte mediated cytotoxicity	19_GO:0002376 immune system process	-7.2	2.4	6.1	20641	122	2846	40	1.4	0.22	11846|12010|13051|14825|14972|14990|14991|15007|15015|15018|15024|15039|15040|15042|16159|16160|16197|16409|16783|16859|18950|19264|19294|20296|20311|20706|20723|20850|21354|21355|30925|52118|54725|56792|83430|93694|104709|110557|216869|223601	Arg1|B2m|Cx3cr1|Cxcl1|H2-K1|H2-M2|H2-M3|H2-Q10|H2-Q4|H2-Q7|H2-T10|H2-T22|H2-T23|H2-T24|Il12a|Il12b|Il7r|Itgam|Lamp1|Lgals9|Pnp|Ptprc|Nectin2|Ccl2|Cxcl5|Serpinb9b|Serpinb9|Stat5a|Tap1|Tap2|Slamf6|Pvr|Cadm1|Stap1|Il23a|Clec2d|Pik3r6|H2-Q6|Arrb2|Cyrib	-5.4	MyList
GO Biological Processes	19	GO:0007033	vacuole organization	19_GO:0009987 cellular process	-7.2	2.2	6	20641	164	2846	49	1.7	0.24	11432|11774|11938|11984|12721|12751|13033|13853|14339|14387|15932|15944|17158|19063|19349|26889|27419|29869|52639|54525|54609|54636|56318|56486|57436|60599|65114|66725|66734|67166|67841|69668|71398|72512|74244|75909|100226|105513|114128|195040|211286|214585|217893|223593|226421|228545|233979|245860|622976	Acp2|Ap3b1|Atp2a2|Atp6v0c|Coro1a|Tpp1|Ctsd|Epm2a|Aktip|Gaa|Idua|Irgm1|Man2a1|Ppt1|Rab7|Cln8|Naglu|Ulk2|Wipi1|Syt7|Ubqln2|Wdr45|Acpp|Gabarap|Gabarapl1|Trp53inp1|Vps35|Lrrk2|Map1lc3a|Arl8b|Atg3|Ccdc115|Tasl|Sting1|Atg7|Vmp1|Stx12|Chmp7|Laptm4b|Tmem199|Cln5|Spg11|Pacs2|Washc5|Rab7b|Vps18|Tpcn2|Atg9a|Gm6377	-5.4	MyList
GO Biological Processes	19	GO:0050801	ion homeostasis	19_GO:0065007 biological regulation	-7.2	1.6	5.7	20641	532	2846	118	4.1	0.37	11535|11749|11750|11774|11776|11820|11928|11938|11964|11972|11975|11984|12010|12028|12043|12176|12286|12349|12709|12768|12780|12870|13614|13618|14151|14182|14325|14385|15203|15251|15368|15558|15559|16175|16819|17750|17869|17918|18007|18173|18174|18441|18442|18754|19063|19165|19349|20293|20296|20304|20393|20498|20499|20530|20541|20544|20656|20750|20856|21391|21817|21939|22782|23959|26425|26570|270…	Adm|Anxa6|Anxa7|Ap3b1|Ap3d1|App|Atp1a1|Atp2a2|Atp6v1a|Atp6v0d1|Atp6v0a1|Atp6v0c|B2m|Bax|Bcl2|Bnip3|Cacna1a|Car2|Ckb|Ccr1|Abcc2|Cp|Edn1|Ednrb|Fech|Fgfr1|Ftl1|Slc37a4|Heph|Hif1a|Hmox1|Htr2a|Htr2b|Il1a|Lcn2|Mt2|Myc|Myo5a|Neo1|Slc11a1|Slc11a2|P2ry1|P2ry2|Prkce|Ppt1|Psen2|Rab7|Ccl12|Ccl2|Ccl5|Sgk1|Slc12a4|Slc12a7|Slc31a2|Slc8a1|Slc9a1|Sod2|Spp1|Stc2|Tbxas1|Tgm2|Cd40|Slc30a1|Nt5e|Nubp1|Slc7a11|Ncoa4|Gl…	-5.4	MyList
GO Biological Processes	19	GO:0034612	response to tumor necrosis factor	19_GO:0050896 response to stimulus	-7.2	2.1	6	20641	169	2846	50	1.8	0.25	11502|11770|11796|11797|11886|12192|12193|12370|12475|12631|16150|16193|16362|16365|16452|18033|18035|18126|19229|20293|20296|20299|20302|20303|20304|20305|20306|20308|20312|20846|21353|21873|21939|22029|22695|24099|54722|55932|56449|60595|66102|66107|66626|69601|98496|103213|108153|225028|230738|383619	Adam9|Fabp4|Birc3|Birc2|Asah1|Zfp36l1|Zfp36l2|Casp8|Cd14|Cfl1|Ikbkb|Il6|Irf1|Acod1|Jak2|Nfkb1|Nfkbia|Nos2|Ptk2b|Ccl12|Ccl2|Ccl22|Ccl3|Ccl4|Ccl5|Ccl6|Ccl7|Ccl9|Cx3cl1|Stat1|Tank|Tjp2|Cd40|Traf1|Zfp36|Tnfsf13b|Gsdme|Gbp3|Ybx3|Actn4|Cxcl16|Wfdc21|Cdip1|Dab2ip|Pid1|Traf3ip2|Adamts7|Map4k3|Zc3h12a|Aim2	-5.4	MyList
GO Biological Processes	19	GO:1900015	regulation of cytokine production involved in inflammatory response	19_GO:0032501 multicellular organismal process	-7.1	3.1	6.4	20641	59	2846	25	0.88	0.17	11513|14727|14728|15251|16172|16193|17874|18126|18807|19261|20848|26874|52392|54483|56644|67116|72993|83433|104759|229898|230738|245126|257632|268857|332579	Adcy7|Lilrb4b|Lilrb4a|Hif1a|Il17ra|Il6|Myd88|Nos2|Pld3|Sirpa|Stat3|Abcd2|Macir|Mefv|Clec7a|Cuedc2|Appl1|Trem2|Pld4|Gbp5|Zc3h12a|Tarm1|Nod2|Nlrc3|Card9	-5.4	MyList
GO Biological Processes	19	GO:0010595	positive regulation of endothelial cell migration	19_GO:0040011 locomotion	-7.1	2.5	6.1	20641	109	2846	37	1.3	0.21	11491|11541|11745|11852|12215|12317|12927|14182|14751|15251|15368|16416|16819|16952|17295|18186|18591|18707|19225|19229|20130|20620|20692|20850|21825|21939|22339|26406|30955|67916|70097|74030|74769|75723|79221|230738|240185	Adam17|Adora2b|Anxa3|Rhob|Bsg|Calr|Bcar1|Fgfr1|Gpi1|Hif1a|Hmox1|Itgb3|Lcn2|Anxa1|Met|Nrp1|Pdgfb|Pik3cd|Ptgs2|Ptk2b|Rras|Plk2|Sparc|Stat5a|Thbs1|Cd40|Vegfa|Map3k3|Pik3cg|Plpp3|Sash1|Rin2|Pik3cb|Amotl1|Hdac9|Zc3h12a|Jcad	-5.4	MyList
GO Biological Processes	19	GO:0030003	cellular cation homeostasis	19_GO:0065007 biological regulation	-7.1	1.7	5.7	20641	404	2846	95	3.3	0.34	11749|11750|11774|11820|11928|11938|11964|11972|11975|11984|12028|12043|12176|12349|12768|13614|14325|14385|15203|15251|15368|15558|15559|16175|16819|17750|17869|17918|18173|18174|18441|18442|18754|19063|19165|19349|20293|20296|20304|20393|20530|20541|20544|20750|20856|21817|21939|22782|26425|27057|30926|53313|56491|64209|65113|66168|66290|66500|66725|67547|67972|68428|68514|69597|69668|71398|722…	Anxa6|Anxa7|Ap3b1|App|Atp1a1|Atp2a2|Atp6v1a|Atp6v0d1|Atp6v0a1|Atp6v0c|Bax|Bcl2|Bnip3|Car2|Ccr1|Edn1|Ftl1|Slc37a4|Heph|Hif1a|Hmox1|Htr2a|Htr2b|Il1a|Lcn2|Mt2|Myc|Myo5a|Slc11a1|Slc11a2|P2ry1|P2ry2|Prkce|Ppt1|Psen2|Rab7|Ccl12|Ccl2|Ccl5|Sgk1|Slc31a2|Slc8a1|Slc9a1|Spp1|Stc2|Tgm2|Cd40|Slc30a1|Nubp1|Ncoa4|Glrx3|Atp2a3|Vapb|Herpud1|Ndfip1|Grina|Atp6v1g1|Slc30a7|Lrrk2|Slc39a8|Atp2b1|Steap3|Micu2|Afg3l2|Ccd…	-5.4	MyList
KEGG Pathway	24	mmu04218	Cellular senescence		-7.1	2.1	5.9	20641	184	2846	53	1.9	0.25	12192|12193|12289|12315|12334|12443|12445|12447|12530|12567|12575|12578|12579|13197|13555|14972|14990|14991|15007|15015|15018|15024|15039|15040|15042|16175|16193|16440|17246|17532|17869|17873|18018|18019|18033|18412|18707|19651|19744|20130|22084|22333|23882|26395|26396|26399|50883|66922|74769|103213|110157|110557|667803	Zfp36l1|Zfp36l2|Cacna1d|Calm3|Capn2|Ccnd1|Ccnd3|Ccne1|Cdc25a|Cdk4|Cdkn1a|Cdkn2a|Cdkn2b|Gadd45a|E2f1|H2-K1|H2-M2|H2-M3|H2-Q10|H2-Q4|H2-Q7|H2-T10|H2-T22|H2-T23|H2-T24|Il1a|Il6|Itpr3|Mdm2|Mras|Myc|Gadd45b|Nfatc1|Nfatc2|Nfkb1|Sqstm1|Pik3cd|Rbl2|Rheb|Rras|Tsc2|Vdac1|Gadd45g|Map2k1|Map2k2|Map2k6|Chek2|Rras2|Pik3cb|Traf3ip2|Raf1|H2-Q6|H2-T-ps	-5.4	MyList
GO Biological Processes	19	GO:0032648	regulation of interferon-beta production	19_GO:0032501 multicellular organismal process	-7.1	2.9	6.3	20641	67	2846	27	0.95	0.18	15975|16362|19247|19261|19280|19696|23960|28185|54123|64685|66878|71586|72512|80861|97165|114643|142980|170743|170744|230073|245860|246727|246728|246730|268857|270151|100038882	Ifnar1|Irf1|Ptpn11|Sirpa|Ptprs|Rel|Oas1g|Tomm70a|Irf7|Nmi|Riok3|Ifih1|Sting1|Dhx58|Hmgb2|Oas1c|Tlr3|Tlr7|Tlr8|Ddx58|Atg9a|Oas3|Oas2|Oas1a|Nlrc3|Nlrx1|Isg15	-5.4	MyList
GO Biological Processes	19	GO:0034976	response to endoplasmic reticulum stress	19_GO:0050896 response to stimulus	-7.1	2	5.9	20641	219	2846	60	2.1	0.27	11993|12028|12043|12125|12304|12317|12443|14084|14828|16476|17118|17973|17974|18023|18858|19106|19246|19417|20856|21825|26408|27362|27368|28146|50527|52551|53313|53323|54197|54609|56228|56491|56709|56807|58801|59007|64209|66597|67089|67812|68018|69601|70604|74126|76072|76299|108687|108954|109815|192193|208647|214424|217069|226641|230249|230784|231630|320709|329795|100037258	Aup1|Bax|Bcl2|Bcl2l11|Pdia4|Calr|Ccnd1|Faf1|Hspa5|Jun|Marcks|Nck1|Nck2|Nfe2l1|Pmp22|Eif2ak2|Ptpn1|Rasgrf1|Stc2|Thbs1|Map3k5|Dnajb9|Tbl2|Serp1|Ero1a|Sgta|Atp2a3|Ube2k|Rnf5|Ubqln2|Ube2j1|Vapb|Dnajb12|Scamp5|Pmaip1|Ngly1|Herpud1|Trim13|Psmc6|Ubxn4|Cert1|Dab2ip|Dnajb14|Syvn1|Rnf183|Erp44|Edem2|Ppp1r15b|Selenos|Edem1|Creb3l2|Parp16|Trim25|Atf6|Ecpas|Sesn2|Ficd|Tmem117|Tmem67|Dnajc3	-5.3	MyList
GO Biological Processes	19	GO:0071674	mononuclear cell migration	19_GO:0040011 locomotion	-7.1	2.6	6.2	20641	92	2846	33	1.2	0.2	12642|12775|14345|14347|14456|15894|15945|16401|16408|16456|16854|16952|18591|19261|20209|20293|20296|20299|20302|20303|20304|20305|20306|20308|20312|28240|54725|66102|76088|98365|101502|105722|246177	Ch25h|Ccr7|Fut4|Fut7|Gas6|Icam1|Cxcl10|Itga4|Itgal|F11r|Lgals3|Anxa1|Pdgfb|Sirpa|Saa2|Ccl12|Ccl2|Ccl22|Ccl3|Ccl4|Ccl5|Ccl6|Ccl7|Ccl9|Cx3cl1|Trpm2|Cadm1|Cxcl16|Dock8|Slamf9|Hsd3b7|Ano6|Myo1g	-5.3	MyList
GO Biological Processes	19	GO:0032733	positive regulation of interleukin-10 production	19_GO:0048518 positive regulation of biological process	-7.1	3.5	6.5	20641	41	2846	20	0.7	0.16	12051|12487|14127|15234|15510|16160|16193|16859|19219|20848|20963|22164|60533|74131|80385|83430|83433|213208|257632|100038882	Bcl3|Cd28|Fcer1g|Hgf|Hspd1|Il12b|Il6|Lgals9|Ptger4|Stat3|Syk|Tnfsf4|Cd274|Sash3|Tusc2|Il23a|Trem2|Il20rb|Nod2|Isg15	-5.3	MyList
GO Biological Processes	19	GO:1901342	regulation of vasculature development	19_GO:0032502 developmental process	-7.1	1.8	5.8	20641	313	2846	78	2.7	0.31	11535|11745|11852|12226|12267|12273|12387|12491|12767|12796|13036|13051|13179|13197|13601|13805|13854|15234|15251|15368|15586|15945|16175|16176|16402|16416|16854|17125|17395|18186|18576|18707|19016|19219|19229|20130|20193|20296|20304|20312|20351|20620|20684|20692|20846|20848|21825|21826|21872|21939|22339|22340|27279|53415|54601|56299|58861|67154|68585|69601|70097|74769|100952|104709|107702|112405…	Adm|Anxa3|Rhob|Btg1|C3ar1|C5ar1|Ctnnb1|Cd36|Cxcr4|Camp|Ctsh|Cx3cr1|Dcn|Gadd45a|Ecm1|Eng|Epn1|Hgf|Hif1a|Hmox1|Hyal1|Cxcl10|Il1a|Il1b|Itga5|Itgb3|Lgals3|Smad1|Mmp9|Nrp1|Pde3b|Pik3cd|Pparg|Ptger4|Ptk2b|Rras|S100a1|Ccl2|Ccl5|Cx3cl1|Sema4a|Plk2|Sp100|Sparc|Stat1|Stat3|Thbs1|Thbs2|Tjp1|Cd40|Vegfa|Vegfb|Tnfrsf12a|Htatip2|Foxo4|Fkbpl|Cysltr1|Mtdh|Rtn4|Dab2ip|Sash1|Pik3cb|Emilin1|Pik3r6|Rnh1|Egln1|Tlr3|St…	-5.3	MyList
KEGG Pathway	24	mmu04933	AGE-RAGE signaling pathway in diabetic complications		-7	2.5	6.1	20641	101	2846	35	1.2	0.21	12028|12043|12443|12567|12576|12842|12843|13367|13614|14268|15894|16175|16176|16193|16452|16476|17390|18018|18033|18707|18712|18753|18754|18796|18797|18798|20293|20296|20846|20848|20850|21824|22339|22340|74769	Bax|Bcl2|Ccnd1|Cdk4|Cdkn1b|Col1a1|Col1a2|Diaph1|Edn1|Fn1|Icam1|Il1a|Il1b|Il6|Jak2|Jun|Mmp2|Nfatc1|Nfkb1|Pik3cd|Pim1|Prkcd|Prkce|Plcb2|Plcb3|Plcb4|Ccl12|Ccl2|Stat1|Stat3|Stat5a|Thbd|Vegfa|Vegfb|Pik3cb	-5.3	MyList
Reactome Gene Sets	6	R-MMU-9711123	Cellular response to chemical stress		-7	2.2	5.9	20641	156	2846	47	1.7	0.24	11758|12013|12359|13057|14775|14782|15368|16912|16913|17135|17250|17969|17970|17992|18412|18477|19171|19173|19175|19181|19186|19188|20463|20466|20656|20657|21762|22187|26443|26554|50493|50527|50758|54683|57296|67089|69077|70247|72416|75747|76650|109151|140742|229003|230784|233016|100126824	Prdx6|Bach1|Cat|Cyba|Gpx1|Gsr|Hmox1|Psmb9|Psmb8|Mafk|Abcc1|Ncf1|Ncf2|Ndufa4|Sqstm1|Prdx1|Psmb10|Psmb5|Psmb6|Psmc2|Psme1|Psme2|Cox7a2l|Sin3a|Sod2|Sod3|Psmd2|Ubb|Psma6|Cul3|Txnrd1|Ero1a|Fbxl17|Prdx5|Psmd8|Psmc6|Psmd11|Psmd1|Lrpprc|Sesn3|Srxn1|Chd9|Sesn1|Helz2|Sesn2|Blvrb|Sco2	-5.3	MyList
GO Biological Processes	19	GO:0045732	positive regulation of protein catabolic process	19_GO:0048518 positive regulation of biological process	-7	2	5.8	20641	225	2846	61	2.1	0.27	11305|11502|11820|11983|12520|12795|13032|13132|14084|14609|14629|15511|15937|16176|16835|16971|17246|18245|19165|19229|19349|19358|20128|20333|20620|20660|21929|21944|22350|27373|30945|52551|53312|54609|56312|56486|64209|64383|65113|65114|66245|66725|68034|68854|69601|70620|71816|74244|83433|83814|99929|100494|107568|170930|210992|211770|224703|232334|244667|268291|329795	Abca2|Adam9|App|Atpif1|Cd81|Plk3|Ctsc|Dab2|Faf1|Gja1|Gclc|Hspa1b|Ier3|Il1b|Ldlr|Lrp1|Mdm2|Oaz1|Psen2|Ptk2b|Rab7|Rad23a|Trim30a|Sec22b|Plk2|Sorl1|Tnfaip3|Tnfsf12|Ezr|Csnk1e|Rnf19a|Sgta|Nub1|Ubqln2|Nupr1|Gabarap|Herpud1|Sirt2|Ndfip1|Vps35|Hspbp1|Lrrk2|Fam122a|Asb11|Dab2ip|Ube2v2|Rnf180|Atg7|Trem2|Nedd4l|Tiparp|Zfand2a|Wwp1|Sumo2|Lpcat1|Trib1|Marchf2|Vgll4|Disc1|Rnf217|Tmem67	-5.3	MyList
GO Biological Processes	19	GO:0032722	positive regulation of chemokine production	19_GO:0048518 positive regulation of biological process	-7	2.7	6.2	20641	84	2846	31	1.1	0.19	11491|11541|11629|11820|12523|12655|16170|16172|16175|16176|16190|16193|16859|16971|17874|18442|19106|20304|20963|22164|23960|50706|68279|114643|142980|170743|233079|246727|246730|257632|332579	Adam17|Adora2b|Aif1|App|Cd84|Chil3|Il16|Il17ra|Il1a|Il1b|Il4ra|Il6|Lgals9|Lrp1|Myd88|P2ry2|Eif2ak2|Ccl5|Syk|Tnfsf4|Oas1g|Postn|Mcoln2|Oas1c|Tlr3|Tlr7|Ffar2|Oas3|Oas1a|Nod2|Card9	-5.3	MyList
GO Biological Processes	19	GO:0002718	regulation of cytokine production involved in immune response	19_GO:0002376 immune system process	-7	2.5	6.1	20641	97	2846	34	1.2	0.2	11846|12010|12491|12520|14127|14727|14728|15368|16176|16177|16193|16453|18124|22164|27218|58185|64297|67116|68585|69550|73914|74048|74131|142980|210808|214855|216799|230073|230979|233079|240354|257632|327957|329260	Arg1|B2m|Cd36|Cd81|Fcer1g|Lilrb4b|Lilrb4a|Hmox1|Il1b|Il1r1|Il6|Jak3|Nr4a3|Tnfsf4|Slamf1|Rsad2|Gprc5b|Cuedc2|Rtn4|Bst2|Irak3|Vsir|Sash3|Tlr3|Lacc1|Arid5a|Nlrp3|Ddx58|Tnfrsf14|Ffar2|Malt1|Nod2|Scimp|Dennd1b	-5.2	MyList
GO Biological Processes	19	GO:0032660	regulation of interleukin-17 production	19_GO:0032501 multicellular organismal process	-7	3.4	6.4	20641	45	2846	21	0.74	0.16	16159|16160|16161|16193|16452|17085|17874|18413|20539|22164|22724|30925|54721|74048|76438|80385|83430|209590|214855|257632|332579	Il12a|Il12b|Il12rb1|Il6|Jak2|Ly9|Myd88|Osm|Slc7a5|Tnfsf4|Zbtb7b|Slamf6|Tyk2|Vsir|Rftn1|Tusc2|Il23a|Il23r|Arid5a|Nod2|Card9	-5.2	MyList
GO Biological Processes	19	GO:0045765	regulation of angiogenesis	19_GO:0032502 developmental process	-7	1.8	5.7	20641	309	2846	77	2.7	0.3	11535|11745|11852|12226|12267|12273|12387|12491|12767|12796|13036|13051|13179|13197|13601|13805|13854|15234|15251|15368|15586|15945|16175|16176|16402|16416|16854|17125|17395|18186|18576|18707|19016|19229|20130|20193|20296|20304|20312|20351|20620|20684|20692|20846|20848|21825|21826|21872|21939|22339|22340|27279|53415|54601|56299|58861|67154|68585|69601|70097|74769|100952|104709|107702|112405|14298…	Adm|Anxa3|Rhob|Btg1|C3ar1|C5ar1|Ctnnb1|Cd36|Cxcr4|Camp|Ctsh|Cx3cr1|Dcn|Gadd45a|Ecm1|Eng|Epn1|Hgf|Hif1a|Hmox1|Hyal1|Cxcl10|Il1a|Il1b|Itga5|Itgb3|Lgals3|Smad1|Mmp9|Nrp1|Pde3b|Pik3cd|Pparg|Ptk2b|Rras|S100a1|Ccl2|Ccl5|Cx3cl1|Sema4a|Plk2|Sp100|Sparc|Stat1|Stat3|Thbs1|Thbs2|Tjp1|Cd40|Vegfa|Vegfb|Tnfrsf12a|Htatip2|Foxo4|Fkbpl|Cysltr1|Mtdh|Rtn4|Dab2ip|Sash1|Pik3cb|Emilin1|Pik3r6|Rnh1|Egln1|Tlr3|Stab1|Flc…	-5.2	MyList
GO Biological Processes	19	GO:0002704	negative regulation of leukocyte mediated immunity	19_GO:0002376 immune system process	-7	2.8	6.2	20641	76	2846	29	1	0.19	11622|11846|12523|13051|14130|14204|14727|14728|15170|15368|16197|16453|16859|19264|20706|20723|20737|21354|21355|27218|65113|69550|74048|93694|109934|213208|216869|217303|257632	Ahr|Arg1|Cd84|Cx3cr1|Fcgr2b|Il4i1|Lilrb4b|Lilrb4a|Ptpn6|Hmox1|Il7r|Jak3|Lgals9|Ptprc|Serpinb9b|Serpinb9|Spn|Tap1|Tap2|Slamf1|Ndfip1|Bst2|Vsir|Clec2d|Abr|Il20rb|Arrb2|Cd300a|Nod2	-5.2	MyList
WikiPathways	27	WP450	IL-2 signaling pathway		-7	2.8	6.2	20641	76	2846	29	1	0.19	12043|12508|12700|12702|12703|15170|15894|16184|16186|16452|16453|17096|18033|18707|19229|19247|20846|20848|20850|20963|23872|26395|26396|27979|30955|56324|64685|74769|110157	Bcl2|Cd53|Cish|Socs3|Socs1|Ptpn6|Icam1|Il2ra|Il2rg|Jak2|Jak3|Lyn|Nfkb1|Pik3cd|Ptk2b|Ptpn11|Stat1|Stat3|Stat5a|Syk|Ets2|Map2k1|Map2k2|Eif3b|Pik3cg|Stam2|Nmi|Pik3cb|Raf1	-5.2	MyList
KEGG Pathway	24	mmu00480	Glutathione metabolism		-7	2.8	6.2	20641	72	2846	28	0.98	0.19	11758|14629|14630|14775|14782|14857|14858|14859|14860|14862|14863|14871|14872|14873|16790|20603|54486|56615|66073|66447|75886|103140|110175|110208|211666|269951|625249|100042295	Prdx6|Gclc|Gclm|Gpx1|Gsr|Gsta1|Gsta2|Gsta3|Gsta4|Gstm1|Gstm2|Gstt1|Gstt2|Gsto1|Anpep|Sms|Hpgds|Mgst1|Txndc12|Mgst3|Gstt4|Gstt3|Ggct|Pgd|Mgst2|Idh2|Gpx4|Gm3776	-5.2	MyList
GO Biological Processes	19	GO:0032481	positive regulation of type I interferon production	19_GO:0048518 positive regulation of biological process	-7	2.8	6.2	20641	72	2846	28	0.98	0.19	12475|14433|15510|15975|16179|16362|17381|17874|19247|20846|20963|23960|28185|54123|66878|71586|72512|80861|97165|114643|142980|170743|170744|230073|246727|246728|246730|100038882	Cd14|Gapdh|Hspd1|Ifnar1|Irak1|Irf1|Mmp12|Myd88|Ptpn11|Stat1|Syk|Oas1g|Tomm70a|Irf7|Riok3|Ifih1|Sting1|Dhx58|Hmgb2|Oas1c|Tlr3|Tlr7|Tlr8|Ddx58|Oas3|Oas2|Oas1a|Isg15	-5.2	MyList
GO Biological Processes	19	GO:0009611	response to wounding	19_GO:0050896 response to stimulus	-7	1.7	5.7	20641	385	2846	91	3.2	0.33	11535|11749|11774|11891|12028|12043|12192|12193|12258|12476|12495|12575|12633|12842|12845|13805|14067|14268|14456|14674|14728|14775|15170|15200|15251|15368|16175|16193|16416|16452|16476|16779|16948|17289|17381|17390|18129|18173|18441|18591|18717|18788|18792|18826|19016|19124|19128|19271|20296|20312|20511|20656|20807|20971|21824|21857|21923|21929|22003|22240|22339|22371|22695|23789|23972|26395|265…	Adm|Anxa6|Ap3b1|Rab27a|Bax|Bcl2|Zfp36l1|Zfp36l2|Serping1|Cd151|Entpd1|Cdkn1a|Cflar|Col1a1|Comp|Eng|F5|Fn1|Gas6|Gna13|Lilrb4a|Gpx1|Ptpn6|Hbegf|Hif1a|Hmox1|Il1a|Il6|Itgb3|Jak2|Jun|Lamb2|Lox|Mertk|Mmp12|Mmp2|Notch2|Slc11a1|P2ry1|Pdgfb|Pip5k1c|Serpinb2|Plau|Lcp1|Pparg|Procr|Pros1|Ptprj|Ccl2|Cx3cl1|Slc1a2|Sod2|Srf|Sdc4|Thbd|Timp1|Tnc|Tnfaip3|Tpm1|Dpysl3|Vegfa|Vwf|Zfp36|Coro1b|Papss2|Map2k1|Slc7a11|Map…	-5.2	MyList
GO Biological Processes	19	GO:1901214	regulation of neuron death	19_GO:0050789 regulation of biological process	-7	1.7	5.7	20641	396	2846	93	3.3	0.33	11540|11603|11820|12028|12043|12125|12227|12259|12273|12286|12334|12362|12368|12370|12387|12443|12721|12977|13051|14130|14362|14629|14630|14751|15251|15368|15505|15510|16150|16176|16193|16195|16409|16443|16452|16476|16819|16971|17250|17470|17970|18007|18104|18124|18148|18186|18227|19063|19229|20293|20296|20302|20304|20312|20471|20656|20660|20817|20848|22187|22339|22340|26408|26570|28240|56086|563…	Adora2a|Agrn|App|Bax|Bcl2|Bcl2l11|Btg2|C1qa|C5ar1|Cacna1a|Capn2|Casp1|Casp6|Casp8|Ctnnb1|Ccnd1|Coro1a|Csf1|Cx3cr1|Fcgr2b|Fzd1|Gclc|Gclm|Gpi1|Hif1a|Hmox1|Hsph1|Hspd1|Ikbkb|Il1b|Il6|Il6st|Itgam|Itsn1|Jak2|Jun|Lcn2|Lrp1|Abcc1|Cd200|Ncf2|Neo1|Nqo1|Nr4a3|Npm1|Nrp1|Nr4a2|Ppt1|Ptk2b|Ccl12|Ccl2|Ccl3|Ccl5|Cx3cl1|Six1|Sod2|Sorl1|Srpk2|Stat3|Ubb|Vegfa|Vegfb|Map3k5|Slc7a11|Trpm2|Set|Nupr1|Cd200r1|Pmaip1|Ctsz…	-5.2	MyList
GO Biological Processes	19	GO:0046631	alpha-beta T cell activation	19_GO:0002376 immune system process	-7	2.6	6.1	20641	93	2846	33	1.2	0.2	11352|12043|12051|13039|14347|14728|14991|16159|16160|16193|16362|16952|17085|17869|19156|19219|20230|20351|20737|20848|20963|21949|22164|22724|23882|26888|30925|53314|58185|73149|110168|233912|269799	Abl2|Bcl2|Bcl3|Ctsl|Fut7|Lilrb4a|H2-M3|Il12a|Il12b|Il6|Irf1|Anxa1|Ly9|Myc|Psap|Ptger4|Satb1|Sema4a|Spn|Stat3|Syk|Tnfsf8|Tnfsf4|Zbtb7b|Gadd45g|Clec4a2|Slamf6|Batf|Rsad2|Clec4a3|Gpr18|Armc5|Clec4a1	-5.2	MyList
GO Biological Processes	19	GO:0031343	positive regulation of cell killing	19_GO:0048518 positive regulation of biological process	-6.9	2.5	6	20641	102	2846	35	1.2	0.21	11846|12010|12125|14825|14972|14990|14991|15007|15015|15018|15024|15039|15040|15042|16159|16160|16409|16783|18126|18950|19264|19294|20296|20850|20963|21355|30925|52118|54725|56644|56792|76055|83430|110557|223601	Arg1|B2m|Bcl2l11|Cxcl1|H2-K1|H2-M2|H2-M3|H2-Q10|H2-Q4|H2-Q7|H2-T10|H2-T22|H2-T23|H2-T24|Il12a|Il12b|Itgam|Lamp1|Nos2|Pnp|Ptprc|Nectin2|Ccl2|Stat5a|Syk|Tap2|Slamf6|Pvr|Cadm1|Clec7a|Stap1|Oga|Il23a|H2-Q6|Cyrib	-5.2	MyList
GO Biological Processes	19	GO:0043124	negative regulation of I-kappaB kinase/NF-kappaB signaling	19_GO:0023052 signaling	-6.9	3.3	6.3	20641	49	2846	22	0.77	0.16	12370|14727|14728|20846|21353|21885|21929|26390|57783|66878|66949|69601|71648|74734|83433|230738|232941|243910|268857|270151|414084|433759	Casp8|Lilrb4b|Lilrb4a|Stat1|Tank|Tle1|Tnfaip3|Mapkbp1|Tnip1|Riok3|Trim59|Dab2ip|Optn|Rhoh|Trem2|Zc3h12a|Ppm1n|Nfkbid|Nlrc3|Nlrx1|Tnip3|Hdac1	-5.2	MyList
GO Biological Processes	19	GO:0050708	regulation of protein secretion	19_GO:0051179 localization	-6.9	1.8	5.7	20641	305	2846	76	2.7	0.3	11307|11502|11540|11845|12215|12289|12489|12494|12753|12894|13121|13418|13650|14609|15107|15251|15357|15893|15932|16159|16160|16175|16176|16193|16452|16897|16952|16971|17386|17470|18007|18126|18575|18576|18627|18641|18642|18754|19016|19219|19247|20304|20501|20609|20677|20787|21416|22228|22259|22350|28146|28240|50790|54525|56401|57915|58185|65114|67389|67397|74244|75767|76055|78808|78894|80885|834…	Abcg1|Adam9|Adora2a|Arf6|Bsg|Cacna1d|Cd33|Cd38|Clock|Cpt1a|Cyp51|Dnajc1|Rhbdf1|Gja1|Hadh|Hif1a|Hmgcr|Ica1|Idua|Il12a|Il12b|Il1a|Il1b|Il6|Jak2|Llgl1|Anxa1|Lrp1|Mmp13|Cd200|Neo1|Nos2|Pde1c|Pde3b|Per2|Pfkl|Pfkm|Prkce|Pparg|Ptger4|Ptpn11|Ccl5|Slc16a1|Sstr5|Sox4|Srebf1|Tcf7l2|Ucp2|Nr1h3|Ezr|Serp1|Trpm2|Acsl4|Syt7|P3h1|Tbc1d1|Rsad2|Vps35|C1qtnf12|Erp29|Atg7|Rab11fip1|Oga|Stxbp5|Aacs|Hcar2|Trem2|Klf7|Gl…	-5.2	MyList
GO Biological Processes	19	GO:0032787	monocarboxylic acid metabolic process	19_GO:0008152 metabolic process	-6.9	1.6	5.6	20641	521	2846	115	4	0.37	11363|11370|11529|11532|11676|11690|11770|11886|12491|12780|12894|13110|13244|13614|13849|13850|14081|14104|14204|14385|14433|14635|14751|14775|15107|15108|15251|16828|16889|17001|17918|18124|18293|18563|18627|18641|18642|18786|19016|19224|19225|19378|20249|20250|20397|21391|21991|22236|22259|23945|26363|26457|26464|26569|26874|27052|50790|54447|54486|55951|56357|56473|56690|56695|57874|60525|642…	Acadl|Acadvl|Adh7|Adh5|Aldoc|Alox5ap|Fabp4|Asah1|Cd36|Abcc2|Cpt1a|Cyp2j6|Degs1|Edn1|Ephx1|Ephx2|Acsl1|Fasn|Il4i1|Slc37a4|Gapdh|Galk1|Gpi1|Gpx1|Hadh|Hsd17b10|Hif1a|Ldha|Lipa|Ltc4s|Myo5a|Nr4a3|Ogdh|Pcx|Per2|Pfkl|Pfkm|Plaa|Pparg|Ptgs1|Ptgs2|Aldh1a2|Scd1|Scd2|Sgpl1|Tbxas1|Tpi1|Ugt1a2|Nr1h3|Mgll|Btd|Slc27a1|Vnn3|Slc27a4|Abcd2|Aoah|Acsl4|Asah2|Hpgds|Mpc1|Ivd|Fads2|Mlycd|Pnkd|Hacd3|Acss2|Ptges|Aig1|Prxl…	-5.2	MyList
KEGG Pathway	24	mmu05135	Yersinia infection		-6.9	2.3	5.9	20641	134	2846	42	1.5	0.23	11461|11845|11867|12362|12927|14268|14682|16150|16151|16176|16179|16193|16401|16402|16476|16797|16822|17874|18018|18019|18033|18035|18707|18717|19229|19354|20111|20112|20293|20296|22376|23880|26395|26396|26399|54353|54483|66713|68089|74769|108100|216799	Actb|Arf6|Arpc1b|Casp1|Bcar1|Fn1|Gnaq|Ikbkb|Ikbkg|Il1b|Irak1|Il6|Itga4|Itga5|Jun|Lat|Lcp2|Myd88|Nfatc1|Nfatc2|Nfkb1|Nfkbia|Pik3cd|Pip5k1c|Ptk2b|Rac2|Rps6ka1|Rps6ka2|Ccl12|Ccl2|Was|Fyb|Map2k1|Map2k2|Map2k6|Skap2|Mefv|Actr2|Arpc4|Pik3cb|Baiap2|Nlrp3	-5.2	MyList
GO Biological Processes	19	GO:0002700	regulation of production of molecular mediator of immune response	19_GO:0002376 immune system process	-6.9	2.1	5.8	20641	177	2846	51	1.8	0.25	11846|12010|12483|12487|12491|12520|14127|14130|14727|14728|14751|15368|16176|16177|16190|16193|16453|18106|18124|19264|20926|21929|21939|22040|22164|27218|27362|51869|58185|64297|65113|67116|68585|69550|72103|73914|74048|74131|142980|210808|214855|216799|230073|230979|232811|233079|240354|257632|327957|329260|619441	Arg1|B2m|Cd22|Cd28|Cd36|Cd81|Fcer1g|Fcgr2b|Lilrb4b|Lilrb4a|Gpi1|Hmox1|Il1b|Il1r1|Il4ra|Il6|Jak3|Cd244a|Nr4a3|Ptprc|Supt6|Tnfaip3|Cd40|Trex1|Tnfsf4|Slamf1|Dnajb9|Rif1|Rsad2|Gprc5b|Ndfip1|Cuedc2|Rtn4|Bst2|Aplf|Irak3|Vsir|Sash3|Tlr3|Lacc1|Arid5a|Nlrp3|Ddx58|Tnfrsf14|Kmt5c|Ffar2|Malt1|Nod2|Scimp|Dennd1b|Tnfsfm13	-5.2	MyList
KEGG Pathway	24	mmu04662	B cell receptor signaling pathway		-6.9	2.7	6.1	20641	81	2846	30	1.1	0.19	12042|12483|12517|12520|14130|14728|15170|16150|16151|16476|17096|18018|18019|18033|18035|18037|18707|18725|18733|19354|20963|26395|26396|68713|74769|83490|110157|240354|100038909|100041146	Bcl10|Cd22|Cd72|Cd81|Fcgr2b|Lilrb4a|Ptpn6|Ikbkb|Ikbkg|Jun|Lyn|Nfatc1|Nfatc2|Nfkb1|Nfkbia|Nfkbie|Pik3cd|Pira2|Pirb|Rac2|Syk|Map2k1|Map2k2|Ifitm1|Pik3cb|Pik3ap1|Raf1|Malt1|Pira12|Pira13	-5.1	MyList
GO Biological Processes	19	GO:0008015	blood circulation	19_GO:0032501 multicellular organismal process	-6.8	1.7	5.6	20641	437	2846	100	3.5	0.35	11532|11535|11540|11541|11549|11610|11622|11928|12267|12289|12491|12494|12767|12843|12845|13057|13614|13618|13805|13850|14067|14387|14456|14609|14629|14630|14673|14674|14682|14775|15251|15357|15368|15466|15558|15559|15566|15894|15902|15937|16456|16790|17130|17295|17390|17423|17970|18126|18441|18442|18591|18627|18797|19016|19165|19224|19225|19245|19271|19735|20112|20266|20303|20312|20541|20648|206…	Adh5|Adm|Adora2a|Adora2b|Adra1a|Agtrap|Ahr|Atp1a1|C3ar1|Cacna1d|Cd36|Cd38|Cxcr4|Col1a2|Comp|Cyba|Edn1|Ednrb|Eng|Ephx2|F5|Gaa|Gas6|Gja1|Gclc|Gclm|Gna12|Gna13|Gnaq|Gpx1|Hif1a|Hmgcr|Hmox1|Hrh2|Htr2a|Htr2b|Htr7|Icam1|Id2|Ier3|F11r|Anpep|Smad6|Met|Mmp2|Ndst2|Ncf2|Nos2|P2ry1|P2ry2|Pdgfb|Per2|Plcb3|Pparg|Psen2|Ptgs1|Ptgs2|Ptp4a3|Ptprj|Rgs2|Rps6ka2|Scn1b|Ccl4|Cx3cl1|Slc8a1|Snta1|Sod2|Sod3|Tbxas1|Tjp1|Tjp…	-5.1	MyList
GO Biological Processes	19	GO:2000318	positive regulation of T-helper 17 type immune response	19_GO:0002376 immune system process	-6.8	5.1	6.8	20641	17	2846	12	0.42	0.12	16160|16161|16452|54721|80859|83430|209590|214855|216799|240354|243910|332579	Il12b|Il12rb1|Jak2|Tyk2|Nfkbiz|Il23a|Il23r|Arid5a|Nlrp3|Malt1|Nfkbid|Card9	-5.1	MyList
GO Biological Processes	19	GO:0008610	lipid biosynthetic process	19_GO:0008152 metabolic process	-6.8	1.6	5.5	20641	517	2846	114	4	0.37	11305|11886|12257|12642|12700|12702|12703|13121|13139|13244|13360|13614|14081|14104|14137|14345|15108|15357|16987|17001|17855|17918|18194|18700|18707|18717|19012|19224|19225|19378|20249|20250|20441|20442|20443|20444|20773|20787|21391|22234|22259|23945|26457|26878|27392|28169|30955|30960|50790|52123|54447|54486|56348|56473|56690|57370|57874|60525|64292|64296|66459|66469|66775|67452|67630|67800|682…	Abca2|Asah1|Tspo|Ch25h|Cish|Socs3|Socs1|Cyp51|Dgka|Degs1|Dhcr7|Edn1|Acsl1|Fasn|Fdft1|Fut4|Hsd17b10|Hmgcr|Lss|Ltc4s|Mvk|Myo5a|Nsdhl|Piga|Pik3cd|Pip5k1c|Plpp1|Ptgs1|Ptgs2|Aldh1a2|Scd1|Scd2|St3gal3|St3gal1|St3gal4|St3gal2|Sptlc2|Srebf1|Tbxas1|Ugcg|Nr1h3|Mgll|Slc27a1|B3galt2|Pign|Agpat3|Pik3cg|Vapa|Acsl4|Agpat5|Asah2|Hpgds|Hsd17b12|Fads2|Mlycd|B4galt3|Hacd3|Acss2|Ptges|Abhd8|Pyurf|Prxl2b|Hacd4|Pnpla8…	-5.1	MyList
GO Biological Processes	19	GO:0045860	positive regulation of protein kinase activity	19_GO:0048518 positive regulation of biological process	-6.8	1.7	5.6	20641	355	2846	85	3	0.32	11491|11502|11549|11603|11820|11839|12283|12443|12445|12575|12576|12775|12977|12988|13138|13385|13614|13874|14081|14182|14456|15200|15505|15558|15559|15944|16151|16160|16176|16179|16181|16416|16452|16797|16975|17118|17311|17937|18148|18173|18591|18712|18753|19229|19246|19264|20963|20971|21825|21897|21939|22339|26382|26395|26396|26399|26408|26457|29875|30955|30957|54635|56295|64297|66725|67397|679…	Adam17|Adam9|Adra1a|Agrn|App|Areg|Cab39|Ccnd1|Ccnd3|Cdkn1a|Cdkn1b|Ccr7|Csf1|Csk|Dag1|Dlg4|Edn1|Ereg|Acsl1|Fgfr1|Gas6|Hbegf|Hsph1|Htr2a|Htr2b|Irgm1|Ikbkg|Il12b|Il1b|Irak1|Il1rn|Itgb3|Jak2|Lat|Lrp8|Marcks|Kitl|Nab2|Npm1|Slc11a1|Pdgfb|Pim1|Prkcd|Ptk2b|Ptpn1|Ptprc|Syk|Sdc4|Thbs1|Tlr1|Cd40|Vegfa|Fgd2|Map2k1|Map2k2|Map2k6|Map3k5|Slc27a1|Iqgap1|Pik3cg|Mapk8ip3|Pdgfc|Higd1a|Gprc5b|Lrrk2|Erp29|Ccny|Dipk2a…	-5.1	MyList
GO Biological Processes	19	GO:0071677	positive regulation of mononuclear cell migration	19_GO:0040011 locomotion	-6.8	2.8	6.1	20641	69	2846	27	0.95	0.18	11491|11629|11820|12261|12317|12768|12775|13051|14456|15945|16159|16401|16416|16423|16854|16859|19229|20296|20304|20306|20737|22164|27218|76088|76763|105722|230979	Adam17|Aif1|App|C1qbp|Calr|Ccr1|Ccr7|Cx3cr1|Gas6|Cxcl10|Il12a|Itga4|Itgb3|Cd47|Lgals3|Lgals9|Ptk2b|Ccl2|Ccl5|Ccl7|Spn|Tnfsf4|Slamf1|Dock8|Mospd2|Ano6|Tnfrsf14	-5.1	MyList
Reactome Gene Sets	6	R-MMU-913531	Interferon Signaling		-6.8	2.9	6.1	20641	65	2846	26	0.91	0.18	12702|12703|13681|13682|15170|15975|15976|15980|16211|16391|16452|17858|18753|19106|19246|19247|24014|54721|56791|74153|211948|217069|230073|231655|286940|100038882	Socs3|Socs1|Eif4a1|Eif4a2|Ptpn6|Ifnar1|Ifnar2|Ifngr2|Kpnb1|Irf9|Jak2|Mx2|Prkcd|Eif2ak2|Ptpn1|Ptpn11|Rnasel|Tyk2|Ube2l6|Uba7|Pde12|Trim25|Ddx58|Oasl1|Flnb|Isg15	-5.1	MyList
GO Biological Processes	19	GO:0043372	positive regulation of CD4-positive, alpha-beta T cell differentiation	19_GO:0002376 immune system process	-6.8	3.9	6.5	20641	32	2846	17	0.6	0.14	12703|12775|15284|16186|16190|16193|16362|16952|17863|22164|22724|74131|80859|83430|216799|240354|243910	Socs1|Ccr7|Hlx|Il2rg|Il4ra|Il6|Irf1|Anxa1|Myb|Tnfsf4|Zbtb7b|Sash3|Nfkbiz|Il23a|Nlrp3|Malt1|Nfkbid	-5.1	MyList
GO Biological Processes	19	GO:0030217	T cell differentiation	19_GO:0002376 immune system process	-6.8	2.1	5.8	20641	183	2846	52	1.8	0.25	11352|11491|12010|12043|12047|12051|12192|12193|12387|12487|12775|13039|14127|14347|14998|16160|16193|16197|16362|16658|16848|16952|17085|17474|19156|19219|19264|20230|20351|20677|20737|20807|20848|20850|20963|21949|22724|23882|30925|50932|53314|58185|58240|74256|74734|103213|107568|107817|110168|233912|268564|320404	Abl2|Adam17|B2m|Bcl2|Bcl2a1d|Bcl3|Zfp36l1|Zfp36l2|Ctnnb1|Cd28|Ccr7|Ctsl|Fcer1g|Fut7|H2-DMa|Il12b|Il6|Il7r|Irf1|Mafb|Lfng|Anxa1|Ly9|Clec4d|Psap|Ptger4|Ptprc|Satb1|Sema4a|Sox4|Spn|Srf|Stat3|Stat5a|Syk|Tnfsf8|Zbtb7b|Gadd45g|Slamf6|Mink1|Batf|Rsad2|Hs1bp3|Cyld|Rhoh|Traf3ip2|Wwp1|Jmjd6|Gpr18|Armc5|Zbtb1|Itpkb	-5.1	MyList
GO Biological Processes	19	GO:0006575	cellular modified amino acid metabolic process	19_GO:0008152 metabolic process	-6.8	2	5.7	20641	193	2846	54	1.9	0.26	11363|11898|12709|12894|13030|13038|13039|13371|14590|14629|14630|14775|14782|14857|14858|14859|14860|14862|14863|14871|14872|14873|17769|18023|18537|20511|20656|26457|26464|26570|26943|30805|50887|54381|54486|56615|65106|67092|67160|75886|78070|83429|103140|107885|108147|192654|210009|211666|218442|230779|270685|625249|665563|100039707	Acadl|Ass1|Ckb|Cpt1a|Ctsb|Ctsk|Ctsl|Dio2|Ggh|Gclc|Gclm|Gpx1|Gsr|Gsta1|Gsta2|Gsta3|Gsta4|Gstm1|Gstm2|Gstt1|Gstt2|Gsto1|Mthfr|Nfe2l1|Pcmt1|Slc1a2|Sod2|Slc27a1|Vnn3|Slc7a11|Serinc3|Slc22a4|Hmgn5|Cpq|Hpgds|Mgst1|Arl6ip5|Gatm|Eef1g|Gstt4|Cpt1c|Ctns|Gstt3|Mthfs|Atic|Pla2g15|Mtrr|Mgst2|Serinc5|Serinc2|Mthfd1l|Gpx4|Mthfd2l|Mthfsl	-5.1	MyList
GO Biological Processes	19	GO:0044257	cellular protein catabolic process	19_GO:0008152 metabolic process	-6.8	1.5	5.5	20641	645	2846	136	4.8	0.4	11797|11993|12176|12317|12334|12370|12387|12751|12753|13024|13025|13030|13032|13036|13038|13039|13803|13853|14084|14794|14828|16912|16913|17246|18786|18858|19063|19156|19171|19173|19175|19181|19349|19358|19359|20439|21762|21929|22129|22187|22195|22201|22346|26443|26554|26889|27362|30940|30945|50758|50789|50883|50933|52551|53312|53323|53895|54197|54609|55992|56207|56228|56436|56464|56709|56791|572…	Birc2|Aup1|Bnip3|Calr|Capn2|Casp8|Ctnnb1|Tpp1|Clock|Ctla2a|Ctla2b|Ctsb|Ctsc|Ctsh|Ctsk|Ctsl|Enc1|Epm2a|Faf1|Spsb2|Hspa5|Psmb9|Psmb8|Mdm2|Plaa|Pmp22|Ppt1|Psap|Psmb10|Psmb5|Psmb6|Psmc2|Rab7|Rad23a|Rad23b|Siah2|Psmd2|Tnfaip3|Ttc3|Ubb|Ube2l3|Uba1|Vhl|Psma6|Cul3|Cln8|Dnajb9|Usp25|Rnf19a|Fbxl17|Fbxl3|Chek2|Uchl3|Sgta|Nub1|Ube2k|Clpp|Rnf5|Ubqln2|Trim3|Uchl5|Ube2j1|Adrm1|Ctsf|Dnajb12|Ube2l6|Psmd8|Pmaip1|N…	-5.1	MyList
GO Biological Processes	19	GO:0006665	sphingolipid metabolic process	19_GO:0008152 metabolic process	-6.8	2.2	5.8	20641	140	2846	43	1.5	0.23	11305|11605|11886|12028|12916|13244|14345|14347|14420|14667|17939|19012|19156|20397|20441|20442|20444|20773|22234|26878|26889|26943|30960|54447|57370|57874|66775|67111|67630|67916|68018|74442|81535|100340|104725|170439|192654|218442|227102|230779|241447|268656|320910	Abca2|Gla|Asah1|Bax|Crem|Degs1|Fut4|Fut7|Galc|Gm2a|Naga|Plpp1|Psap|Sgpl1|St3gal3|St3gal1|St3gal2|Sptlc2|Ugcg|B3galt2|Cln8|Serinc3|Vapa|Asah2|B4galt3|Hacd3|Hacd4|Naaa|Samd8|Plpp3|Cert1|Sgms2|Sgpp1|Smpdl3b|Sptssa|Elovl6|Pla2g15|Serinc5|Ormdl1|Serinc2|Cers6|Sptlc1|Itgb8	-5	MyList
GO Biological Processes	19	GO:0003018	vascular process in circulatory system	19_GO:0032501 multicellular organismal process	-6.7	1.9	5.7	20641	234	2846	62	2.2	0.27	11535|11540|11541|11549|11622|12491|12494|12780|12845|13614|13618|14609|14629|14630|14775|15251|15357|15466|15558|15559|15566|15894|16971|17130|17250|17390|18441|18442|18591|18627|18671|19224|19225|19245|19271|19735|20303|20312|20514|20525|20541|20648|20656|20657|21391|21872|21873|22339|23945|26395|26457|26569|58861|67972|68813|72514|74617|74840|109700|109934|110355|238130	Adm|Adora2a|Adora2b|Adra1a|Ahr|Cd36|Cd38|Abcc2|Comp|Edn1|Ednrb|Gja1|Gclc|Gclm|Gpx1|Hif1a|Hmgcr|Hrh2|Htr2a|Htr2b|Htr7|Icam1|Lrp1|Smad6|Abcc1|Mmp2|P2ry1|P2ry2|Pdgfb|Per2|Abcb1a|Ptgs1|Ptgs2|Ptp4a3|Ptprj|Rgs2|Ccl4|Cx3cl1|Slc1a5|Slc2a1|Slc8a1|Snta1|Sod2|Sod3|Tbxas1|Tjp1|Tjp2|Vegfa|Mgll|Map2k1|Slc27a1|Slc27a4|Cysltr1|Atp2b1|Dock5|Fgfbp3|Scpep1|Manf|Itga1|Abr|Grk2|Dock4	-5	MyList
GO Biological Processes	19	GO:0055080	cation homeostasis	19_GO:0065007 biological regulation	-6.7	1.6	5.5	20641	507	2846	112	3.9	0.36	11535|11749|11750|11774|11820|11928|11938|11964|11972|11975|11984|12010|12028|12043|12176|12349|12768|12870|13614|13618|14151|14182|14325|14385|15203|15251|15368|15558|15559|16175|16819|17750|17869|17918|18007|18173|18174|18441|18442|18754|19063|19165|19349|20293|20296|20304|20393|20498|20499|20530|20541|20544|20656|20750|20856|21817|21939|22782|23959|26425|27057|30926|53313|56491|56506|64209|651…	Adm|Anxa6|Anxa7|Ap3b1|App|Atp1a1|Atp2a2|Atp6v1a|Atp6v0d1|Atp6v0a1|Atp6v0c|B2m|Bax|Bcl2|Bnip3|Car2|Ccr1|Cp|Edn1|Ednrb|Fech|Fgfr1|Ftl1|Slc37a4|Heph|Hif1a|Hmox1|Htr2a|Htr2b|Il1a|Lcn2|Mt2|Myc|Myo5a|Neo1|Slc11a1|Slc11a2|P2ry1|P2ry2|Prkce|Ppt1|Psen2|Rab7|Ccl12|Ccl2|Ccl5|Sgk1|Slc12a4|Slc12a7|Slc31a2|Slc8a1|Slc9a1|Sod2|Spp1|Stc2|Tgm2|Cd40|Slc30a1|Nt5e|Nubp1|Ncoa4|Glrx3|Atp2a3|Vapb|Cib2|Herpud1|Ndfip1|Gri…	-5	MyList
GO Biological Processes	19	GO:0001666	response to hypoxia	19_GO:0050896 response to stimulus	-6.7	2	5.7	20641	204	2846	56	2	0.26	11491|11639|11797|11864|12013|12043|12156|12176|12192|12359|12362|12494|12795|12877|13614|13805|15251|15368|17390|17684|17869|18126|18128|18174|18227|18754|18791|18792|19016|19664|20541|20544|20657|22084|22228|22278|22339|22340|22346|27368|29806|56295|64383|67749|68585|70186|74747|78688|110157|112405|112407|228026|235623|236900|246154|319594	Adam17|Ak4|Birc2|Arnt2|Bach1|Bcl2|Bmp2|Bnip3|Zfp36l1|Cat|Casp1|Cd38|Plk3|Cpeb1|Edn1|Eng|Hif1a|Hmox1|Mmp2|Cited2|Myc|Nos2|Notch1|Slc11a2|Nr4a2|Prkce|Plat|Plau|Pparg|Rbpj|Slc8a1|Slc9a1|Sod3|Tsc2|Ucp2|Usf1|Vegfa|Vegfb|Vhl|Tbl2|Limd1|Higd1a|Sirt2|Mgarp|Rtn4|Fam162a|Ddit4|Nol3|Raf1|Egln1|Egln3|Pdk1|Scap|Pdk3|Vasn|Hif1an	-5	MyList
GO Biological Processes	19	GO:0042542	response to hydrogen peroxide	19_GO:0050896 response to stimulus	-6.7	2.5	5.9	20641	95	2846	33	1.2	0.2	11502|11852|12043|12176|12359|12368|12578|12631|13614|14775|15368|16193|16210|16649|16819|16952|17390|18104|18124|18753|19229|19261|20656|21929|22658|26408|28240|66680|101476|105787|108954|216850|269254	Adam9|Rhob|Bcl2|Bnip3|Cat|Casp6|Cdkn2a|Cfl1|Edn1|Gpx1|Hmox1|Il6|Impact|Kpna4|Lcn2|Anxa1|Mmp2|Nqo1|Nr4a3|Prkcd|Ptk2b|Sirpa|Sod2|Tnfaip3|Pcgf2|Map3k5|Trpm2|Oser1|Plekha1|Prkaa1|Ppp1r15b|Kdm6b|Setx	-5	MyList
GO Biological Processes	19	GO:0032535	regulation of cellular component size	19_GO:0065007 biological regulation	-6.7	1.7	5.5	20641	401	2846	93	3.3	0.33	11302|11622|11750|11845|11867|12332|12567|12631|12721|12725|12774|12934|12985|13614|14260|14268|14411|14489|15894|15982|16197|16728|16971|17973|17974|18148|18186|18208|18631|18753|18754|19229|19240|19241|19280|19334|20351|20352|20353|20354|20430|20466|20498|20499|20807|21916|22003|22084|22323|22339|22350|22376|23897|23945|26889|27279|29869|30948|50875|50918|52822|54214|56177|56193|56441|56699|570…	Aatk|Ahr|Anxa7|Arf6|Arpc1b|Capg|Cdk4|Cfl1|Coro1a|Clcn3|Ccr5|Dpysl2|Csf3|Edn1|Fmn1|Fn1|Slc6a12|Mtpn|Icam1|Ifrd1|Il7r|L1cam|Lrp1|Nck1|Nck2|Npm1|Nrp1|Ntn1|Pex11a|Prkcd|Prkce|Ptk2b|Tmsb10|Tmsb4x|Ptprs|Rab22a|Sema4a|Sema4b|Sema4c|Sema4d|Cyfip1|Sin3a|Slc12a4|Slc12a7|Srf|Tmod1|Tpm1|Tsc2|Vasp|Vegfa|Ezr|Was|Hax1|Mgll|Cln8|Tnfrsf12a|Ulk2|Bin1|Tmod3|Myadm|Rufy3|Golga4|Olfm1|Plek|Naa80|Cdc42ep4|Pdxp|Rtn4r|Ar…	-5	MyList
KEGG Pathway	24	mmu04936	Alcoholic liver disease		-6.7	2.2	5.8	20641	141	2846	43	1.5	0.23	11370|11529|11532|11669|12259|12260|12262|12267|12273|12370|12387|12443|12475|12894|14104|14825|16150|16151|16159|16160|16172|16176|16179|16193|17874|18033|18035|20249|20250|20310|20787|21416|26399|26408|56489|56690|78070|80911|101214|105787|108079|207565|330122	Acadvl|Adh7|Adh5|Aldh2|C1qa|C1qb|C1qc|C3ar1|C5ar1|Casp8|Ctnnb1|Ccnd1|Cd14|Cpt1a|Fasn|Cxcl1|Ikbkb|Ikbkg|Il12a|Il12b|Il17ra|Il1b|Irak1|Il6|Myd88|Nfkb1|Nfkbia|Scd1|Scd2|Cxcl2|Srebf1|Tcf7l2|Map2k6|Map3k5|Ikbke|Mlycd|Cpt1c|Acox3|Tra2a|Prkaa1|Prkaa2|Camkk2|Cxcl3	-5	MyList
KEGG Pathway	24	mmu04940	Type I diabetes mellitus		-6.6	2.8	6	20641	70	2846	27	0.95	0.18	12487|12519|12876|14961|14972|14990|14991|14998|14999|15000|15001|15002|15007|15015|15018|15024|15039|15040|15042|15510|15893|16159|16160|16175|16176|110557|667803	Cd28|Cd80|Cpe|H2-Ab1|H2-K1|H2-M2|H2-M3|H2-DMa|H2-DMb1|H2-DMb2|H2-Oa|H2-Ob|H2-Q10|H2-Q4|H2-Q7|H2-T10|H2-T22|H2-T23|H2-T24|Hspd1|Ica1|Il12a|Il12b|Il1a|Il1b|H2-Q6|H2-T-ps	-4.9	MyList
GO Biological Processes	19	GO:0062012	regulation of small molecule metabolic process	19_GO:0008152 metabolic process	-6.6	1.7	5.5	20641	375	2846	88	3.1	0.32	11307|11363|11370|11541|11639|11820|12156|12286|12491|12495|12894|13110|13132|13360|13850|14077|14581|14933|15251|15558|15937|16010|16176|16193|16835|16952|17869|18023|18033|18106|18124|18126|18441|18754|19016|19225|19229|20540|20787|20788|20848|21416|22040|22259|26395|26569|26570|26874|50790|54646|56193|56312|56327|56690|58801|67078|67389|67800|68041|68073|68837|69181|69863|74747|77781|83433|984…	Abcg1|Acadl|Acadvl|Adora2b|Ak4|App|Bmp2|Cacna1a|Cd36|Entpd1|Cpt1a|Cyp2j6|Dab2|Dhcr7|Ephx2|Fabp3|Gfi1|Gk|Hif1a|Htr2a|Ier3|Igfbp4|Il1b|Il6|Ldlr|Anxa1|Myc|Nfe2l1|Nfkb1|Cd244a|Nr4a3|Nos2|P2ry1|Prkce|Pparg|Ptgs2|Ptk2b|Slc7a7|Srebf1|Srebf2|Stat3|Tcf7l2|Trex1|Nr1h3|Map2k1|Slc27a4|Slc7a11|Abcd2|Acsl4|Ppp1r3f|Plek|Nupr1|Arl2|Mlycd|Pmaip1|Pgp|C1qtnf12|Dgat2|Mid1ip1|Atpsckmt|Foxk2|Dyrk2|Ttc39b|Ddit4|Epm2aip…	-4.9	MyList
Reactome Gene Sets	6	R-MMU-8953897	Cellular responses to stimuli		-6.6	1.6	5.4	20641	516	2846	113	4	0.37	11758|11964|11966|11972|11984|12013|12359|12416|12447|12567|12575|12576|12577|12579|13057|13626|14775|14782|14828|15251|15361|15368|15505|15511|16476|16912|16913|17135|17246|17248|17250|17684|17750|17969|17970|17992|18226|18412|18477|19069|19171|19173|19175|19181|19186|19188|19744|20463|20466|20656|20657|20867|21762|22142|22143|22145|22146|22151|22187|22346|23872|23950|26399|26408|26443|26554|269…	Prdx6|Atp6v1a|Atp6v1b2|Atp6v0d1|Atp6v0c|Bach1|Cat|Cbx2|Ccne1|Cdk4|Cdkn1a|Cdkn1b|Cdkn1c|Cdkn2b|Cyba|Eed|Gpx1|Gsr|Hspa5|Hif1a|Hmga1|Hmox1|Hsph1|Hspa1b|Jun|Psmb9|Psmb8|Mafk|Mdm2|Mdm4|Abcc1|Cited2|Mt2|Ncf1|Ncf2|Ndufa4|Nup62|Sqstm1|Prdx1|Nup88|Psmb10|Psmb5|Psmb6|Psmc2|Psme1|Psme2|Rheb|Cox7a2l|Sin3a|Sod2|Sod3|Stip1|Psmd2|Tuba1a|Tuba1b|Tuba4a|Tuba1c|Tubb2a|Ubb|Vhl|Ets2|Dnajb6|Map2k6|Map3k5|Psma6|Cul3|Ma…	-4.9	MyList
GO Biological Processes	19	GO:0001909	leukocyte mediated cytotoxicity	19_GO:0002376 immune system process	-6.6	3.2	6.1	20641	47	2846	21	0.74	0.16	11891|12611|12721|13032|13036|14129|14131|15170|15452|17874|17969|18477|20706|20723|58217|58218|67166|70450|80385|379043|667281	Rab27a|Cebpg|Coro1a|Ctsc|Ctsh|Fcgr1|Fcgr3|Ptpn6|Hprt|Myd88|Ncf1|Prdx1|Serpinb9b|Serpinb9|Trem1|Trem3|Arl8b|Unc13d|Tusc2|Raet1e|H60b	-4.9	MyList
GO Biological Processes	19	GO:0045637	regulation of myeloid cell differentiation	19_GO:0002376 immune system process	-6.6	1.9	5.6	20641	221	2846	59	2.1	0.27	11480|12010|12192|12262|12349|12370|12387|12768|12977|12985|12986|14159|14727|14728|15251|15354|15902|16160|16323|16409|16416|16449|16476|16658|16948|17096|17311|17869|18035|18129|19229|20302|20304|20846|20848|20850|21873|22695|23897|65113|68235|83430|83433|83924|93686|93694|97165|107173|107829|170741|211770|215653|216984|226421|229323|234515|238377|320404|100038882	Acvr2a|B2m|Zfp36l1|C1qc|Car2|Casp8|Ctnnb1|Ccr1|Csf1|Csf3|Csf3r|Fes|Lilrb4b|Lilrb4a|Hif1a|Hmgb3|Id2|Il12b|Inhba|Itgam|Itgb3|Jag1|Jun|Mafb|Lox|Lyn|Kitl|Myc|Nfkbia|Notch2|Ptk2b|Ccl3|Ccl5|Stat1|Stat3|Stat5a|Tjp2|Zfp36|Hax1|Ndfip1|Mturn|Il23a|Trem2|Gpr137b|Rbfox2|Clec2d|Hmgb2|Gpr137|Thoc5|Pilrb1|Trib1|Rassf2|Evi2b|Rab7b|Gpr171|Inpp4b|Gpr68|Itpkb|Isg15	-4.9	MyList
KEGG Pathway	24	mmu04140	Autophagy - animal		-6.6	2.2	5.7	20641	142	2846	43	1.5	0.23	12043|12176|12633|13030|13033|13039|15251|16783|17532|18412|18707|18753|19349|19744|20130|21353|22084|26395|26396|29869|52187|52639|54170|56486|57436|66734|66922|67841|69635|73205|74244|74747|74769|75909|78610|97998|105787|108079|110157|207565|226421|237782|245860	Bcl2|Bnip3|Cflar|Ctsb|Ctsd|Ctsl|Hif1a|Lamp1|Mras|Sqstm1|Pik3cd|Prkcd|Rab7|Rheb|Rras|Tank|Tsc2|Map2k1|Map2k2|Ulk2|Rragd|Wipi1|Rragc|Gabarap|Gabarapl1|Map1lc3a|Rras2|Atg3|Dapk1|C9orf72|Atg7|Ddit4|Pik3cb|Vmp1|Uvrag|Deptor|Prkaa1|Prkaa2|Raf1|Camkk2|Rab7b|Smcr8|Atg9a	-4.9	MyList
GO Biological Processes	19	GO:0070302	regulation of stress-activated protein kinase signaling cascade	19_GO:0023052 signaling	-6.6	2	5.6	20641	211	2846	57	2	0.26	11820|12156|13132|13197|14130|15234|15357|15505|16175|16176|17096|17295|17318|17394|17873|17874|17966|18477|19099|19106|19229|19252|19261|20353|22029|22339|22350|22436|23882|26390|26395|26396|26406|26408|26921|27218|30957|50932|56310|63953|65106|68235|69601|70097|70686|72349|74256|83433|98432|100532|142980|215653|224938|230738|257632|327957|332579	App|Bmp2|Dab2|Gadd45a|Fcgr2b|Hgf|Hmgcr|Hsph1|Il1a|Il1b|Lyn|Met|Mid1|Mmp8|Gadd45b|Myd88|Nbr1|Prdx1|Mapk8ip1|Eif2ak2|Ptk2b|Dusp1|Sirpa|Sema4c|Traf1|Vegfa|Ezr|Xdh|Gadd45g|Mapkbp1|Map2k1|Map2k2|Map3k3|Map3k5|Map4k4|Slamf1|Mapk8ip3|Mink1|Gps2|Dusp10|Arl6ip5|Mturn|Dab2ip|Sash1|Dusp16|Dusp3|Cyld|Trem2|Phlpp1|Rell1|Tlr3|Rassf2|Pja2|Zc3h12a|Nod2|Scimp|Card9	-4.9	MyList
GO Biological Processes	19	GO:0008630	intrinsic apoptotic signaling pathway in response to DNA damage	19_GO:0023052 signaling	-6.6	2.7	5.9	20641	79	2846	29	1	0.19	12028|12043|12044|12045|12047|12050|12051|12125|12575|13555|15368|15937|15951|17869|18950|20656|27280|50883|55948|56312|56489|58801|66626|66940|68048|69181|74747|319955|329679	Bax|Bcl2|Bcl2a1a|Bcl2a1b|Bcl2a1d|Bcl2l2|Bcl3|Bcl2l11|Cdkn1a|E2f1|Hmox1|Ier3|Ifi204|Myc|Pnp|Sod2|Phlda3|Chek2|Sfn|Nupr1|Ikbke|Pmaip1|Cdip1|Shisa5|Aen|Dyrk2|Ddit4|Ercc6|Fnip2	-4.9	MyList
GO Biological Processes	19	GO:0048660	regulation of smooth muscle cell proliferation	19_GO:0050789 regulation of biological process	-6.5	2	5.6	20641	181	2846	51	1.8	0.25	11629|12156|12267|12387|12575|12576|13057|13433|13614|13874|14673|14674|14682|14739|15200|15251|15357|15368|15902|16011|16159|16160|16179|16193|16416|16452|16476|17246|17390|17395|17869|17874|18124|18591|19016|19225|20304|20312|20656|21416|21825|21929|22003|22339|54598|59027|100017|110355|211770|233571|234593	Aif1|Bmp2|C3ar1|Ctnnb1|Cdkn1a|Cdkn1b|Cyba|Dnmt1|Edn1|Ereg|Gna12|Gna13|Gnaq|S1pr2|Hbegf|Hif1a|Hmgcr|Hmox1|Id2|Igfbp5|Il12a|Il12b|Irak1|Il6|Itgb3|Jak2|Jun|Mdm2|Mmp2|Mmp9|Myc|Myd88|Nr4a3|Pdgfb|Pparg|Ptgs2|Ccl5|Cx3cl1|Sod2|Tcf7l2|Thbs1|Tnfaip3|Tpm1|Vegfa|Calcrl|Nampt|Ldlrap1|Grk2|Trib1|P2ry6|Ndrg4	-4.9	MyList
GO Biological Processes	19	GO:0033032	regulation of myeloid cell apoptotic process	19_GO:0050789 regulation of biological process	-6.5	3.7	6.3	20641	33	2846	17	0.6	0.14	11491|12043|12578|12774|14127|14130|16952|17311|18707|20304|20850|23845|26570|74769|109815|257632|320404	Adam17|Bcl2|Cdkn2a|Ccr5|Fcer1g|Fcgr2b|Anxa1|Kitl|Pik3cd|Ccl5|Stat5a|Clec5a|Slc7a11|Pik3cb|Selenos|Nod2|Itpkb	-4.8	MyList
GO Biological Processes	19	GO:0002230	positive regulation of defense response to virus by host	19_GO:0044419 biological process involved in interspecies interaction between organisms	-6.5	3.7	6.3	20641	33	2846	17	0.6	0.14	16160|16161|20304|20466|20846|28185|72512|80285|83430|103213|209200|209590|230073|230738|246779|319955|383619	Il12b|Il12rb1|Ccl5|Sin3a|Stat1|Tomm70a|Sting1|Parp9|Il23a|Traf3ip2|Dtx3l|Il23r|Ddx58|Zc3h12a|Il27|Ercc6|Aim2	-4.8	MyList
GO Biological Processes	19	GO:1903364	positive regulation of cellular protein catabolic process	19_GO:0048518 positive regulation of biological process	-6.5	2.2	5.7	20641	147	2846	44	1.5	0.23	11305|11983|12520|12795|13032|13132|14084|14629|15511|16835|16971|17246|19165|19229|19358|20620|21929|22350|27373|30945|52551|53312|54609|56312|56486|64209|64383|65114|66245|66725|68034|69601|70620|71816|74244|83433|100494|170930|211770|224703|232334|244667|268291|329795	Abca2|Atpif1|Cd81|Plk3|Ctsc|Dab2|Faf1|Gclc|Hspa1b|Ldlr|Lrp1|Mdm2|Psen2|Ptk2b|Rad23a|Plk2|Tnfaip3|Ezr|Csnk1e|Rnf19a|Sgta|Nub1|Ubqln2|Nupr1|Gabarap|Herpud1|Sirt2|Vps35|Hspbp1|Lrrk2|Fam122a|Dab2ip|Ube2v2|Rnf180|Atg7|Trem2|Zfand2a|Sumo2|Trib1|Marchf2|Vgll4|Disc1|Rnf217|Tmem67	-4.8	MyList
GO Biological Processes	19	GO:0031668	cellular response to extracellular stimulus	19_GO:0050896 response to stimulus	-6.5	1.9	5.6	20641	237	2846	62	2.2	0.27	11520|11541|12043|12514|12575|12579|14159|14283|14456|14828|15951|16210|16401|16403|16476|16828|17395|18227|18432|18712|19106|19264|20511|20525|20787|20788|20807|21416|22278|26408|27368|50706|52187|52639|54170|54636|56295|56486|57436|58801|66148|66725|66734|66905|67579|69146|74244|75747|101148|105787|108079|110147|140742|216805|218035|227743|230738|230784|235036|319955|100503924|102639543	Plin2|Adora2b|Bcl2|Cd68|Cdkn1a|Cdkn2b|Fes|Fosl1|Gas6|Hspa5|Ifi204|Impact|Itga4|Itga6|Jun|Ldha|Mmp9|Nr4a2|Mybbp1a|Pim1|Eif2ak2|Ptprc|Slc1a2|Slc2a1|Srebf1|Srebf2|Srf|Tcf7l2|Usf1|Map3k5|Tbl2|Postn|Rragd|Wipi1|Rragc|Wdr45|Higd1a|Gabarap|Gabarapl1|Pmaip1|Dnajc15|Lrrk2|Map1lc3a|Plin3|Cpeb4|Gsdmd|Atg7|Sesn3|Bmt2|Prkaa1|Prkaa2|Ehmt2|Sesn1|Flcn|Vps41|Mapkap1|Zc3h12a|Sesn2|Ppan|Ercc6|Fcor|Ifi206	-4.8	MyList
GO Biological Processes	19	GO:0010507	negative regulation of autophagy	19_GO:0048519 negative regulation of biological process	-6.5	2.7	5.9	20641	75	2846	28	0.98	0.19	11549|12043|12257|15368|15559|16154|18145|19025|20333|20539|20848|21929|22084|54197|56312|59027|64383|66725|67846|68837|83433|83669|100855|104009|110147|224023|230674|237782	Adra1a|Bcl2|Tspo|Hmox1|Htr2b|Il10ra|Npc1|Ctsa|Sec22b|Slc7a5|Stat3|Tnfaip3|Tsc2|Rnf5|Nupr1|Nampt|Sirt2|Lrrk2|Tmem39a|Foxk2|Trem2|Wdr6|Tbc1d14|Qsox1|Ehmt2|Klhl22|Kdm4a|Smcr8	-4.8	MyList
GO Biological Processes	19	GO:0070374	positive regulation of ERK1 and ERK2 cascade	19_GO:0023052 signaling	-6.5	1.9	5.6	20641	227	2846	60	2.1	0.27	11352|11491|11549|11820|11984|12156|12491|12633|12767|12768|14456|14538|15357|15558|15559|15894|16175|16176|16193|16416|16476|16971|18128|18129|18186|18441|18591|19229|19247|19264|20293|20296|20299|20302|20303|20304|20305|20306|20308|20312|22339|22340|26395|27218|27403|54635|68235|72514|83433|93695|109042|109648|211323|216869|233571|234593|244882|257632|327957|332579	Abl2|Adam17|Adra1a|App|Atp6v0c|Bmp2|Cd36|Cflar|Cxcr4|Ccr1|Gas6|Gcnt2|Hmgcr|Htr2a|Htr2b|Icam1|Il1a|Il1b|Il6|Itgb3|Jun|Lrp1|Notch1|Notch2|Nrp1|P2ry1|Pdgfb|Ptk2b|Ptpn11|Ptprc|Ccl12|Ccl2|Ccl22|Ccl3|Ccl4|Ccl5|Ccl6|Ccl7|Ccl9|Cx3cl1|Vegfa|Vegfb|Map2k1|Slamf1|Abca7|Pdgfc|Mturn|Fgfbp3|Trem2|Gpnmb|Cavin3|Npy|Nrg1|Arrb2|P2ry6|Ndrg4|Tnfaip8l3|Nod2|Scimp|Card9	-4.8	MyList
GO Biological Processes	19	GO:1903828	negative regulation of protein localization	19_GO:0051179 localization	-6.5	1.9	5.6	20641	222	2846	59	2.1	0.27	11820|11845|12491|12988|13121|13132|13650|14569|14727|14728|15107|15357|15505|15932|16159|16160|16176|16952|17470|17472|18007|18222|18575|18576|18641|19247|20466|20684|20787|22228|22259|55988|56228|56374|57915|58185|65113|65114|66725|67177|67397|68889|70178|75767|78688|83814|93691|94221|94275|98496|193385|216805|217344|218461|224647|226154|231070|233489|269951	App|Arf6|Cd36|Csk|Cyp51|Dab2|Rhbdf1|Gdi2|Lilrb4b|Lilrb4a|Hadh|Hmgcr|Hsph1|Idua|Il12a|Il12b|Il1b|Anxa1|Cd200|Gbp4|Neo1|Numb|Pde1c|Pde3b|Pfkl|Ptpn11|Sin3a|Sp100|Srebf1|Ucp2|Nr1h3|Snx12|Ube2j1|Tmem59|Tbc1d1|Rsad2|Ndfip1|Vps35|Lrrk2|Cdt1|Erp29|Ubac2|Abhd17c|Rab11fip1|Nol3|Nedd4l|Klf7|Gopc|Maged1|Pid1|Ripor2|Flcn|Rhbdf2|Pde8b|Ilrun|Lzts2|Insig1|Picalm|Idh2	-4.8	MyList
GO Biological Processes	19	GO:1902652	secondary alcohol metabolic process	19_GO:0008152 metabolic process	-6.5	2.2	5.7	20641	138	2846	42	1.5	0.23	11305|11307|11429|11820|12359|12642|13121|13360|14137|14151|14182|15357|16835|16971|16987|17855|18023|18145|18194|18559|18858|20208|20652|20787|20788|22164|26889|73166|74754|100017|101502|105787|108079|110196|171504|192156|208715|231070|235293|235623|244152|269951	Abca2|Abcg1|Aco2|App|Cat|Ch25h|Cyp51|Dhcr7|Fdft1|Fech|Fgfr1|Hmgcr|Ldlr|Lrp1|Lss|Mvk|Nfe2l1|Npc1|Nsdhl|Pctp|Pmp22|Saa1|Soat1|Srebf1|Srebf2|Tnfsf4|Cln8|Tm7sf2|Dhcr24|Ldlrap1|Hsd3b7|Prkaa1|Prkaa2|Fdps|Apobr|Mvd|Hmgcs1|Insig1|Sc5d|Scap|Tsku|Idh2	-4.8	MyList
GO Biological Processes	19	GO:0007162	negative regulation of cell adhesion	19_GO:0048519 negative regulation of biological process	-6.5	1.8	5.5	20641	312	2846	76	2.7	0.3	11352|11433|11490|11540|11846|11898|12156|12519|12527|12578|12631|12703|12842|12927|14190|14204|14422|14538|14727|14728|15170|15284|16181|16184|16190|16362|16449|16452|16453|16854|16859|16952|16971|17381|17387|17390|18128|18576|18753|18844|19084|19247|19252|19264|20354|20555|20737|20971|21825|21923|21929|22164|22339|22724|26395|50706|50918|54712|60533|60595|65113|69769|72349|74048|74256|93695|100…	Abl2|Acp5|Adam15|Adora2a|Arg1|Ass1|Bmp2|Cd80|Cd9|Cdkn2a|Cfl1|Socs1|Col1a1|Bcar1|Fgl2|Il4i1|B4galnt2|Gcnt2|Lilrb4b|Lilrb4a|Ptpn6|Hlx|Il1rn|Il2ra|Il4ra|Irf1|Jag1|Jak2|Jak3|Lgals3|Lgals9|Anxa1|Lrp1|Mmp12|Mmp14|Mmp2|Notch1|Pde3b|Prkcd|Plxna1|Prkar1a|Ptpn11|Dusp1|Ptprc|Sema4d|Slfn1|Spn|Sdc4|Thbs1|Tnc|Tnfaip3|Tnfsf4|Vegfa|Zbtb7b|Map2k1|Postn|Myadm|Plxnc1|Cd274|Actn4|Ndfip1|Tnfaip8l2|Dusp3|Vsir|Cyld|Gpn…	-4.8	MyList
GO Biological Processes	19	GO:0051896	regulation of protein kinase B signaling	19_GO:0023052 signaling	-6.5	2	5.6	20641	177	2846	50	1.8	0.25	12261|12487|12985|13051|13138|13805|14182|14456|14538|14775|15200|16011|16193|16443|17188|17295|17392|18413|18707|19271|20130|20312|21416|21825|22084|22339|22340|22436|23886|23897|27280|30955|67154|67389|68421|68585|70839|74769|75747|98432|101476|109042|140742|211323|216805|216869|234515|237542|244882|266692	C1qbp|Cd28|Csf3|Cx3cr1|Dag1|Eng|Fgfr1|Gas6|Gcnt2|Gpx1|Hbegf|Igfbp5|Il6|Itsn1|Maz|Met|Mmp3|Osm|Pik3cd|Ptprj|Rras|Cx3cl1|Tcf7l2|Thbs1|Tsc2|Vegfa|Vegfb|Xdh|Gdf15|Hax1|Phlda3|Pik3cg|Mtdh|C1qtnf12|Lmbrd1|Rtn4|P2ry12|Pik3cb|Sesn3|Phlpp1|Plekha1|Cavin3|Sesn1|Nrg1|Flcn|Arrb2|Inpp4b|Osbpl8|Tnfaip8l3|Cpne1	-4.8	MyList
Reactome Gene Sets	6	R-MMU-2262752	Cellular responses to stress		-6.5	1.6	5.4	20641	513	2846	112	3.9	0.36	11758|11964|11966|11972|11984|12013|12359|12416|12447|12567|12575|12576|12577|12579|13057|13626|14775|14782|14828|15251|15361|15368|15505|15511|16476|16912|16913|17135|17246|17248|17250|17684|17969|17970|17992|18226|18412|18477|19069|19171|19173|19175|19181|19186|19188|19744|20463|20466|20656|20657|20867|21762|22142|22143|22145|22146|22151|22187|22346|23872|23950|26399|26408|26443|26554|26921|298…	Prdx6|Atp6v1a|Atp6v1b2|Atp6v0d1|Atp6v0c|Bach1|Cat|Cbx2|Ccne1|Cdk4|Cdkn1a|Cdkn1b|Cdkn1c|Cdkn2b|Cyba|Eed|Gpx1|Gsr|Hspa5|Hif1a|Hmga1|Hmox1|Hsph1|Hspa1b|Jun|Psmb9|Psmb8|Mafk|Mdm2|Mdm4|Abcc1|Cited2|Ncf1|Ncf2|Ndufa4|Nup62|Sqstm1|Prdx1|Nup88|Psmb10|Psmb5|Psmb6|Psmc2|Psme1|Psme2|Rheb|Cox7a2l|Sin3a|Sod2|Sod3|Stip1|Psmd2|Tuba1a|Tuba1b|Tuba4a|Tuba1c|Tubb2a|Ubb|Vhl|Ets2|Dnajb6|Map2k6|Map3k5|Psma6|Cul3|Map4k4…	-4.8	MyList
GO Biological Processes	19	GO:0055065	metal ion homeostasis	19_GO:0065007 biological regulation	-6.4	1.6	5.4	20641	423	2846	96	3.4	0.34	11535|11749|11750|11774|11820|11928|11938|11964|11972|12010|12028|12043|12176|12768|12870|13614|13618|14151|14182|14325|14385|15203|15251|15368|15558|15559|16175|16819|17750|17869|17918|18007|18173|18174|18441|18442|18754|19165|20293|20296|20304|20393|20498|20499|20530|20541|20544|20656|20750|20856|21817|21939|22782|23959|26425|27057|30926|53313|56491|56506|64209|65113|66168|66290|66500|67547|679…	Adm|Anxa6|Anxa7|Ap3b1|App|Atp1a1|Atp2a2|Atp6v1a|Atp6v0d1|B2m|Bax|Bcl2|Bnip3|Ccr1|Cp|Edn1|Ednrb|Fech|Fgfr1|Ftl1|Slc37a4|Heph|Hif1a|Hmox1|Htr2a|Htr2b|Il1a|Lcn2|Mt2|Myc|Myo5a|Neo1|Slc11a1|Slc11a2|P2ry1|P2ry2|Prkce|Psen2|Ccl12|Ccl2|Ccl5|Sgk1|Slc12a4|Slc12a7|Slc31a2|Slc8a1|Slc9a1|Sod2|Spp1|Stc2|Tgm2|Cd40|Slc30a1|Nt5e|Nubp1|Ncoa4|Glrx3|Atp2a3|Vapb|Cib2|Herpud1|Ndfip1|Grina|Atp6v1g1|Slc30a7|Slc39a8|Atp2…	-4.7	MyList
GO Biological Processes	19	GO:0016125	sterol metabolic process	19_GO:0008152 metabolic process	-6.4	2.2	5.7	20641	134	2846	41	1.4	0.22	11305|11307|11820|12359|12642|13121|13360|14137|14151|15357|16835|16889|16971|16987|17855|18023|18145|18194|18559|18858|20208|20652|20787|20788|22164|26889|68177|73166|74754|100017|101502|105787|108079|110196|171504|192156|208715|231070|235293|235623|244152	Abca2|Abcg1|App|Cat|Ch25h|Cyp51|Dhcr7|Fdft1|Fech|Hmgcr|Ldlr|Lipa|Lrp1|Lss|Mvk|Nfe2l1|Npc1|Nsdhl|Pctp|Pmp22|Saa1|Soat1|Srebf1|Srebf2|Tnfsf4|Cln8|Ebpl|Tm7sf2|Dhcr24|Ldlrap1|Hsd3b7|Prkaa1|Prkaa2|Fdps|Apobr|Mvd|Hmgcs1|Insig1|Sc5d|Scap|Tsku	-4.7	MyList
KEGG Pathway	24	mmu01524	Platinum drug resistance		-6.4	2.6	5.8	20641	80	2846	29	1	0.19	11796|11797|12028|12043|12370|12575|12578|12780|14857|14858|14859|14860|14862|14863|14871|14872|14873|17246|18707|21973|26408|56615|58801|66447|74769|75886|103140|211666|100042295	Birc3|Birc2|Bax|Bcl2|Casp8|Cdkn1a|Cdkn2a|Abcc2|Gsta1|Gsta2|Gsta3|Gsta4|Gstm1|Gstm2|Gstt1|Gstt2|Gsto1|Mdm2|Pik3cd|Top2a|Map3k5|Mgst1|Pmaip1|Mgst3|Pik3cb|Gstt4|Gstt3|Mgst2|Gm3776	-4.7	MyList
Reactome Gene Sets	6	R-MMU-5684996	MAPK1/MAPK3 signaling		-6.4	1.8	5.5	20641	265	2846	67	2.4	0.28	11461|11836|11839|12315|12981|12988|13385|13537|13874|14182|14256|14268|15200|15234|16184|16186|16193|16195|16416|16452|16453|16797|16912|16913|17311|17532|18591|19171|19173|19175|19181|19186|19188|19247|19252|19262|19414|19417|21762|22187|22330|22371|26395|26396|26443|26554|29875|54721|56327|56692|57296|63953|67089|67603|69077|69601|70178|70247|70686|74769|101809|110157|216148|216869|233046|3195…	Actb|Araf|Areg|Calm3|Csf2|Csk|Dlg4|Dusp2|Ereg|Fgfr1|Flt3l|Fn1|Hbegf|Hgf|Il2ra|Il2rg|Il6|Il6st|Itgb3|Jak2|Jak3|Lat|Psmb9|Psmb8|Kitl|Mras|Pdgfb|Psmb10|Psmb5|Psmb6|Psmc2|Psme1|Psme2|Ptpn11|Dusp1|Ptpra|Rasa3|Rasgrf1|Psmd2|Ubb|Vcl|Vwf|Map2k1|Map2k2|Psma6|Cul3|Iqgap1|Tyk2|Arl2|Lamtor3|Psmd8|Dusp10|Psmc6|Dusp6|Psmd11|Dab2ip|Abhd17c|Psmd1|Dusp16|Pik3cb|Spred3|Raf1|Shc2|Arrb2|Rasgrp4|Dusp4|Ptpn7	-4.7	MyList
GO Biological Processes	19	GO:0032872	regulation of stress-activated MAPK cascade	19_GO:0023052 signaling	-6.4	2	5.5	20641	208	2846	56	2	0.26	11820|12156|13132|13197|14130|15234|15357|15505|16175|16176|17295|17318|17394|17873|17874|17966|18477|19099|19106|19229|19252|19261|20353|22029|22339|22350|22436|23882|26390|26395|26396|26406|26408|26921|27218|30957|50932|56310|63953|65106|68235|69601|70097|70686|72349|74256|83433|98432|100532|142980|215653|224938|230738|257632|327957|332579	App|Bmp2|Dab2|Gadd45a|Fcgr2b|Hgf|Hmgcr|Hsph1|Il1a|Il1b|Met|Mid1|Mmp8|Gadd45b|Myd88|Nbr1|Prdx1|Mapk8ip1|Eif2ak2|Ptk2b|Dusp1|Sirpa|Sema4c|Traf1|Vegfa|Ezr|Xdh|Gadd45g|Mapkbp1|Map2k1|Map2k2|Map3k3|Map3k5|Map4k4|Slamf1|Mapk8ip3|Mink1|Gps2|Dusp10|Arl6ip5|Mturn|Dab2ip|Sash1|Dusp16|Dusp3|Cyld|Trem2|Phlpp1|Rell1|Tlr3|Rassf2|Pja2|Zc3h12a|Nod2|Scimp|Card9	-4.7	MyList
GO Biological Processes	19	GO:0006469	negative regulation of protein kinase activity	19_GO:0048519 negative regulation of biological process	-6.4	2	5.5	20641	203	2846	55	1.9	0.26	11461|11540|11770|12156|12575|12576|12577|12578|13197|14682|14727|14728|15170|15357|16176|16193|17096|17873|18148|18226|18753|19016|19084|19099|19165|19246|19252|19264|19271|19735|20541|20660|21929|22084|23882|24056|24063|56417|63953|69601|69726|70686|72349|73047|73914|74155|74769|83383|97998|192231|211770|217303|231125|237782|100037258	Actb|Adora2a|Fabp4|Bmp2|Cdkn1a|Cdkn1b|Cdkn1c|Cdkn2a|Gadd45a|Gnaq|Lilrb4b|Lilrb4a|Ptpn6|Hmgcr|Il1b|Il6|Lyn|Gadd45b|Npm1|Nup62|Prkcd|Pparg|Prkar1a|Mapk8ip1|Psen2|Ptpn1|Dusp1|Ptprc|Ptprj|Rgs2|Slc8a1|Sorl1|Tnfaip3|Tsc2|Gadd45g|Sh3bp5|Spry1|Adar|Dusp10|Dab2ip|Smyd3|Dusp16|Dusp3|Camk2n2|Irak3|Errfi1|Pik3cb|Tfap4|Deptor|Hexim1|Trib1|Cd300a|Zfyve28|Smcr8|Dnajc3	-4.7	MyList
GO Biological Processes	19	GO:0008203	cholesterol metabolic process	19_GO:0008152 metabolic process	-6.4	2.3	5.7	20641	125	2846	39	1.4	0.22	11305|11307|11820|12359|12642|13121|13360|14137|14151|15357|16835|16971|16987|17855|18023|18145|18194|18559|18858|20208|20652|20787|20788|22164|26889|73166|74754|100017|101502|105787|108079|110196|171504|192156|208715|231070|235293|235623|244152	Abca2|Abcg1|App|Cat|Ch25h|Cyp51|Dhcr7|Fdft1|Fech|Hmgcr|Ldlr|Lrp1|Lss|Mvk|Nfe2l1|Npc1|Nsdhl|Pctp|Pmp22|Saa1|Soat1|Srebf1|Srebf2|Tnfsf4|Cln8|Tm7sf2|Dhcr24|Ldlrap1|Hsd3b7|Prkaa1|Prkaa2|Fdps|Apobr|Mvd|Hmgcs1|Insig1|Sc5d|Scap|Tsku	-4.7	MyList
GO Biological Processes	19	GO:0002577	regulation of antigen processing and presentation	19_GO:0002376 immune system process	-6.4	4.5	6.4	20641	21	2846	13	0.46	0.13	12514|12775|14190|14961|15001|15002|18173|21355|21825|22376|83433|213233|257632	Cd68|Ccr7|Fgl2|H2-Ab1|H2-Oa|H2-Ob|Slc11a1|Tap2|Thbs1|Was|Trem2|Tapbpl|Nod2	-4.7	MyList
KEGG Pathway	24	mmu05146	Amoebiasis		-6.3	2.4	5.7	20641	107	2846	35	1.2	0.21	11846|12475|12842|12843|12981|14268|14682|14825|16159|16160|16176|16177|16193|16409|16779|16782|18033|18126|18477|18707|18796|18797|18798|19344|19349|20310|20706|20719|20723|22330|60595|74769|226421|271457|330122	Arg1|Cd14|Col1a1|Col1a2|Csf2|Fn1|Gnaq|Cxcl1|Il12a|Il12b|Il1b|Il1r1|Il6|Itgam|Lamb2|Lamc2|Nfkb1|Nos2|Prdx1|Pik3cd|Plcb2|Plcb3|Plcb4|Rab5b|Rab7|Cxcl2|Serpinb9b|Serpinb6a|Serpinb9|Vcl|Actn4|Pik3cb|Rab7b|Rab5a|Cxcl3	-4.7	MyList
GO Biological Processes	19	GO:0048661	positive regulation of smooth muscle cell proliferation	19_GO:0048518 positive regulation of biological process	-6.3	2.4	5.7	20641	107	2846	35	1.2	0.21	11629|12267|13057|13433|13614|13874|14682|15200|15251|15357|15368|15902|16011|16179|16193|16416|16452|16476|17246|17390|17395|17869|17874|18124|18591|19225|20304|20312|21825|22339|54598|59027|100017|110355|233571	Aif1|C3ar1|Cyba|Dnmt1|Edn1|Ereg|Gnaq|Hbegf|Hif1a|Hmgcr|Hmox1|Id2|Igfbp5|Irak1|Il6|Itgb3|Jak2|Jun|Mdm2|Mmp2|Mmp9|Myc|Myd88|Nr4a3|Pdgfb|Ptgs2|Ccl5|Cx3cl1|Thbs1|Vegfa|Calcrl|Nampt|Ldlrap1|Grk2|P2ry6	-4.7	MyList
GO Biological Processes	19	GO:0098586	cellular response to virus	19_GO:0044419 biological process involved in interspecies interaction between organisms	-6.3	3	5.9	20641	56	2846	23	0.81	0.17	12028|15251|15944|16159|16193|16859|17381|18033|18987|28185|54722|56048|56417|56489|66878|71586|80861|142980|170743|216799|230073|230738|246727	Bax|Hif1a|Irgm1|Il12a|Il6|Lgals9|Mmp12|Nfkb1|Pou2f2|Tomm70a|Gsdme|Lgals8|Adar|Ikbke|Riok3|Ifih1|Dhx58|Tlr3|Tlr7|Nlrp3|Ddx58|Zc3h12a|Oas3	-4.7	MyList
GO Biological Processes	19	GO:0042590	antigen processing and presentation of exogenous peptide antigen via MHC class I	19_GO:0002376 immune system process	-6.3	5.6	6.6	20641	13	2846	10	0.35	0.11	14127|14129|14131|14972|21354|21356|26888|73149|98682|269799	Fcer1g|Fcgr1|Fcgr3|H2-K1|Tap1|Tapbp|Clec4a2|Clec4a3|Mfsd6|Clec4a1	-4.7	MyList
GO Biological Processes	19	GO:0051250	negative regulation of lymphocyte activation	19_GO:0002376 immune system process	-6.3	2.1	5.5	20641	169	2846	48	1.7	0.24	11540|11846|12519|12578|12703|14130|14190|14204|14727|14728|15170|15284|15354|15902|16184|16190|16362|16453|16854|16859|16952|16988|17096|17289|19084|20555|20737|20971|21929|22164|22724|57916|60533|65113|67742|69769|72349|74048|74256|93695|193385|213208|217303|230738|230979|243910|245126|269023	Adora2a|Arg1|Cd80|Cdkn2a|Socs1|Fcgr2b|Fgl2|Il4i1|Lilrb4b|Lilrb4a|Ptpn6|Hlx|Hmgb3|Id2|Il2ra|Il4ra|Irf1|Jak3|Lgals3|Lgals9|Anxa1|Lst1|Lyn|Mertk|Prkar1a|Slfn1|Spn|Sdc4|Tnfaip3|Tnfsf4|Zbtb7b|Tnfrsf13b|Cd274|Ndfip1|Samsn1|Tnfaip8l2|Dusp3|Vsir|Cyld|Gpnmb|Ripor2|Il20rb|Cd300a|Zc3h12a|Tnfrsf14|Nfkbid|Tarm1|Zfp608	-4.6	MyList
GO Biological Processes	19	GO:0006875	cellular metal ion homeostasis	19_GO:0065007 biological regulation	-6.3	1.7	5.4	20641	331	2846	79	2.8	0.31	11749|11750|11774|11820|11928|11938|11964|11972|12028|12043|12176|12768|13614|14325|14385|15203|15251|15368|15558|15559|16175|16819|17750|17869|17918|18173|18174|18441|18442|18754|19165|20293|20296|20304|20393|20530|20541|20544|20750|20856|21817|21939|22782|26425|27057|30926|53313|56491|64209|65113|66168|66290|66500|67547|67972|68428|68514|69597|69668|72244|74104|74769|76137|78688|98396|106957|11…	Anxa6|Anxa7|Ap3b1|App|Atp1a1|Atp2a2|Atp6v1a|Atp6v0d1|Bax|Bcl2|Bnip3|Ccr1|Edn1|Ftl1|Slc37a4|Heph|Hif1a|Hmox1|Htr2a|Htr2b|Il1a|Lcn2|Mt2|Myc|Myo5a|Slc11a1|Slc11a2|P2ry1|P2ry2|Prkce|Psen2|Ccl12|Ccl2|Ccl5|Sgk1|Slc31a2|Slc8a1|Slc9a1|Spp1|Stc2|Tgm2|Cd40|Slc30a1|Nubp1|Ncoa4|Glrx3|Atp2a3|Vapb|Herpud1|Ndfip1|Grina|Atp6v1g1|Slc30a7|Slc39a8|Atp2b1|Steap3|Micu2|Afg3l2|Ccdc115|1600014C10Rik|Abcb6|Pik3cb|Mcur1|…	-4.6	MyList
Reactome Gene Sets	6	R-MMU-168898	Toll-like Receptor Cascades		-6.3	2.2	5.6	20641	126	2846	39	1.4	0.22	11796|11797|11820|12370|12475|12491|13030|13038|13039|16150|16151|16179|16476|17079|17084|18033|18034|18035|19247|20193|21353|21897|22187|26399|26410|54123|54445|54722|56489|66105|67603|69146|72349|108960|170743|170744|216238|231130|319520	Birc3|Birc2|App|Casp8|Cd14|Cd36|Ctsb|Ctsk|Ctsl|Ikbkb|Ikbkg|Irak1|Jun|Cd180|Ly86|Nfkb1|Nfkb2|Nfkbia|Ptpn11|S100a1|Tank|Tlr1|Ubb|Map2k6|Map3k8|Irf7|Unc93b1|Gsdme|Ikbke|Ube2d3|Dusp6|Gsdmd|Dusp3|Irak2|Tlr7|Tlr8|Eea1|Tnip2|Dusp4	-4.6	MyList
GO Biological Processes	19	GO:0030036	actin cytoskeleton organization	19_GO:0009987 cellular process	-6.3	1.6	5.2	20641	535	2846	115	4	0.37	11352|11461|11629|11845|11852|11854|11867|12043|12317|12332|12631|12633|12721|12775|12927|13367|13822|14201|14260|14457|14739|14744|16150|16456|16897|16952|17118|17258|17357|17918|17973|17974|18186|18591|18826|18858|19084|19201|19229|19240|19241|19246|19261|19354|20807|21872|21916|22003|22240|22288|22323|22350|22376|22793|23789|23912|23950|26554|27418|30794|50875|50932|52822|56044|56193|56441|570…	Abl2|Actb|Aif1|Arf6|Rhob|Rhod|Arpc1b|Bcl2|Calr|Capg|Cfl1|Cflar|Coro1a|Ccr7|Bcar1|Diaph1|Epb41l2|Fhl3|Fmn1|Gas7|S1pr2|Gpr65|Ikbkb|F11r|Llgl1|Anxa1|Marcks|Mef2a|Marcksl1|Myo5a|Nck1|Nck2|Nrp1|Pdgfb|Lcp1|Pmp22|Prkar1a|Pstpip2|Ptk2b|Tmsb10|Tmsb4x|Ptpn1|Sirpa|Rac2|Srf|Tjp1|Tmod1|Tpm1|Dpysl3|Utrn|Vasp|Ezr|Was|Zyx|Coro1b|Rhof|Dnajb6|Cul3|Mkln1|Pdlim4|Tmod3|Mink1|Rufy3|Rala|Plek|Naa80|Pdxp|Actn4|Nisch|Act…	-4.6	MyList
GO Biological Processes	19	GO:0010632	regulation of epithelial cell migration	19_GO:0040011 locomotion	-6.3	1.9	5.4	20641	241	2846	62	2.2	0.27	11491|11502|11541|11745|11845|11852|12215|12317|12512|12927|13036|13179|13197|14182|14751|15200|15251|15368|15586|16336|16416|16476|16819|16952|17295|17395|18128|18186|18591|18707|18754|19016|19225|19229|20130|20351|20620|20684|20692|20850|21825|21939|22339|26406|26921|30955|63953|67916|68585|68813|69216|69601|70097|72461|74030|74769|75723|79221|230738|232227|238328|240185	Adam17|Adam9|Adora2b|Anxa3|Arf6|Rhob|Bsg|Calr|Cd63|Bcar1|Ctsh|Dcn|Gadd45a|Fgfr1|Gpi1|Hbegf|Hif1a|Hmox1|Hyal1|Insl3|Itgb3|Jun|Lcn2|Anxa1|Met|Mmp9|Notch1|Nrp1|Pdgfb|Pik3cd|Prkce|Pparg|Ptgs2|Ptk2b|Rras|Sema4a|Plk2|Sp100|Sparc|Stat5a|Thbs1|Cd40|Vegfa|Map3k3|Map4k4|Pik3cg|Dusp10|Plpp3|Rtn4|Dock5|Svbp|Dab2ip|Sash1|Prcp|Rin2|Pik3cb|Amotl1|Hdac9|Zc3h12a|Iqsec1|Vash1|Jcad	-4.6	MyList
GO Biological Processes	19	GO:0050678	regulation of epithelial cell proliferation	19_GO:0050789 regulation of biological process	-6.3	1.7	5.3	20641	404	2846	92	3.2	0.33	11491|11541|11846|11983|12010|12028|12156|12192|12387|12443|12530|12576|12577|12578|12579|12633|13039|13057|13132|13601|13618|13805|14048|14182|14609|14775|15368|15370|15473|15559|15586|16159|16160|16193|16401|16416|16476|16568|16601|17381|17869|18124|18128|18129|18148|18591|18707|18792|19016|19378|20293|20296|20304|20471|20692|20846|20848|20850|21416|21816|21825|21929|22084|22339|22340|22346|224…	Adam17|Adora2b|Arg1|Atpif1|B2m|Bax|Bmp2|Zfp36l1|Ctnnb1|Ccnd1|Cdc25a|Cdkn1b|Cdkn1c|Cdkn2a|Cdkn2b|Cflar|Ctsl|Cyba|Dab2|Ecm1|Ednrb|Eng|Eya1|Fgfr1|Gja1|Gpx1|Hmox1|Nr4a1|Rida|Htr2b|Hyal1|Il12a|Il12b|Il6|Itga4|Itgb3|Jun|Kif3a|Klf9|Mmp12|Myc|Nr4a3|Notch1|Notch2|Npm1|Pdgfb|Pik3cd|Plau|Pparg|Aldh1a2|Ccl12|Ccl2|Ccl5|Six1|Sparc|Stat1|Stat3|Stat5a|Tcf7l2|Tgm1|Thbs1|Tnfaip3|Tsc2|Vegfa|Vegfb|Vhl|Xdh|Zfp36|Azin…	-4.6	MyList
KEGG Pathway	24	mmu05133	Pertussis		-6.2	2.6	5.8	20641	77	2846	28	0.98	0.19	12258|12259|12260|12262|12315|12362|12369|12475|12631|16159|16160|16175|16176|16179|16193|16362|16402|16409|16476|17874|18033|18126|20311|50908|50909|83430|216799|317677	Serping1|C1qa|C1qb|C1qc|Calm3|Casp1|Casp7|Cd14|Cfl1|Il12a|Il12b|Il1a|Il1b|Irak1|Il6|Irf1|Itga5|Itgam|Jun|Myd88|Nfkb1|Nos2|Cxcl5|C1s1|C1ra|Il23a|Nlrp3|C1s2	-4.6	MyList
GO Biological Processes	19	GO:0050691	regulation of defense response to virus by host	19_GO:0044419 biological process involved in interspecies interaction between organisms	-6.2	3.2	6	20641	45	2846	20	0.7	0.16	16160|16161|16176|17381|20304|20466|20846|28185|72512|80285|83430|103213|209200|209590|230073|230738|242700|246779|319955|383619	Il12b|Il12rb1|Il1b|Mmp12|Ccl5|Sin3a|Stat1|Tomm70a|Sting1|Parp9|Il23a|Traf3ip2|Dtx3l|Il23r|Ddx58|Zc3h12a|Ifnlr1|Il27|Ercc6|Aim2	-4.6	MyList
GO Biological Processes	19	GO:0043405	regulation of MAP kinase activity	19_GO:0008152 metabolic process	-6.2	2	5.4	20641	200	2846	54	1.9	0.26	11502|11820|12156|12775|12988|13614|14182|15170|15357|15558|15559|16176|16179|16181|17096|17311|18226|18591|18753|19016|19099|19229|19246|19252|19264|19271|19735|20660|20963|21825|21939|22084|22339|24063|26382|26399|26408|29875|30955|30957|54635|63953|66725|67397|69601|70097|70686|73914|74769|94275|104709|211770|217303|257632	Adam9|App|Bmp2|Ccr7|Csk|Edn1|Fgfr1|Ptpn6|Hmgcr|Htr2a|Htr2b|Il1b|Irak1|Il1rn|Lyn|Kitl|Nup62|Pdgfb|Prkcd|Pparg|Mapk8ip1|Ptk2b|Ptpn1|Dusp1|Ptprc|Ptprj|Rgs2|Sorl1|Syk|Thbs1|Cd40|Tsc2|Vegfa|Spry1|Fgd2|Map2k6|Map3k5|Iqgap1|Pik3cg|Mapk8ip3|Pdgfc|Dusp10|Lrrk2|Erp29|Dab2ip|Sash1|Dusp16|Irak3|Pik3cb|Maged1|Pik3r6|Trib1|Cd300a|Nod2	-4.6	MyList
GO Biological Processes	19	GO:0010975	regulation of neuron projection development	19_GO:0032502 developmental process	-6.2	1.5	5.2	20641	553	2846	118	4.1	0.37	11302|11352|11491|11845|12010|12286|12494|12631|12633|12774|12877|12934|13132|13660|13803|14159|14182|14268|14362|14581|14828|14972|15234|15982|16150|16169|16180|16193|16403|16570|16728|16971|16975|17096|17118|17246|17295|17356|17760|17973|18007|18186|18208|18222|18223|18442|18844|18858|19229|19280|19385|19735|20266|20311|20312|20351|20352|20353|20354|20393|20430|20482|20713|20807|22084|22240|223…	Aatk|Abl2|Adam17|Arf6|B2m|Cacna1a|Cd38|Cfl1|Cflar|Ccr5|Cpeb1|Dpysl2|Dab2|Ehd1|Enc1|Fes|Fgfr1|Fn1|Fzd1|Gfi1|Hspa5|H2-K1|Hgf|Ifrd1|Ikbkb|Il15ra|Il1rap|Il6|Itga6|Kif3c|L1cam|Lrp1|Lrp8|Lyn|Marcks|Mdm2|Met|Afdn|Map6|Nck1|Neo1|Nrp1|Ntn1|Numb|Numbl|P2ry2|Plxna1|Pmp22|Ptk2b|Ptprs|Ranbp1|Rgs2|Scn1b|Cxcl5|Cx3cl1|Sema4a|Sema4b|Sema4c|Sema4d|Sgk1|Cyfip1|Skil|Serpini1|Srf|Tsc2|Dpysl3|Vegfa|Vim|Map2k1|Map2k2|T…	-4.6	MyList
Reactome Gene Sets	6	R-MMU-196854	Metabolism of vitamins and cofactors		-6.2	2.1	5.5	20641	165	2846	47	1.7	0.24	11433|11761|12315|12494|14104|14276|14733|14873|16971|17250|17252|17769|19225|20525|20970|20971|21452|23959|26363|52466|52552|54391|56738|59027|65107|68421|68591|68646|74080|80285|105663|107885|109672|170752|210009|211347|214424|225994|230027|239393|246703|268566|270685|547253|665563|671535|100039707	Acp5|Aox1|Calm3|Cd38|Fasn|Folr2|Gpc1|Gsto1|Lrp1|Abcc1|Rdh11|Mthfr|Ptgs2|Slc2a1|Sdc3|Sdc4|Tcn2|Nt5e|Btd|Slc46a1|Parp8|Rfk|Mocs1|Nampt|Lrp10|Lmbrd1|Mocos|Nadk2|Nmnat3|Parp9|Thtpa|Mthfs|Cyb5a|Bco2|Mtrr|Pank3|Parp16|Nmrk1|Coq3|Lrp12|Naxe|Gphn|Mthfd1l|Parp14|Mthfd2l|Parp10|Mthfsl	-4.6	MyList
GO Biological Processes	19	GO:0043254	regulation of protein-containing complex assembly	19_GO:0050789 regulation of biological process	-6.2	1.6	5.3	20641	427	2846	96	3.4	0.34	11622|11797|11845|11867|12028|12125|12332|12491|12576|12631|12721|12981|12985|13196|13854|14084|14159|14260|14489|14544|15162|15893|15894|15944|16210|16854|16911|17130|17295|17392|17874|17973|17974|18753|18754|18826|19106|19165|19219|19229|19240|19241|19247|20128|20362|20393|20430|20660|20963|21916|22003|22323|22339|23897|30948|50875|50918|52662|54483|56193|56327|56489|56699|57785|64383|65114|661…	Ahr|Birc2|Arf6|Arpc1b|Bax|Bcl2l11|Capg|Cd36|Cdkn1b|Cfl1|Coro1a|Csf2|Csf3|Asap1|Epn1|Faf1|Fes|Fmn1|Mtpn|Gda|Hck|Ica1|Icam1|Irgm1|Impact|Lgals3|Lmo4|Smad6|Met|Mmp3|Myd88|Nck1|Nck2|Prkcd|Prkce|Lcp1|Eif2ak2|Psen2|Ptger4|Ptk2b|Tmsb10|Tmsb4x|Ptpn11|Trim30a|Septin8|Sgk1|Cyfip1|Sorl1|Syk|Tmod1|Tpm1|Vasp|Vegfa|Hax1|Bin1|Tmod3|Myadm|Ldlrad4|Mefv|Plek|Arl2|Ikbke|Cdc42ep4|Rangrf|Sirt2|Vps35|Dnajc15|Riok3|Psm…	-4.6	MyList
WikiPathways	27	WP85	Focal adhesion		-6.2	2	5.5	20641	185	2846	51	1.8	0.25	11461|11796|11797|11836|11852|12043|12443|12445|12832|12842|12843|12927|13367|14268|15162|15234|16401|16402|16403|16408|16409|16416|16476|16779|16782|17295|18591|18707|18717|19354|20363|20750|21825|21826|21923|22323|22330|22339|22340|22371|22793|26395|26396|26399|30955|53867|54635|74769|110157|192176|320910	Actb|Birc3|Birc2|Araf|Rhob|Bcl2|Ccnd1|Ccnd3|Col5a2|Col1a1|Col1a2|Bcar1|Diaph1|Fn1|Hck|Hgf|Itga4|Itga5|Itga6|Itgal|Itgam|Itgb3|Jun|Lamb2|Lamc2|Met|Pdgfb|Pik3cd|Pip5k1c|Rac2|Selenop|Spp1|Thbs1|Thbs2|Tnc|Vasp|Vcl|Vegfa|Vegfb|Vwf|Zyx|Map2k1|Map2k2|Map2k6|Pik3cg|Col5a3|Pdgfc|Pik3cb|Raf1|Flna|Itgb8	-4.6	MyList
GO Biological Processes	19	GO:0046637	regulation of alpha-beta T cell differentiation	19_GO:0002376 immune system process	-6.2	2.7	5.8	20641	73	2846	27	0.95	0.18	11774|11776|12703|12775|14727|14728|15284|16186|16190|16193|16362|16453|16952|17863|18950|20963|22164|22724|74131|80859|83430|216799|230738|240354|243910|246779|320404	Ap3b1|Ap3d1|Socs1|Ccr7|Lilrb4b|Lilrb4a|Hlx|Il2rg|Il4ra|Il6|Irf1|Jak3|Anxa1|Myb|Pnp|Syk|Tnfsf4|Zbtb7b|Sash3|Nfkbiz|Il23a|Nlrp3|Zc3h12a|Malt1|Nfkbid|Il27|Itpkb	-4.6	MyList
GO Biological Processes	19	GO:1905523	positive regulation of macrophage migration	19_GO:0040011 locomotion	-6.2	3.7	6.1	20641	31	2846	16	0.56	0.14	12267|12273|12775|12977|13051|17387|19271|20296|20304|20312|21825|27218|58217|68585|70839|83433	C3ar1|C5ar1|Ccr7|Csf1|Cx3cr1|Mmp14|Ptprj|Ccl2|Ccl5|Cx3cl1|Thbs1|Slamf1|Trem1|Rtn4|P2ry12|Trem2	-4.6	MyList
GO Biological Processes	19	GO:0032692	negative regulation of interleukin-1 production	19_GO:0048519 negative regulation of biological process	-6.2	3.4	6	20641	38	2846	18	0.63	0.15	11433|12489|13051|14456|14727|14728|19219|20312|21929|54483|74155|83433|216799|216869|216963|230738|268857|282663	Acp5|Cd33|Cx3cr1|Gas6|Lilrb4b|Lilrb4a|Ptger4|Cx3cl1|Tnfaip3|Mefv|Errfi1|Trem2|Nlrp3|Arrb2|Git1|Zc3h12a|Nlrc3|Serpinb1b	-4.5	MyList
GO Biological Processes	19	GO:0072676	lymphocyte migration	19_GO:0040011 locomotion	-6.2	2.8	5.8	20641	65	2846	25	0.88	0.17	12642|12775|14345|14347|14456|15894|15945|16401|16408|16456|20209|20293|20296|20299|20302|20303|20304|20305|20306|20308|20312|54725|66102|101502|246177	Ch25h|Ccr7|Fut4|Fut7|Gas6|Icam1|Cxcl10|Itga4|Itgal|F11r|Saa2|Ccl12|Ccl2|Ccl22|Ccl3|Ccl4|Ccl5|Ccl6|Ccl7|Ccl9|Cx3cl1|Cadm1|Cxcl16|Hsd3b7|Myo1g	-4.5	MyList
GO Biological Processes	19	GO:2000117	negative regulation of cysteine-type endopeptidase activity	19_GO:0048519 negative regulation of biological process	-6.2	2.4	5.6	20641	95	2846	32	1.1	0.2	11540|12047|12581|12633|14456|14751|14775|15234|15370|15511|15951|16193|17246|17395|19225|20111|20439|21825|22339|23950|55948|64209|67338|68576|74754|74996|78688|80751|110355|171580|216869|102639543	Adora2a|Bcl2a1d|Cdkn2d|Cflar|Gas6|Gpi1|Gpx1|Hgf|Nr4a1|Hspa1b|Ifi204|Il6|Mdm2|Mmp9|Ptgs2|Rps6ka1|Siah2|Thbs1|Vegfa|Dnajb6|Sfn|Herpud1|Rffl|Lamtor5|Dhcr24|Usp47|Nol3|Rnf34|Grk2|Mical1|Arrb2|Ifi206	-4.5	MyList
GO Biological Processes	19	GO:0060760	positive regulation of response to cytokine stimulus	19_GO:0048518 positive regulation of biological process	-6.2	2.9	5.8	20641	61	2846	24	0.84	0.17	11491|12362|12767|12977|13614|14456|14581|15251|15944|16177|17381|53323|54123|56489|58203|71586|72512|80285|83433|230073|246746|266692|434341|547253	Adam17|Casp1|Cxcr4|Csf1|Edn1|Gas6|Gfi1|Hif1a|Irgm1|Il1r1|Mmp12|Ube2k|Irf7|Ikbke|Zbp1|Ifih1|Sting1|Parp9|Trem2|Ddx58|Cd300lf|Cpne1|Nlrc5|Parp14	-4.5	MyList
GO Biological Processes	19	GO:0070098	chemokine-mediated signaling pathway	19_GO:0023052 signaling	-6.2	2.9	5.8	20641	57	2846	23	0.81	0.17	12767|12768|13051|14825|15945|19229|20293|20296|20299|20302|20303|20304|20305|20306|20308|20310|20311|20312|56744|57349|64095|83433|330122	Cxcr4|Ccr1|Cx3cr1|Cxcl1|Cxcl10|Ptk2b|Ccl12|Ccl2|Ccl22|Ccl3|Ccl4|Ccl5|Ccl6|Ccl7|Ccl9|Cxcl2|Cxcl5|Cx3cl1|Pf4|Ppbp|Gpr35|Trem2|Cxcl3	-4.5	MyList
GO Biological Processes	19	GO:0051347	positive regulation of transferase activity	19_GO:0065007 biological regulation	-6.2	1.6	5.2	20641	520	2846	112	3.9	0.36	11491|11502|11549|11603|11820|11839|12283|12387|12443|12445|12464|12520|12575|12576|12775|12977|12988|13138|13385|13614|13628|13874|14081|14182|14456|15200|15505|15558|15559|15944|16151|16160|16176|16179|16181|16416|16452|16797|16898|16911|16975|17096|17118|17289|17295|17311|17470|17869|17937|18148|18173|18538|18591|18712|18753|19229|19246|19264|19718|20660|20963|20971|21825|21897|21939|22195|223…	Adam17|Adam9|Adra1a|Agrn|App|Areg|Cab39|Ctnnb1|Ccnd1|Ccnd3|Cct4|Cd81|Cdkn1a|Cdkn1b|Ccr7|Csf1|Csk|Dag1|Dlg4|Edn1|Eef1a2|Ereg|Acsl1|Fgfr1|Gas6|Hbegf|Hsph1|Htr2a|Htr2b|Irgm1|Ikbkg|Il12b|Il1b|Irak1|Il1rn|Itgb3|Jak2|Lat|Rps2|Lmo4|Lrp8|Lyn|Marcks|Mertk|Met|Kitl|Cd200|Myc|Nab2|Npm1|Slc11a1|Pcna|Pdgfb|Pim1|Prkcd|Ptk2b|Ptpn1|Ptprc|Rfc2|Sorl1|Syk|Sdc4|Thbs1|Tlr1|Cd40|Ube2l3|Vegfa|Fgd2|Map2k1|Map2k2|Map2k6|…	-4.5	MyList
GO Biological Processes	19	GO:0010810	regulation of cell-substrate adhesion	19_GO:0050789 regulation of biological process	-6.1	1.9	5.4	20641	227	2846	59	2.1	0.27	11490|11854|12043|12261|12317|12491|12578|12631|12842|12927|12977|13132|13138|14260|14268|14538|16402|16416|16449|16452|16728|16971|17381|17387|18128|18186|18591|18754|18792|19229|19247|19262|19271|19354|20130|20750|20971|21825|22288|22330|22339|26921|29875|50706|50918|50932|56348|58217|60595|68813|70450|72349|74030|74769|100952|109648|110253|192176|244667	Adam15|Rhod|Bcl2|C1qbp|Calr|Cd36|Cdkn2a|Cfl1|Col1a1|Bcar1|Csf1|Dab2|Dag1|Fmn1|Fn1|Gcnt2|Itga5|Itgb3|Jag1|Jak2|L1cam|Lrp1|Mmp12|Mmp14|Notch1|Nrp1|Pdgfb|Prkce|Plau|Ptk2b|Ptpn11|Ptpra|Ptprj|Rac2|Rras|Spp1|Sdc4|Thbs1|Utrn|Vcl|Vegfa|Map4k4|Iqgap1|Postn|Myadm|Mink1|Hsd17b12|Trem1|Actn4|Dock5|Unc13d|Dusp3|Rin2|Pik3cb|Emilin1|Npy|Triobp|Flna|Disc1	-4.5	MyList
GO Biological Processes	19	GO:0002250	adaptive immune response	19_GO:0002376 immune system process	-6.1	1.6	5.2	20641	469	2846	103	3.6	0.35	11491|11658|11846|11891|12010|12014|12042|12051|12258|12259|12260|12261|12262|12267|12520|12523|12988|13032|13036|13051|13733|14127|14129|14130|14131|14190|14961|14998|14999|15000|15001|15002|15452|15510|15894|16068|16159|16160|16172|16190|16193|16449|16452|16453|16797|16952|17085|17096|17474|17874|18034|18106|18128|18173|18707|18733|18753|18987|19229|20351|20706|20723|20737|20848|20963|21354|213…	Adam17|Alcam|Arg1|Rab27a|B2m|Bach2|Bcl10|Bcl3|Serping1|C1qa|C1qb|C1qbp|C1qc|C3ar1|Cd81|Cd84|Csk|Ctsc|Ctsh|Cx3cr1|Adgre1|Fcer1g|Fcgr1|Fcgr2b|Fcgr3|Fgl2|H2-Ab1|H2-DMa|H2-DMb1|H2-DMb2|H2-Oa|H2-Ob|Hprt|Hspd1|Icam1|Il18bp|Il12a|Il12b|Il17ra|Il4ra|Il6|Jag1|Jak2|Jak3|Lat|Anxa1|Ly9|Lyn|Clec4d|Myd88|Nfkb2|Cd244a|Notch1|Slc11a1|Pik3cd|Pirb|Prkcd|Pou2f2|Ptk2b|Sema4a|Serpinb9b|Serpinb9|Spn|Stat3|Syk|Tap1|Tap…	-4.5	MyList
GO Biological Processes	19	GO:0032606	type I interferon production	19_GO:0032501 multicellular organismal process	-6.1	5.9	6.5	20641	11	2846	9	0.32	0.11	11774|11776|15975|16391|17874|22040|27215|54123|72590	Ap3b1|Ap3d1|Ifnar1|Irf9|Myd88|Trex1|Azi2|Irf7|Ppme1	-4.5	MyList
GO Biological Processes	19	GO:0150076	neuroinflammatory response	19_GO:0050896 response to stimulus	-6.1	3.3	5.9	20641	42	2846	19	0.67	0.15	11540|11629|11820|12259|12273|12362|13051|15980|16176|16409|16452|16476|16971|17918|19165|20312|59027|83433|142980	Adora2a|Aif1|App|C1qa|C5ar1|Casp1|Cx3cr1|Ifngr2|Il1b|Itgam|Jak2|Jun|Lrp1|Myo5a|Psen2|Cx3cl1|Nampt|Trem2|Tlr3	-4.5	MyList
GO Biological Processes	19	GO:0030099	myeloid cell differentiation	19_GO:0002376 immune system process	-6.1	1.8	5.3	20641	275	2846	68	2.4	0.29	11655|11774|11820|11983|12370|12387|12520|12577|12611|12768|12775|12977|12981|12985|13132|14057|14104|14127|14151|15170|15203|15902|15951|16409|16452|16453|16476|16477|17096|17684|17863|18018|18023|18129|18174|18733|19016|19165|19247|19664|20807|21950|22339|23845|50875|53314|56417|56792|66154|69656|71982|74481|76044|80752|83433|107817|107829|192176|214133|216161|216984|226844|230721|235505|246746…	Alas1|Ap3b1|App|Atpif1|Casp8|Ctnnb1|Cd81|Cdkn1c|Cebpg|Ccr1|Ccr7|Csf1|Csf2|Csf3|Dab2|Sfxn1|Fasn|Fcer1g|Fech|Ptpn6|Heph|Id2|Ifi204|Itgam|Jak2|Jak3|Jun|Junb|Lyn|Cited2|Myb|Nfatc1|Nfe2l1|Notch2|Slc11a2|Pirb|Pparg|Psen2|Ptpn11|Rbpj|Srf|Tnfsf9|Vegfa|Clec5a|Tmod3|Batf|Adar|Stap1|Tmem14c|Pir|Snx10|Batf2|Ncapg2|Fam20c|Trem2|Jmjd6|Thoc5|Flna|Tet2|Sbno2|Evi2b|Flvcr1|Pabpc4|Cd109|Cd300lf|Spib|Itgb8|Ifi206	-4.5	MyList
Reactome Gene Sets	6	R-MMU-9006934	Signaling by Receptor Tyrosine Kinases		-6.1	1.6	5.2	20641	407	2846	92	3.2	0.33	11461|11839|11845|11964|11966|11972|11975|11984|12315|12387|12832|12842|12843|12927|12988|13057|13367|13854|13874|14159|14182|14256|14268|15170|15200|15234|15382|16416|16452|16453|16779|17096|17179|17311|17395|17937|17969|17970|17973|17974|18186|18550|18576|18591|18753|18754|18791|19165|19229|19246|19247|19271|20393|20430|20750|20807|20848|20850|21826|22187|22339|22340|24063|26395|26396|53867|546…	Actb|Areg|Arf6|Atp6v1a|Atp6v1b2|Atp6v0d1|Atp6v0a1|Atp6v0c|Calm3|Ctnnb1|Col5a2|Col1a1|Col1a2|Bcar1|Csk|Cyba|Diaph1|Epn1|Ereg|Fes|Fgfr1|Flt3l|Fn1|Ptpn6|Hbegf|Hgf|Hnrnpa1|Itgb3|Jak2|Jak3|Lamb2|Lyn|Matk|Kitl|Mmp9|Nab2|Ncf1|Ncf2|Nck1|Nck2|Nrp1|Furin|Pde3b|Pdgfb|Prkcd|Prkce|Plat|Psen2|Ptk2b|Ptpn1|Ptpn11|Ptprj|Sgk1|Cyfip1|Spp1|Srf|Stat3|Stat5a|Thbs2|Ubb|Vegfa|Vegfb|Spry1|Map2k1|Map2k2|Col5a3|Pdgfc|Stam2…	-4.5	MyList
GO Biological Processes	19	GO:0071356	cellular response to tumor necrosis factor	19_GO:0050896 response to stimulus	-6.1	2.1	5.5	20641	147	2846	43	1.5	0.23	11770|11796|11797|11886|12192|12193|12631|16150|16193|16362|16365|16452|18033|18035|19229|20293|20296|20299|20302|20303|20304|20305|20306|20308|20312|20846|21353|21873|21939|22029|22695|24099|54722|55932|56449|60595|66626|69601|98496|103213|108153|230738|383619	Fabp4|Birc3|Birc2|Asah1|Zfp36l1|Zfp36l2|Cfl1|Ikbkb|Il6|Irf1|Acod1|Jak2|Nfkb1|Nfkbia|Ptk2b|Ccl12|Ccl2|Ccl22|Ccl3|Ccl4|Ccl5|Ccl6|Ccl7|Ccl9|Cx3cl1|Stat1|Tank|Tjp2|Cd40|Traf1|Zfp36|Tnfsf13b|Gsdme|Gbp3|Ybx3|Actn4|Cdip1|Dab2ip|Pid1|Traf3ip2|Adamts7|Zc3h12a|Aim2	-4.5	MyList
Reactome Gene Sets	6	R-MMU-9012999	RHO GTPase cycle		-6.1	1.6	5.2	20641	413	2846	93	3.3	0.33	11461|11852|11854|11857|12549|12709|12874|12988|13057|13367|13830|14270|14609|14674|16443|16449|17969|17970|17973|17974|18221|18844|19229|19349|19354|20430|20867|21873|22143|22319|22352|22376|23912|23943|26382|26554|29875|50875|53382|56324|56374|56699|64652|66251|66922|68428|68813|69581|69668|70350|70719|71409|71704|71972|72536|72754|73341|73910|74194|74734|75089|76088|76763|78514|83669|94190|942…	Actb|Rhob|Rhod|Arhgdib|Arhgap31|Ckb|Cpd|Csk|Cyba|Diaph1|Stom|Srgap2|Gja1|Gna13|Itsn1|Jag1|Ncf1|Ncf2|Nck1|Nck2|Nudc|Plxna1|Ptk2b|Rab7|Rac2|Cyfip1|Stip1|Tjp2|Tuba1b|Vamp3|Vim|Was|Rhof|Esyt1|Fgd2|Cul3|Iqgap1|Tmod3|Txnl1|Stam2|Tmem59|Cdc42ep4|Nisch|Arfgap3|Rras2|Steap3|Dock5|Rhou|Ccdc115|Basp1|Arhgap45|Fmnl2|Arhgef3|Dnmbp|Tagap|Arhgef10l|Arhgef6|Arhgap18|Rnd3|Rhoh|Uhrf1bp1l|Dock8|Mospd2|Arhgap10|Wdr6…	-4.4	MyList
Reactome Gene Sets	6	R-MMU-1236974	ER-Phagosome pathway		-6.1	3.5	6	20641	35	2846	17	0.6	0.14	12010|12317|14972|14990|14991|15007|15015|15018|15039|15040|15042|20333|21354|21355|21356|22319|110557	B2m|Calr|H2-K1|H2-M2|H2-M3|H2-Q10|H2-Q4|H2-Q7|H2-T22|H2-T23|H2-T24|Sec22b|Tap1|Tap2|Tapbp|Vamp3|H2-Q6	-4.4	MyList
GO Biological Processes	19	GO:0006643	membrane lipid metabolic process	19_GO:0008152 metabolic process	-6.1	2	5.4	20641	182	2846	50	1.8	0.25	11305|11605|11886|12028|12916|13244|14345|14347|14420|14667|17939|18700|19012|19156|20397|20441|20442|20443|20444|20773|22234|26878|26889|26943|27392|30960|54447|57370|57874|66459|66775|67111|67630|67916|68018|74442|81535|100340|104725|170439|192654|211666|218442|227102|230779|233575|241447|268656|276846|320910	Abca2|Gla|Asah1|Bax|Crem|Degs1|Fut4|Fut7|Galc|Gm2a|Naga|Piga|Plpp1|Psap|Sgpl1|St3gal3|St3gal1|St3gal4|St3gal2|Sptlc2|Ugcg|B3galt2|Cln8|Serinc3|Pign|Vapa|Asah2|B4galt3|Hacd3|Pyurf|Hacd4|Naaa|Samd8|Plpp3|Cert1|Sgms2|Sgpp1|Smpdl3b|Sptssa|Elovl6|Pla2g15|Mgst2|Serinc5|Ormdl1|Serinc2|Pgap2|Cers6|Sptlc1|Pigs|Itgb8	-4.4	MyList
GO Biological Processes	19	GO:0051897	positive regulation of protein kinase B signaling	19_GO:0023052 signaling	-6	2.3	5.5	20641	119	2846	37	1.3	0.21	12261|12487|12985|13051|13805|14182|14456|14538|14775|15200|16011|16193|16443|17188|17295|18413|18707|19271|20312|21416|21825|22339|22340|23886|23897|30955|67154|67389|68585|70839|74769|98432|211323|216869|237542|244882|266692	C1qbp|Cd28|Csf3|Cx3cr1|Eng|Fgfr1|Gas6|Gcnt2|Gpx1|Hbegf|Igfbp5|Il6|Itsn1|Maz|Met|Osm|Pik3cd|Ptprj|Cx3cl1|Tcf7l2|Thbs1|Vegfa|Vegfb|Gdf15|Hax1|Pik3cg|Mtdh|C1qtnf12|Rtn4|P2ry12|Pik3cb|Phlpp1|Nrg1|Arrb2|Osbpl8|Tnfaip8l3|Cpne1	-4.4	MyList
GO Biological Processes	19	GO:0035457	cellular response to interferon-alpha	19_GO:0050896 response to stimulus	-6	4.6	6.2	20641	19	2846	12	0.42	0.12	14456|15951|15957|15958|15959|15975|17869|20822|23960|114643|211948|246730	Gas6|Ifi204|Ifit1|Ifit2|Ifit3|Ifnar1|Myc|Ro60|Oas1g|Oas1c|Pde12|Oas1a	-4.4	MyList
GO Biological Processes	19	GO:0045624	positive regulation of T-helper cell differentiation	19_GO:0002376 immune system process	-6	4.3	6.2	20641	22	2846	13	0.46	0.13	12775|15284|16190|16193|16362|16952|17863|22164|80859|83430|216799|240354|243910	Ccr7|Hlx|Il4ra|Il6|Irf1|Anxa1|Myb|Tnfsf4|Nfkbiz|Il23a|Nlrp3|Malt1|Nfkbid	-4.4	MyList
Reactome Gene Sets	6	R-MMU-112409	RAF-independent MAPK1/3 activation		-6	4.3	6.2	20641	22	2846	13	0.46	0.13	13537|16193|16195|16452|19247|19252|26395|26396|54721|63953|67603|70686|319520	Dusp2|Il6|Il6st|Jak2|Ptpn11|Dusp1|Map2k1|Map2k2|Tyk2|Dusp10|Dusp6|Dusp16|Dusp4	-4.4	MyList
GO Biological Processes	19	GO:0002673	regulation of acute inflammatory response	19_GO:0050896 response to stimulus	-6	3	5.8	20641	54	2846	22	0.77	0.16	11690|12774|12775|13618|14127|14129|14130|14131|14347|16176|16193|19016|19225|20304|20737|30955|64292|109648|109815|213208|216799|233079	Alox5ap|Ccr5|Ccr7|Ednrb|Fcer1g|Fcgr1|Fcgr2b|Fcgr3|Fut7|Il1b|Il6|Pparg|Ptgs2|Ccl5|Spn|Pik3cg|Ptges|Npy|Selenos|Il20rb|Nlrp3|Ffar2	-4.4	MyList
Reactome Gene Sets	6	R-MMU-9020933	Interleukin-23 signaling		-6	6.4	6.5	20641	9	2846	8	0.28	0.099	16160|16161|16452|20848|20849|54721|83430|209590	Il12b|Il12rb1|Jak2|Stat3|Stat4|Tyk2|Il23a|Il23r	-4.4	MyList
GO Biological Processes	19	GO:0006644	phospholipid metabolic process	19_GO:0008152 metabolic process	-6	1.7	5.2	20641	337	2846	79	2.8	0.31	11305|11758|12700|12702|12703|13139|14137|16330|17855|18700|18707|18717|18796|18797|19012|20773|22259|26457|26889|26943|27392|28169|30955|30960|52123|56193|64296|66459|66569|66857|67078|67111|67452|67630|67916|68262|68671|71772|71795|71910|72519|74442|74451|74596|74769|77582|78610|81535|83493|100340|102247|104718|108083|110196|114663|117150|192156|192654|208715|210992|218442|219135|227102|230779|…	Abca2|Prdx6|Cish|Socs3|Socs1|Dgka|Fdft1|Inpp5b|Mvk|Piga|Pik3cd|Pip5k1c|Plcb2|Plcb3|Plpp1|Sptlc2|Nr1h3|Slc27a1|Cln8|Serinc3|Pign|Agpat3|Pik3cg|Vapa|Agpat5|Plek|Abhd8|Pyurf|Gdpd1|Plbd1|Pgp|Naaa|Pnpla8|Samd8|Plpp3|Agpat4|Pcyt2|Plbd2|Pitpnc1|Plpp5|Pip4p2|Sgms2|Pgs1|Cds1|Pik3cb|Mboat7|Uvrag|Sgpp1|Sacm1l|Smpdl3b|Gpat4|Ttc7b|Pip4k2b|Fdps|Impa2|Pip4k2c|Mvd|Pla2g15|Hmgcs1|Lpcat1|Serinc5|Mtmr6|Ormdl1|Serin…	-4.4	MyList
GO Biological Processes	19	GO:2000516	positive regulation of CD4-positive, alpha-beta T cell activation	19_GO:0002376 immune system process	-6	3.3	5.9	20641	39	2846	18	0.63	0.15	12520|12703|12775|15284|16186|16190|16193|16362|16952|17863|22164|22724|74131|80859|83430|216799|240354|243910	Cd81|Socs1|Ccr7|Hlx|Il2rg|Il4ra|Il6|Irf1|Anxa1|Myb|Tnfsf4|Zbtb7b|Sash3|Nfkbiz|Il23a|Nlrp3|Malt1|Nfkbid	-4.4	MyList
KEGG Pathway	24	mmu05416	Viral myocarditis		-6	2.5	5.5	20641	88	2846	30	1.1	0.19	11352|11461|12370|12443|12487|12519|13138|14961|14972|14990|14991|14998|14999|15000|15001|15002|15007|15015|15018|15024|15039|15040|15042|15894|16408|19354|21939|24051|110557|667803	Abl2|Actb|Casp8|Ccnd1|Cd28|Cd80|Dag1|H2-Ab1|H2-K1|H2-M2|H2-M3|H2-DMa|H2-DMb1|H2-DMb2|H2-Oa|H2-Ob|H2-Q10|H2-Q4|H2-Q7|H2-T10|H2-T22|H2-T23|H2-T24|Icam1|Itgal|Rac2|Cd40|Sgcb|H2-Q6|H2-T-ps	-4.3	MyList
GO Biological Processes	19	GO:0014910	regulation of smooth muscle cell migration	19_GO:0040011 locomotion	-5.9	2.4	5.5	20641	97	2846	32	1.1	0.2	11629|12043|14673|14674|14739|16011|16195|16416|16971|17246|17869|17918|18124|18442|18591|18792|18844|19016|19219|19241|20304|20660|22003|23789|29875|50706|54601|68813|211770|233571|234593|238130	Aif1|Bcl2|Gna12|Gna13|S1pr2|Igfbp5|Il6st|Itgb3|Lrp1|Mdm2|Myc|Myo5a|Nr4a3|P2ry2|Pdgfb|Plau|Plxna1|Pparg|Ptger4|Tmsb4x|Ccl5|Sorl1|Tpm1|Coro1b|Iqgap1|Postn|Foxo4|Dock5|Trib1|P2ry6|Ndrg4|Dock4	-4.3	MyList
KEGG Pathway	24	mmu04010	MAPK signaling pathway		-5.9	1.8	5.2	20641	294	2846	71	2.5	0.29	11836|11839|12286|12289|12297|12475|12977|13197|13537|13874|14182|14256|14673|14701|15234|15370|15511|16150|16151|16175|16176|16177|16179|16180|16476|17295|17311|17347|17532|17869|17873|17874|18018|18033|18034|18591|19099|19252|19354|19417|20111|20112|20130|20807|22339|22340|23882|26395|26396|26399|26406|26408|26410|26921|30957|54635|56692|63953|65964|66922|67603|70686|72349|110157|192176|216869|…	Araf|Areg|Cacna1a|Cacna1d|Cacnb3|Cd14|Csf1|Gadd45a|Dusp2|Ereg|Fgfr1|Flt3l|Gna12|Gng12|Hgf|Nr4a1|Hspa1b|Ikbkb|Ikbkg|Il1a|Il1b|Il1r1|Irak1|Il1rap|Jun|Met|Kitl|Mknk2|Mras|Myc|Gadd45b|Myd88|Nfatc1|Nfkb1|Nfkb2|Pdgfb|Mapk8ip1|Dusp1|Rac2|Rasgrf1|Rps6ka1|Rps6ka2|Rras|Srf|Vegfa|Vegfb|Gadd45g|Map2k1|Map2k2|Map2k6|Map3k3|Map3k5|Map3k8|Map4k4|Mapk8ip3|Pdgfc|Lamtor3|Dusp10|Map3k20|Rras2|Dusp6|Dusp16|Dusp3|Raf…	-4.3	MyList
GO Biological Processes	19	GO:0030029	actin filament-based process	19_GO:0009987 cellular process	-5.9	1.5	5	20641	591	2846	123	4.3	0.38	11352|11461|11629|11845|11852|11854|11867|12043|12289|12317|12332|12631|12633|12721|12775|12927|13367|13822|14201|14260|14270|14457|14739|14744|16150|16456|16897|16952|17118|17258|17357|17918|17973|17974|18186|18591|18826|18858|19084|19201|19229|19240|19241|19246|19261|19354|20266|20648|20807|21872|21916|22003|22240|22288|22323|22350|22376|22793|23789|23912|23950|26554|27418|30794|50875|50932|528…	Abl2|Actb|Aif1|Arf6|Rhob|Rhod|Arpc1b|Bcl2|Cacna1d|Calr|Capg|Cfl1|Cflar|Coro1a|Ccr7|Bcar1|Diaph1|Epb41l2|Fhl3|Fmn1|Srgap2|Gas7|S1pr2|Gpr65|Ikbkb|F11r|Llgl1|Anxa1|Marcks|Mef2a|Marcksl1|Myo5a|Nck1|Nck2|Nrp1|Pdgfb|Lcp1|Pmp22|Prkar1a|Pstpip2|Ptk2b|Tmsb10|Tmsb4x|Ptpn1|Sirpa|Rac2|Scn1b|Snta1|Srf|Tjp1|Tmod1|Tpm1|Dpysl3|Utrn|Vasp|Ezr|Was|Zyx|Coro1b|Rhof|Dnajb6|Cul3|Mkln1|Pdlim4|Tmod3|Mink1|Rufy3|Rala|Plek…	-4.3	MyList
GO Biological Processes	19	GO:0000165	MAPK cascade	19_GO:0023052 signaling	-5.9	2.1	5.3	20641	140	2846	41	1.4	0.22	11836|12192|12193|13036|13614|15559|16176|16179|17125|17258|17869|17874|18033|18173|19099|19219|19229|20293|20296|20304|22695|26395|26396|26399|26408|26921|30957|50932|54196|57874|65964|66725|110157|142980|170743|211323|211770|269254|319955|320404|381836	Araf|Zfp36l1|Zfp36l2|Ctsh|Edn1|Htr2b|Il1b|Irak1|Smad1|Mef2a|Myc|Myd88|Nfkb1|Slc11a1|Mapk8ip1|Ptger4|Ptk2b|Ccl12|Ccl2|Ccl5|Zfp36|Map2k1|Map2k2|Map2k6|Map3k5|Map4k4|Mapk8ip3|Mink1|Pabpn1|Hacd3|Map3k20|Lrrk2|Raf1|Tlr3|Tlr7|Nrg1|Trib1|Setx|Ercc6|Itpkb|Sbk2	-4.2	MyList
GO Biological Processes	19	GO:0001916	positive regulation of T cell mediated cytotoxicity	19_GO:0002376 immune system process	-5.9	3	5.7	20641	51	2846	21	0.74	0.16	12010|14972|14990|14991|15007|15015|15018|15024|15039|15040|15042|16159|16160|18950|19264|19294|21355|52118|83430|110557|223601	B2m|H2-K1|H2-M2|H2-M3|H2-Q10|H2-Q4|H2-Q7|H2-T10|H2-T22|H2-T23|H2-T24|Il12a|Il12b|Pnp|Ptprc|Nectin2|Tap2|Pvr|Il23a|H2-Q6|Cyrib	-4.2	MyList
Reactome Gene Sets	6	R-MMU-5621481	C-type lectin receptors (CLRs)		-5.9	2.3	5.4	20641	107	2846	34	1.2	0.2	12042|12315|12370|14127|16150|16151|16176|16912|16913|17096|17474|18019|18033|18034|18035|18753|19171|19173|19175|19181|19186|19188|20963|21762|22187|22200|26443|57296|67089|69077|70247|110157|240354|332579	Bcl10|Calm3|Casp8|Fcer1g|Ikbkb|Ikbkg|Il1b|Psmb9|Psmb8|Lyn|Clec4d|Nfatc2|Nfkb1|Nfkb2|Nfkbia|Prkcd|Psmb10|Psmb5|Psmb6|Psmc2|Psme1|Psme2|Syk|Psmd2|Ubb|Uba3|Psma6|Psmd8|Psmc6|Psmd11|Psmd1|Raf1|Malt1|Card9	-4.2	MyList
GO Biological Processes	19	GO:0061900	glial cell activation	19_GO:0050896 response to stimulus	-5.9	3.4	5.8	20641	36	2846	17	0.6	0.14	11540|11629|11820|12259|12273|12362|13051|15980|16176|16409|16452|16476|16971|20312|59027|83433|142980	Adora2a|Aif1|App|C1qa|C5ar1|Casp1|Cx3cr1|Ifngr2|Il1b|Itgam|Jak2|Jun|Lrp1|Cx3cl1|Nampt|Trem2|Tlr3	-4.2	MyList
Reactome Gene Sets	6	R-MMU-1222556	ROS and RNS production in phagocytes		-5.9	3.4	5.8	20641	36	2846	17	0.6	0.14	11964|11966|11972|11975|11984|13057|17969|17970|18126|18173|19354|66290|66335|73834|74096|108664|242341	Atp6v1a|Atp6v1b2|Atp6v0d1|Atp6v0a1|Atp6v0c|Cyba|Ncf1|Ncf2|Nos2|Slc11a1|Rac2|Atp6v1g1|Atp6v1c1|Atp6v1d|Hvcn1|Atp6v1h|Atp6v0d2	-4.2	MyList
GO Biological Processes	19	GO:0001961	positive regulation of cytokine-mediated signaling pathway	19_GO:0023052 signaling	-5.8	2.9	5.6	20641	55	2846	22	0.77	0.16	11491|12362|12767|12977|13614|14456|14581|15251|15944|16177|17381|53323|54123|56489|58203|72512|80285|83433|246746|266692|434341|547253	Adam17|Casp1|Cxcr4|Csf1|Edn1|Gas6|Gfi1|Hif1a|Irgm1|Il1r1|Mmp12|Ube2k|Irf7|Ikbke|Zbp1|Sting1|Parp9|Trem2|Cd300lf|Cpne1|Nlrc5|Parp14	-4.2	MyList
GO Biological Processes	19	GO:0051133	regulation of NK T cell activation	19_GO:0002376 immune system process	-5.8	5.2	6.3	20641	14	2846	10	0.35	0.11	15505|16159|16160|16161|16452|22724|54721|83430|209590|217303	Hsph1|Il12a|Il12b|Il12rb1|Jak2|Zbtb7b|Tyk2|Il23a|Il23r|Cd300a	-4.2	MyList
Reactome Gene Sets	6	R-MMU-447115	Interleukin-12 family signaling		-5.8	5.2	6.3	20641	14	2846	10	0.35	0.11	16160|16161|16195|16452|20848|20849|54721|83430|209590|246779	Il12b|Il12rb1|Il6st|Jak2|Stat3|Stat4|Tyk2|Il23a|Il23r|Il27	-4.2	MyList
GO Biological Processes	19	GO:0031330	negative regulation of cellular catabolic process	19_GO:0048519 negative regulation of biological process	-5.8	1.8	5.2	20641	258	2846	64	2.2	0.28	11549|12043|12257|12578|13555|15368|15559|16154|17025|17874|18104|18145|18173|18550|19025|19165|20333|20539|20660|20848|21857|21929|22057|22084|22339|22695|30940|30955|52551|54197|56207|56312|56489|59025|59027|64383|65114|66725|67846|68837|69601|72416|74645|77134|80750|83433|83669|94190|100855|103213|104009|110147|114128|140486|210106|212943|214627|224023|225896|226089|230674|234344|237782|319765	Adra1a|Bcl2|Tspo|Cdkn2a|E2f1|Hmox1|Htr2b|Il10ra|Alad|Myd88|Nqo1|Npc1|Slc11a1|Furin|Ctsa|Psen2|Sec22b|Slc7a5|Sorl1|Stat3|Timp1|Tnfaip3|Tob1|Tsc2|Vegfa|Zfp36|Usp25|Pik3cg|Sgta|Rnf5|Uchl5|Nupr1|Ikbke|Usp14|Nampt|Sirt2|Vps35|Lrrk2|Tmem39a|Foxk2|Dab2ip|Lrpprc|Tent5c|Hnrnpa0|N4bp1|Trem2|Wdr6|Ophn1|Tbc1d14|Traf3ip2|Qsox1|Ehmt2|Laptm4b|Igf2bp1|Tent4a|Tent5a|Tent4b|Klhl22|Ubxn1|Ric1|Kdm4a|Naf1|Smcr8|Igf2b…	-4.2	MyList
GO Biological Processes	19	GO:0051092	positive regulation of NF-kappaB transcription factor activity	19_GO:0008152 metabolic process	-5.8	2.1	5.3	20641	155	2846	44	1.5	0.23	11820|12042|12359|12491|12523|12633|12753|13051|14489|15894|16150|16151|16176|16179|16180|17874|18148|19106|20128|20312|20848|21939|22029|26443|66597|67154|68576|71268|73914|76681|93679|94094|108116|108960|142980|216799|217069|226421|240354|257632|332579|383619|434219|667823	App|Bcl10|Cat|Cd36|Cd84|Cflar|Clock|Cx3cr1|Mtpn|Icam1|Ikbkb|Ikbkg|Il1b|Irak1|Il1rap|Myd88|Npm1|Eif2ak2|Trim30a|Cx3cl1|Stat3|Cd40|Traf1|Psma6|Trim13|Mtdh|Lamtor5|Lrrfip2|Irak3|Trim12a|Trim8|Trim34a|Slco3a1|Irak2|Tlr3|Nlrp3|Trim25|Rab7b|Malt1|Nod2|Card9|Aim2|Trim30c|Trim5	-4.2	MyList
Reactome Gene Sets	6	R-MMU-983705	Signaling by the B Cell Receptor (BCR)		-5.8	2.4	5.4	20641	98	2846	32	1.1	0.2	12042|12315|12483|15170|16150|16151|16440|16912|16913|17096|17973|18019|18033|18035|18037|18707|19171|19173|19175|19181|19186|19188|20963|21762|22187|26443|57296|67089|69077|70247|83490|240354	Bcl10|Calm3|Cd22|Ptpn6|Ikbkb|Ikbkg|Itpr3|Psmb9|Psmb8|Lyn|Nck1|Nfatc2|Nfkb1|Nfkbia|Nfkbie|Pik3cd|Psmb10|Psmb5|Psmb6|Psmc2|Psme1|Psme2|Syk|Psmd2|Ubb|Psma6|Psmd8|Psmc6|Psmd11|Psmd1|Pik3ap1|Malt1	-4.2	MyList
GO Biological Processes	19	GO:0010952	positive regulation of peptidase activity	19_GO:0048518 positive regulation of biological process	-5.8	2	5.3	20641	180	2846	49	1.7	0.24	11820|12028|12042|12125|12362|12368|12370|12578|12633|13033|13036|15510|15951|16452|17096|17869|18174|18567|19016|19186|19188|20846|20848|20963|21353|22436|26408|53313|54483|58801|65106|66494|68318|69538|69635|70186|73916|74048|83383|195046|215114|216799|226548|233489|240354|326623|332579|383619|102639543	App|Bax|Bcl10|Bcl2l11|Casp1|Casp6|Casp8|Cdkn2a|Cflar|Ctsd|Ctsh|Hspd1|Ifi204|Jak2|Lyn|Myc|Slc11a2|Pdcd2|Pparg|Psme1|Psme2|Stat1|Stat3|Syk|Tank|Xdh|Map3k5|Atp2a3|Mefv|Pmaip1|Arl6ip5|Prelid1|Aph1c|Antxr1|Dapk1|Fam162a|Ift57|Vsir|Tfap4|Nlrp1a|Hip1|Nlrp3|Aph1a|Picalm|Malt1|Tnfsf15|Card9|Aim2|Ifi206	-4.2	MyList
KEGG Pathway	24	mmu05160	Hepatitis C		-5.8	2	5.3	20641	165	2846	46	1.6	0.24	11836|12028|12370|12387|12443|12520|12567|12575|12633|12702|13555|15945|15957|15975|15976|16150|16151|16391|16835|17857|17858|17869|18033|18035|18707|19106|20846|20847|20848|22259|23960|23961|24014|26395|26396|54123|54721|56489|58185|74769|110157|142980|230073|246727|246728|246730	Araf|Bax|Casp8|Ctnnb1|Ccnd1|Cd81|Cdk4|Cdkn1a|Cflar|Socs3|E2f1|Cxcl10|Ifit1|Ifnar1|Ifnar2|Ikbkb|Ikbkg|Irf9|Ldlr|Mx1|Mx2|Myc|Nfkb1|Nfkbia|Pik3cd|Eif2ak2|Stat1|Stat2|Stat3|Nr1h3|Oas1g|Oas1b|Rnasel|Map2k1|Map2k2|Irf7|Tyk2|Ikbke|Rsad2|Pik3cb|Raf1|Tlr3|Ddx58|Oas3|Oas2|Oas1a	-4.2	MyList
GO Biological Processes	19	GO:0016239	positive regulation of macroautophagy	19_GO:0048518 positive regulation of biological process	-5.8	2.6	5.5	20641	76	2846	27	0.95	0.18	12176|13179|13853|15251|15368|15944|16151|20773|22084|22333|52639|54636|66597|71648|72512|73205|75747|98732|108083|117150|140742|170625|209131|230784|237782|257632|268656	Bnip3|Dcn|Epm2a|Hif1a|Hmox1|Irgm1|Ikbkg|Sptlc2|Tsc2|Vdac1|Wipi1|Wdr45|Trim13|Optn|Sting1|C9orf72|Sesn3|Rab3gap2|Pip4k2b|Pip4k2c|Sesn1|Snx18|Snx30|Sesn2|Smcr8|Nod2|Sptlc1	-4.2	MyList
GO Biological Processes	19	GO:0033673	negative regulation of kinase activity	19_GO:0048519 negative regulation of biological process	-5.8	1.9	5.2	20641	227	2846	58	2	0.26	11461|11540|11770|12156|12575|12576|12577|12578|12988|13197|14682|14727|14728|15170|15357|16176|16193|17096|17873|18148|18226|18753|19016|19084|19099|19165|19246|19252|19264|19271|19735|20541|20660|21929|22084|23882|24056|24063|56417|63953|69601|69726|70686|72349|73047|73914|74155|74769|83383|97998|108083|117150|192231|211770|217303|231125|237782|100037258	Actb|Adora2a|Fabp4|Bmp2|Cdkn1a|Cdkn1b|Cdkn1c|Cdkn2a|Csk|Gadd45a|Gnaq|Lilrb4b|Lilrb4a|Ptpn6|Hmgcr|Il1b|Il6|Lyn|Gadd45b|Npm1|Nup62|Prkcd|Pparg|Prkar1a|Mapk8ip1|Psen2|Ptpn1|Dusp1|Ptprc|Ptprj|Rgs2|Slc8a1|Sorl1|Tnfaip3|Tsc2|Gadd45g|Sh3bp5|Spry1|Adar|Dusp10|Dab2ip|Smyd3|Dusp16|Dusp3|Camk2n2|Irak3|Errfi1|Pik3cb|Tfap4|Deptor|Pip4k2b|Pip4k2c|Hexim1|Trib1|Cd300a|Zfyve28|Smcr8|Dnajc3	-4.2	MyList
GO Biological Processes	19	GO:2001237	negative regulation of extrinsic apoptotic signaling pathway	19_GO:0023052 signaling	-5.8	2.3	5.4	20641	103	2846	33	1.2	0.2	12043|12633|12981|13051|13132|14048|14051|14629|14630|14775|15234|15368|15894|16176|16403|16854|16905|18186|19165|20312|20439|21929|22164|22339|67338|69635|78688|80751|97165|107449|110157|211323|414801	Bcl2|Cflar|Csf2|Cx3cr1|Dab2|Eya1|Eya4|Gclc|Gclm|Gpx1|Hgf|Hmox1|Icam1|Il1b|Itga6|Lgals3|Lmna|Nrp1|Psen2|Cx3cl1|Siah2|Tnfaip3|Tnfsf4|Vegfa|Rffl|Dapk1|Nol3|Rnf34|Hmgb2|Unc5b|Raf1|Nrg1|Itprip	-4.2	MyList
GO Biological Processes	19	GO:0043154	negative regulation of cysteine-type endopeptidase activity involved in apoptotic process	19_GO:0048519 negative regulation of biological process	-5.8	2.5	5.4	20641	85	2846	29	1	0.19	11540|12047|12581|12633|14456|14751|14775|15234|15370|15511|16193|17246|17395|19225|20111|20439|21825|22339|23950|55948|64209|67338|68576|74754|74996|78688|80751|171580|216869	Adora2a|Bcl2a1d|Cdkn2d|Cflar|Gas6|Gpi1|Gpx1|Hgf|Nr4a1|Hspa1b|Il6|Mdm2|Mmp9|Ptgs2|Rps6ka1|Siah2|Thbs1|Vegfa|Dnajb6|Sfn|Herpud1|Rffl|Lamtor5|Dhcr24|Usp47|Nol3|Rnf34|Mical1|Arrb2	-4.2	MyList
WikiPathways	27	WP3654	Novel Jun-Dmp1 pathway		-5.8	3.9	5.9	20641	26	2846	14	0.49	0.13	11836|12443|12567|12578|13555|16476|16477|17246|17869|20130|23872|26395|26396|110157	Araf|Ccnd1|Cdk4|Cdkn2a|E2f1|Jun|Junb|Mdm2|Myc|Rras|Ets2|Map2k1|Map2k2|Raf1	-4.2	MyList
KEGG Pathway	24	mmu04216	Ferroptosis		-5.8	3.3	5.7	20641	40	2846	18	0.63	0.15	12870|14081|14325|14629|14630|15368|17254|18174|26570|27057|50790|66734|67547|68428|74205|74244|433256|625249	Cp|Acsl1|Ftl1|Gclc|Gclm|Hmox1|Slc3a2|Slc11a2|Slc7a11|Ncoa4|Acsl4|Map1lc3a|Slc39a8|Steap3|Acsl3|Atg7|Acsl5|Gpx4	-4.2	MyList
GO Biological Processes	19	GO:0035966	response to topologically incorrect protein	19_GO:0050896 response to stimulus	-5.7	2.2	5.3	20641	127	2846	38	1.3	0.22	11993|12443|12845|14828|15505|15510|15511|18858|19106|19246|20856|21825|26554|27362|27368|28146|50527|54197|56491|56709|59007|64209|67812|69601|70294|70604|71648|74126|74840|76299|108687|109815|192193|208647|214424|226641|231630|100037258	Aup1|Ccnd1|Comp|Hspa5|Hsph1|Hspd1|Hspa1b|Pmp22|Eif2ak2|Ptpn1|Stc2|Thbs1|Cul3|Dnajb9|Tbl2|Serp1|Ero1a|Rnf5|Vapb|Dnajb12|Ngly1|Herpud1|Ubxn4|Dab2ip|Rnf126|Dnajb14|Optn|Syvn1|Manf|Erp44|Edem2|Selenos|Edem1|Creb3l2|Parp16|Atf6|Ficd|Dnajc3	-4.1	MyList
GO Biological Processes	19	GO:0022408	negative regulation of cell-cell adhesion	19_GO:0048519 negative regulation of biological process	-5.7	1.9	5.2	20641	207	2846	54	1.9	0.26	11352|11540|11846|11898|12156|12519|12527|12578|12703|14190|14204|14422|14727|14728|15170|15284|16181|16184|16190|16362|16449|16452|16453|16854|16859|16952|18128|18753|19084|20555|20737|20971|21929|22164|22339|22724|26395|50918|60533|65113|69769|72349|74048|74256|93695|100182|193385|213208|217303|230738|230979|243910|245126|269023	Abl2|Adora2a|Arg1|Ass1|Bmp2|Cd80|Cd9|Cdkn2a|Socs1|Fgl2|Il4i1|B4galnt2|Lilrb4b|Lilrb4a|Ptpn6|Hlx|Il1rn|Il2ra|Il4ra|Irf1|Jag1|Jak2|Jak3|Lgals3|Lgals9|Anxa1|Notch1|Prkcd|Prkar1a|Slfn1|Spn|Sdc4|Tnfaip3|Tnfsf4|Vegfa|Zbtb7b|Map2k1|Myadm|Cd274|Ndfip1|Tnfaip8l2|Dusp3|Vsir|Cyld|Gpnmb|Akna|Ripor2|Il20rb|Cd300a|Zc3h12a|Tnfrsf14|Nfkbid|Tarm1|Zfp608	-4.1	MyList
GO Biological Processes	19	GO:0002269	leukocyte activation involved in inflammatory response	19_GO:0002376 immune system process	-5.7	3.5	5.8	20641	33	2846	16	0.56	0.14	11629|11820|12259|12273|12362|13051|15980|16409|16452|16476|17874|20312|59027|83433|103213|142980	Aif1|App|C1qa|C5ar1|Casp1|Cx3cr1|Ifngr2|Itgam|Jak2|Jun|Myd88|Cx3cl1|Nampt|Trem2|Traf3ip2|Tlr3	-4.1	MyList
WikiPathways	27	WP5128	Fibrin complement receptor 3 signaling pathway		-5.7	3.1	5.7	20641	44	2846	19	0.67	0.15	12475|14127|15945|16150|16151|16160|16179|16193|16409|17874|18033|18126|18791|19696|20296|20963|108960|142980|330122	Cd14|Fcer1g|Cxcl10|Ikbkb|Ikbkg|Il12b|Irak1|Il6|Itgam|Myd88|Nfkb1|Nos2|Plat|Rel|Ccl2|Syk|Irak2|Tlr3|Cxcl3	-4.1	MyList
GO Biological Processes	19	GO:0002690	positive regulation of leukocyte chemotaxis	19_GO:0040011 locomotion	-5.7	2.3	5.4	20641	99	2846	32	1.1	0.2	11491|11629|11820|12261|12267|12273|12317|12768|12775|12977|13051|13614|14456|15945|16159|16176|19229|19271|19354|20296|20304|20306|20312|21825|22339|22340|27218|58217|76763|83430|105722|193385	Adam17|Aif1|App|C1qbp|C3ar1|C5ar1|Calr|Ccr1|Ccr7|Csf1|Cx3cr1|Edn1|Gas6|Cxcl10|Il12a|Il1b|Ptk2b|Ptprj|Rac2|Ccl2|Ccl5|Ccl7|Cx3cl1|Thbs1|Vegfa|Vegfb|Slamf1|Trem1|Mospd2|Il23a|Ano6|Ripor2	-4.1	MyList
KEGG Pathway	24	mmu04612	Antigen processing and presentation		-5.7	2.4	5.4	20641	90	2846	30	1.1	0.19	12010|12317|13030|13039|14828|14961|14972|14990|14991|14998|14999|15000|15001|15002|15007|15015|15018|15024|15039|15040|15042|15511|19186|19188|21354|21355|21356|53970|110557|667803	B2m|Calr|Ctsb|Ctsl|Hspa5|H2-Ab1|H2-K1|H2-M2|H2-M3|H2-DMa|H2-DMb1|H2-DMb2|H2-Oa|H2-Ob|H2-Q10|H2-Q4|H2-Q7|H2-T10|H2-T22|H2-T23|H2-T24|Hspa1b|Psme1|Psme2|Tap1|Tap2|Tapbp|Rfx5|H2-Q6|H2-T-ps	-4.1	MyList
GO Biological Processes	19	GO:0050868	negative regulation of T cell activation	19_GO:0002376 immune system process	-5.7	2.1	5.3	20641	132	2846	39	1.4	0.22	11540|11846|12519|12578|12703|14190|14204|14727|14728|15170|15284|16184|16190|16362|16453|16854|16859|16952|19084|20555|20737|20971|22164|22724|60533|65113|69769|72349|74048|74256|93695|193385|213208|217303|230738|230979|243910|245126|269023	Adora2a|Arg1|Cd80|Cdkn2a|Socs1|Fgl2|Il4i1|Lilrb4b|Lilrb4a|Ptpn6|Hlx|Il2ra|Il4ra|Irf1|Jak3|Lgals3|Lgals9|Anxa1|Prkar1a|Slfn1|Spn|Sdc4|Tnfsf4|Zbtb7b|Cd274|Ndfip1|Tnfaip8l2|Dusp3|Vsir|Cyld|Gpnmb|Ripor2|Il20rb|Cd300a|Zc3h12a|Tnfrsf14|Nfkbid|Tarm1|Zfp608	-4.1	MyList
GO Biological Processes	19	GO:0042098	T cell proliferation	19_GO:0002376 immune system process	-5.7	3	5.6	20641	48	2846	20	0.7	0.16	12028|12445|12476|12767|14609|14728|16408|16409|17869|18173|19171|19264|20230|22164|50498|51797|76088|83430|233912|240354	Bax|Ccnd3|Cd151|Cxcr4|Gja1|Lilrb4a|Itgal|Itgam|Myc|Slc11a1|Psmb10|Ptprc|Satb1|Tnfsf4|Ebi3|Ctps|Dock8|Il23a|Armc5|Malt1	-4.1	MyList
GO Biological Processes	19	GO:0032728	positive regulation of interferon-beta production	19_GO:0048518 positive regulation of biological process	-5.7	3	5.6	20641	48	2846	20	0.7	0.16	15975|16362|19247|23960|28185|54123|66878|71586|72512|80861|97165|114643|142980|170743|170744|230073|246727|246728|246730|100038882	Ifnar1|Irf1|Ptpn11|Oas1g|Tomm70a|Irf7|Riok3|Ifih1|Sting1|Dhx58|Hmgb2|Oas1c|Tlr3|Tlr7|Tlr8|Ddx58|Oas3|Oas2|Oas1a|Isg15	-4.1	MyList
GO Biological Processes	19	GO:1905952	regulation of lipid localization	19_GO:0051179 localization	-5.7	1.9	5.2	20641	187	2846	50	1.8	0.25	11305|11307|11520|12257|12491|12953|13132|13614|13660|14077|14081|15466|16175|16176|16179|16416|16971|18035|18442|18550|18753|19016|19247|20288|20750|20788|20932|20963|21825|22259|26399|27403|50790|56310|56489|58887|64292|66494|66905|67484|69573|69863|83433|100017|110460|211323|230738|237542|246703|433256	Abca2|Abcg1|Plin2|Tspo|Cd36|Cry2|Dab2|Edn1|Ehd1|Fabp3|Acsl1|Hrh2|Il1a|Il1b|Irak1|Itgb3|Lrp1|Nfkbia|P2ry2|Furin|Prkcd|Pparg|Ptpn11|Msr1|Spp1|Srebf2|Surf4|Syk|Thbs1|Nr1h3|Map2k6|Abca7|Acsl4|Gps2|Ikbke|Repin1|Ptges|Prelid1|Plin3|Eepd1|Hilpda|Ttc39b|Trem2|Ldlrap1|Acat2|Nrg1|Zc3h12a|Osbpl8|Naxe|Acsl5	-4.1	MyList
GO Biological Processes	19	GO:1902622	regulation of neutrophil migration	19_GO:0040011 locomotion	-5.7	2.9	5.6	20641	52	2846	21	0.74	0.16	12261|12267|12273|12775|13614|14345|14347|16175|16176|16177|17524|17874|19219|19354|68585|74734|74748|76763|83430|193385|257632	C1qbp|C3ar1|C5ar1|Ccr7|Edn1|Fut4|Fut7|Il1a|Il1b|Il1r1|Mpp1|Myd88|Ptger4|Rac2|Rtn4|Rhoh|Slamf8|Mospd2|Il23a|Ripor2|Nod2	-4.1	MyList
GO Biological Processes	19	GO:1902041	regulation of extrinsic apoptotic signaling pathway via death domain receptors	19_GO:0023052 signaling	-5.7	2.9	5.6	20641	52	2846	21	0.74	0.16	12633|14084|14775|15234|15368|15894|16854|19165|20482|20684|21825|21929|58801|67338|69635|78688|80751|83925|97165|110157|414801	Cflar|Faf1|Gpx1|Hgf|Hmox1|Icam1|Lgals3|Psen2|Skil|Sp100|Thbs1|Tnfaip3|Pmaip1|Rffl|Dapk1|Nol3|Rnf34|Trps1|Hmgb2|Raf1|Itprip	-4.1	MyList
GO Biological Processes	19	GO:0070304	positive regulation of stress-activated protein kinase signaling cascade	19_GO:0023052 signaling	-5.7	2.1	5.2	20641	142	2846	41	1.4	0.22	11820|12156|13132|13197|14130|15357|16175|16176|17096|17295|17318|17394|17873|17874|19099|19106|19229|20353|22029|22339|22436|23882|26390|26406|26408|26921|27218|30957|50932|65106|68235|69601|70097|100532|142980|215653|224938|230738|257632|327957|332579	App|Bmp2|Dab2|Gadd45a|Fcgr2b|Hmgcr|Il1a|Il1b|Lyn|Met|Mid1|Mmp8|Gadd45b|Myd88|Mapk8ip1|Eif2ak2|Ptk2b|Sema4c|Traf1|Vegfa|Xdh|Gadd45g|Mapkbp1|Map3k3|Map3k5|Map4k4|Slamf1|Mapk8ip3|Mink1|Arl6ip5|Mturn|Dab2ip|Sash1|Rell1|Tlr3|Rassf2|Pja2|Zc3h12a|Nod2|Scimp|Card9	-4.1	MyList
GO Biological Processes	19	GO:0006865	amino acid transport	19_GO:0051179 localization	-5.7	2.2	5.3	20641	118	2846	36	1.3	0.21	11988|12286|13853|14057|14609|17254|17869|18023|18037|18173|18753|20511|20514|20539|20540|26570|26889|30805|50934|65106|68267|71803|72055|73822|83429|94279|100604|114644|215113|229517|234595|234967|241296|246049|319924|625098	Slc7a2|Cacna1a|Epm2a|Sfxn1|Gja1|Slc3a2|Myc|Nfe2l1|Nfkbie|Slc11a1|Prkcd|Slc1a2|Slc1a5|Slc7a5|Slc7a7|Slc7a11|Cln8|Slc22a4|Slc7a8|Arl6ip5|Slc25a22|Slc25a18|Slc38a10|Mfsd12|Ctns|Sfxn2|Lrrc8c|Slc13a3|Slc43a2|Slc25a44|Slc38a7|Slc36a4|Lrrc8a|Slc36a2|Apba1|Slc38a6	-4.1	MyList
Reactome Gene Sets	6	R-MMU-9006925	Intracellular signaling by second messengers		-5.7	1.8	5.1	20641	250	2846	62	2.2	0.27	11513|11839|12315|12416|12487|12519|12575|12576|13626|13874|14182|14256|15200|15234|15370|15937|16179|16180|16912|16913|17192|17246|17311|17874|18575|18591|18707|18717|18753|18754|19084|19171|19173|19175|19181|19186|19188|19247|19354|19744|21762|22187|23942|26443|52187|54170|54601|56692|57296|67089|68576|69077|70247|74769|83490|98432|108083|110355|117150|207565|227743|433759	Adcy7|Areg|Calm3|Cbx2|Cd28|Cd80|Cdkn1a|Cdkn1b|Eed|Ereg|Fgfr1|Flt3l|Hbegf|Hgf|Nr4a1|Ier3|Irak1|Il1rap|Psmb9|Psmb8|Mbd3|Mdm2|Kitl|Myd88|Pde1c|Pdgfb|Pik3cd|Pip5k1c|Prkcd|Prkce|Prkar1a|Psmb10|Psmb5|Psmb6|Psmc2|Psme1|Psme2|Ptpn11|Rac2|Rheb|Psmd2|Ubb|Mta2|Psma6|Rragd|Rragc|Foxo4|Lamtor3|Psmd8|Psmc6|Lamtor5|Psmd11|Psmd1|Pik3cb|Pik3ap1|Phlpp1|Pip4k2b|Grk2|Pip4k2c|Camkk2|Mapkap1|Hdac1	-4.1	MyList
GO Biological Processes	19	GO:0080171	lytic vacuole organization	19_GO:0009987 cellular process	-5.7	2.4	5.4	20641	86	2846	29	1	0.19	11432|11774|11984|12721|12751|14339|14387|15932|19063|19349|26889|27419|54525|56318|65114|66725|67166|69668|71398|105513|114128|195040|211286|214585|223593|226421|228545|233979|622976	Acp2|Ap3b1|Atp6v0c|Coro1a|Tpp1|Aktip|Gaa|Idua|Ppt1|Rab7|Cln8|Naglu|Syt7|Acpp|Vps35|Lrrk2|Arl8b|Ccdc115|Tasl|Chmp7|Laptm4b|Tmem199|Cln5|Spg11|Washc5|Rab7b|Vps18|Tpcn2|Gm6377	-4.1	MyList
GO Biological Processes	19	GO:0007040	lysosome organization	19_GO:0009987 cellular process	-5.7	2.4	5.4	20641	86	2846	29	1	0.19	11432|11774|11984|12721|12751|14339|14387|15932|19063|19349|26889|27419|54525|56318|65114|66725|67166|69668|71398|105513|114128|195040|211286|214585|223593|226421|228545|233979|622976	Acp2|Ap3b1|Atp6v0c|Coro1a|Tpp1|Aktip|Gaa|Idua|Ppt1|Rab7|Cln8|Naglu|Syt7|Acpp|Vps35|Lrrk2|Arl8b|Ccdc115|Tasl|Chmp7|Laptm4b|Tmem199|Cln5|Spg11|Washc5|Rab7b|Vps18|Tpcn2|Gm6377	-4.1	MyList
KEGG Pathway	24	mmu04061	Viral protein interaction with cytokine and cytokine receptor		-5.7	2.4	5.3	20641	95	2846	31	1.1	0.19	12767|12768|12774|12775|12977|13051|14825|15945|16154|16184|16186|16193|16195|20293|20296|20299|20302|20303|20304|20305|20306|20308|20310|20311|20312|21933|56744|57349|213208|230979|330122	Cxcr4|Ccr1|Ccr5|Ccr7|Csf1|Cx3cr1|Cxcl1|Cxcl10|Il10ra|Il2ra|Il2rg|Il6|Il6st|Ccl12|Ccl2|Ccl22|Ccl3|Ccl4|Ccl5|Ccl6|Ccl7|Ccl9|Cxcl2|Cxcl5|Cx3cl1|Tnfrsf10b|Pf4|Ppbp|Il20rb|Tnfrsf14|Cxcl3	-4.1	MyList
Reactome Gene Sets	6	R-MMU-5683057	MAPK family signaling cascades		-5.7	1.7	5	20641	288	2846	69	2.4	0.29	11461|11836|11839|12315|12445|12981|12988|13385|13537|13874|14182|14256|14268|15200|15234|16184|16186|16193|16195|16416|16452|16453|16797|16912|16913|17311|17532|18591|19171|19173|19175|19181|19186|19188|19247|19252|19262|19414|19417|21762|22187|22330|22371|26395|26396|26443|26554|29875|54721|56327|56692|57296|63953|67089|67603|69077|69601|70178|70247|70686|74769|101809|104252|110157|216148|21686…	Actb|Araf|Areg|Calm3|Ccnd3|Csf2|Csk|Dlg4|Dusp2|Ereg|Fgfr1|Flt3l|Fn1|Hbegf|Hgf|Il2ra|Il2rg|Il6|Il6st|Itgb3|Jak2|Jak3|Lat|Psmb9|Psmb8|Kitl|Mras|Pdgfb|Psmb10|Psmb5|Psmb6|Psmc2|Psme1|Psme2|Ptpn11|Dusp1|Ptpra|Rasa3|Rasgrf1|Psmd2|Ubb|Vcl|Vwf|Map2k1|Map2k2|Psma6|Cul3|Iqgap1|Tyk2|Arl2|Lamtor3|Psmd8|Dusp10|Psmc6|Dusp6|Psmd11|Dab2ip|Abhd17c|Psmd1|Dusp16|Pik3cb|Spred3|Cdc42ep2|Raf1|Shc2|Arrb2|Rasgrp4|Dusp4|…	-4.1	MyList
GO Biological Processes	19	GO:0002724	regulation of T cell cytokine production	19_GO:0002376 immune system process	-5.6	3.3	5.7	20641	37	2846	17	0.6	0.14	11846|12010|12520|14727|14728|16176|16177|16193|22164|27218|58185|74048|74131|214855|216799|240354|329260	Arg1|B2m|Cd81|Lilrb4b|Lilrb4a|Il1b|Il1r1|Il6|Tnfsf4|Slamf1|Rsad2|Vsir|Sash3|Arid5a|Nlrp3|Malt1|Dennd1b	-4.1	MyList
GO Biological Processes	19	GO:0043123	positive regulation of I-kappaB kinase/NF-kappaB signaling	19_GO:0023052 signaling	-5.6	2.2	5.2	20641	128	2846	38	1.3	0.22	11352|12042|12362|12370|12387|12491|14433|16150|16151|16175|16176|16179|17474|17874|18226|18754|20128|20198|20312|21939|64297|66597|67154|68576|71481|76681|93679|94094|103213|142980|211550|217069|217203|231130|257632|332579|434219|667823	Abl2|Bcl10|Casp1|Casp8|Ctnnb1|Cd36|Gapdh|Ikbkb|Ikbkg|Il1a|Il1b|Irak1|Clec4d|Myd88|Nup62|Prkce|Trim30a|S100a4|Cx3cl1|Cd40|Gprc5b|Trim13|Mtdh|Lamtor5|Alpk1|Trim12a|Trim8|Trim34a|Traf3ip2|Tlr3|Tifa|Trim25|Tmem106a|Tnip2|Nod2|Card9|Trim30c|Trim5	-4.1	MyList
GO Biological Processes	19	GO:0032691	negative regulation of interleukin-1 beta production	19_GO:0048519 negative regulation of biological process	-5.6	3.6	5.8	20641	30	2846	15	0.53	0.14	11433|12489|13051|14727|14728|21929|54483|74155|83433|216799|216869|216963|230738|268857|282663	Acp5|Cd33|Cx3cr1|Lilrb4b|Lilrb4a|Tnfaip3|Mefv|Errfi1|Trem2|Nlrp3|Arrb2|Git1|Zc3h12a|Nlrc3|Serpinb1b	-4	MyList
GO Biological Processes	19	GO:0010876	lipid localization	19_GO:0051179 localization	-5.6	1.7	5	20641	355	2846	81	2.8	0.31	11305|11307|11520|11770|11982|11993|12257|12491|12780|12953|14077|14081|14667|16176|16323|16835|16952|17250|18126|18145|18559|18671|18739|19016|19156|19225|20288|20525|20652|20850|22234|23943|26457|26569|26874|27403|30960|50770|50790|52857|54525|58207|64008|65107|66494|66905|66943|67166|67452|67800|68018|71795|74152|74205|74596|75909|77619|81535|100017|100226|100273|105722|108116|114679|170459|17…	Abca2|Abcg1|Plin2|Fabp4|Atp10a|Aup1|Tspo|Cd36|Abcc2|Cry2|Fabp3|Acsl1|Gm2a|Il1b|Inhba|Ldlr|Anxa1|Abcc1|Nos2|Npc1|Pctp|Abcb1a|Pitpnm1|Pparg|Psap|Ptgs2|Msr1|Slc2a1|Soat1|Stat5a|Ugcg|Esyt1|Slc27a1|Slc27a4|Abcd2|Abca7|Vapa|Atp11a|Acsl4|Gramd1a|Syt7|Slc43a3|Aqp9|Lrp10|Prelid1|Plin3|Slc66a2|Arl8b|Pnpla8|Dgat2|Cert1|Pitpnc1|Stra6l|Acsl3|Cds1|Vmp1|Prelid2|Sgpp1|Ldlrap1|Stx12|Osbpl9|Ano6|Slco3a1|Selenom|St…	-4	MyList
GO Biological Processes	19	GO:1902882	regulation of response to oxidative stress	19_GO:0050896 response to stimulus	-5.6	2.3	5.3	20641	100	2846	32	1.1	0.2	11820|12387|12491|14362|14775|15234|15251|15505|16409|17295|17392|18124|19156|20656|26570|28240|53618|66725|67452|68015|74244|74777|75747|78688|78771|83433|93692|140742|211329|212032|227743|230784	App|Ctnnb1|Cd36|Fzd1|Gpx1|Hgf|Hif1a|Hsph1|Itgam|Met|Mmp3|Nr4a3|Psap|Sod2|Slc7a11|Trpm2|Fut8|Lrrk2|Pnpla8|Trap1|Atg7|Selenon|Sesn3|Nol3|Mctp1|Trem2|Glrx|Sesn1|Ncoa7|Hk3|Mapkap1|Sesn2	-4	MyList
GO Biological Processes	19	GO:0001912	positive regulation of leukocyte mediated cytotoxicity	19_GO:0002376 immune system process	-5.6	2.4	5.3	20641	91	2846	30	1.1	0.19	11846|12010|14825|14972|14990|14991|15007|15015|15018|15024|15039|15040|15042|16159|16160|16409|16783|18950|19264|19294|20296|20850|21355|30925|52118|54725|56792|83430|110557|223601	Arg1|B2m|Cxcl1|H2-K1|H2-M2|H2-M3|H2-Q10|H2-Q4|H2-Q7|H2-T10|H2-T22|H2-T23|H2-T24|Il12a|Il12b|Itgam|Lamp1|Pnp|Ptprc|Nectin2|Ccl2|Stat5a|Tap2|Slamf6|Pvr|Cadm1|Stap1|Il23a|H2-Q6|Cyrib	-4	MyList
GO Biological Processes	19	GO:0002764	immune response-regulating signaling pathway	19_GO:0002376 immune system process	-5.6	1.6	4.9	20641	390	2846	87	3.1	0.32	11774|12028|12042|12043|12047|12267|12273|12297|12362|12475|12487|12489|12494|12927|13036|14127|14289|14293|14727|14728|15170|15510|15944|16179|16822|16859|17079|17096|17474|17874|18019|18035|18124|18578|18754|19165|19264|20963|21897|21939|23880|23960|50723|54445|54483|56743|57783|64685|71268|71481|71586|73914|74015|76438|80859|80861|83490|101476|108960|114643|140792|142980|170743|170744|195046|2…	Ap3b1|Bax|Bcl10|Bcl2|Bcl2a1d|C3ar1|C5ar1|Cacnb3|Casp1|Cd14|Cd28|Cd33|Cd38|Bcar1|Ctsh|Fcer1g|Fpr2|Fpr1|Lilrb4b|Lilrb4a|Ptpn6|Hspd1|Irgm1|Irak1|Lcp2|Lgals9|Cd180|Lyn|Clec4d|Myd88|Nfatc2|Nfkbia|Nr4a3|Pde4b|Prkce|Psen2|Ptprc|Syk|Tlr1|Cd40|Fyb|Oas1g|Icosl|Unc93b1|Mefv|Lat2|Tnip1|Nmi|Lrrfip2|Alpk1|Ifih1|Irak3|Fcho1|Rftn1|Nfkbiz|Dhx58|Pik3ap1|Plekha1|Irak2|Oas1c|Colec12|Tlr3|Tlr7|Tlr8|Nlrp1a|Lacc1|Tifa|…	-4	MyList
WikiPathways	27	WP3632	Lung fibrosis		-5.6	2.7	5.4	20641	61	2846	23	0.81	0.17	12981|12985|13614|15234|15368|16160|16176|16193|17390|17395|17750|18591|18792|19288|20296|20302|20303|20304|20310|20482|20750|21857|50770	Csf2|Csf3|Edn1|Hgf|Hmox1|Il12b|Il1b|Il6|Mmp2|Mmp9|Mt2|Pdgfb|Plau|Ptx3|Ccl2|Ccl3|Ccl4|Ccl5|Cxcl2|Skil|Spp1|Timp1|Atp11a	-4	MyList
GO Biological Processes	19	GO:0044088	regulation of vacuole organization	19_GO:0050789 regulation of biological process	-5.6	3.1	5.5	20641	45	2846	19	0.67	0.15	20333|22040|52639|54197|54609|54636|56312|66725|67846|73205|98732|100855|108083|110147|114128|117150|170625|209131|237782	Sec22b|Trex1|Wipi1|Rnf5|Ubqln2|Wdr45|Nupr1|Lrrk2|Tmem39a|C9orf72|Rab3gap2|Tbc1d14|Pip4k2b|Ehmt2|Laptm4b|Pip4k2c|Snx18|Snx30|Smcr8	-4	MyList
GO Biological Processes	19	GO:0002263	cell activation involved in immune response	19_GO:0002376 immune system process	-5.5	1.9	5	20641	210	2846	54	1.9	0.26	11542|11745|11820|11891|12051|12721|12890|13051|14127|14190|14991|15510|15894|16160|16193|16408|16797|16848|16971|17079|17085|17096|17474|17874|18106|18124|18129|18173|18754|18826|19165|19219|19229|20351|20442|20737|20848|20963|21929|22040|23882|27218|30925|50723|53314|56048|56743|64685|70110|70450|83433|216161|217303|380732	Adora3|Anxa3|App|Rab27a|Bcl3|Coro1a|Cplx2|Cx3cr1|Fcer1g|Fgl2|H2-M3|Hspd1|Icam1|Il12b|Il6|Itgal|Lat|Lfng|Lrp1|Cd180|Ly9|Lyn|Clec4d|Myd88|Cd244a|Nr4a3|Notch2|Slc11a1|Prkce|Lcp1|Psen2|Ptger4|Ptk2b|Sema4a|St3gal1|Spn|Stat3|Syk|Tnfaip3|Trex1|Gadd45g|Slamf1|Slamf6|Icosl|Batf|Lgals8|Lat2|Nmi|Ifi35|Unc13d|Trem2|Sbno2|Cd300a|Milr1	-4	MyList
KEGG Pathway	24	mmu04514	Cell adhesion molecules		-5.5	2	5.1	20641	174	2846	47	1.7	0.24	11658|12483|12487|12519|13003|14961|14972|14990|14991|14998|14999|15000|15001|15002|15007|15015|15018|15024|15039|15040|15042|15894|16401|16403|16408|16409|16456|16728|18007|19264|19294|20340|20345|20612|20737|20970|20971|21939|50723|52118|54725|60533|74048|110557|171171|320910|667803	Alcam|Cd22|Cd28|Cd80|Vcan|H2-Ab1|H2-K1|H2-M2|H2-M3|H2-DMa|H2-DMb1|H2-DMb2|H2-Oa|H2-Ob|H2-Q10|H2-Q4|H2-Q7|H2-T10|H2-T22|H2-T23|H2-T24|Icam1|Itga4|Itga6|Itgal|Itgam|F11r|L1cam|Neo1|Ptprc|Nectin2|Glg1|Selplg|Siglec1|Spn|Sdc3|Sdc4|Cd40|Icosl|Pvr|Cadm1|Cd274|Vsir|H2-Q6|Ntng2|Itgb8|H2-T-ps	-3.9	MyList
GO Biological Processes	19	GO:0010594	regulation of endothelial cell migration	19_GO:0040011 locomotion	-5.5	2	5.1	20641	174	2846	47	1.7	0.24	11491|11541|11745|11852|12215|12317|12927|13179|13197|14182|14751|15251|15368|16416|16819|16952|17295|18128|18186|18591|18707|19016|19225|19229|20130|20351|20620|20684|20692|20850|21825|21939|22339|26406|30955|67916|69216|69601|70097|72461|74030|74769|75723|79221|230738|238328|240185	Adam17|Adora2b|Anxa3|Rhob|Bsg|Calr|Bcar1|Dcn|Gadd45a|Fgfr1|Gpi1|Hif1a|Hmox1|Itgb3|Lcn2|Anxa1|Met|Notch1|Nrp1|Pdgfb|Pik3cd|Pparg|Ptgs2|Ptk2b|Rras|Sema4a|Plk2|Sp100|Sparc|Stat5a|Thbs1|Cd40|Vegfa|Map3k3|Pik3cg|Plpp3|Svbp|Dab2ip|Sash1|Prcp|Rin2|Pik3cb|Amotl1|Hdac9|Zc3h12a|Vash1|Jcad	-3.9	MyList
KEGG Pathway	24	mmu04666	Fc gamma R-mediated phagocytosis		-5.5	2.4	5.2	20641	92	2846	30	1.1	0.19	11845|11867|12631|13196|14129|14130|15162|16797|17096|17118|17357|17969|18707|18717|18753|18754|19012|19264|19354|20963|22323|22376|26395|30948|66713|67916|68089|74769|110157|246256	Arf6|Arpc1b|Cfl1|Asap1|Fcgr1|Fcgr2b|Hck|Lat|Lyn|Marcks|Marcksl1|Ncf1|Pik3cd|Pip5k1c|Prkcd|Prkce|Plpp1|Ptprc|Rac2|Syk|Vasp|Was|Map2k1|Bin1|Actr2|Plpp3|Arpc4|Pik3cb|Raf1|Fcgr4	-3.9	MyList
GO Biological Processes	19	GO:2000514	regulation of CD4-positive, alpha-beta T cell activation	19_GO:0002376 immune system process	-5.5	2.6	5.3	20641	70	2846	25	0.88	0.17	12520|12703|12775|15284|16186|16190|16193|16362|16453|16859|16952|17863|22164|22724|60533|74048|74131|80859|83430|216799|230738|240354|243910|245126|246779	Cd81|Socs1|Ccr7|Hlx|Il2rg|Il4ra|Il6|Irf1|Jak3|Lgals9|Anxa1|Myb|Tnfsf4|Zbtb7b|Cd274|Vsir|Sash3|Nfkbiz|Il23a|Nlrp3|Zc3h12a|Malt1|Nfkbid|Tarm1|Il27	-3.9	MyList
GO Biological Processes	19	GO:0071396	cellular response to lipid	19_GO:0050896 response to stimulus	-5.5	1.5	4.8	20641	560	2846	116	4.1	0.37	11352|11490|11502|11622|11928|12010|12042|12192|12193|12362|12475|12491|12514|12519|12567|13051|13207|14159|14469|14581|14728|14825|15944|15945|16159|16160|16175|16176|16179|16193|16323|16365|16452|16601|16835|16952|17079|17096|17390|17533|17874|17975|18023|18033|18035|18126|18145|18578|18600|18712|18754|18786|19229|19261|19378|19385|20293|20296|20304|20310|20311|20393|20609|20750|20846|20963|219…	Abl2|Adam15|Adam9|Ahr|Atp1a1|B2m|Bcl10|Zfp36l1|Zfp36l2|Casp1|Cd14|Cd36|Cd68|Cd80|Cdk4|Cx3cr1|Ddx5|Fes|Gbp2|Gfi1|Lilrb4a|Cxcl1|Irgm1|Cxcl10|Il12a|Il12b|Il1a|Il1b|Irak1|Il6|Inhba|Acod1|Jak2|Klf9|Ldlr|Anxa1|Cd180|Lyn|Mmp2|Mrc1|Myd88|Ncl|Nfe2l1|Nfkb1|Nfkbia|Nos2|Npc1|Pde4b|Padi2|Pim1|Prkce|Plaa|Ptk2b|Sirpa|Aldh1a2|Ranbp1|Ccl12|Ccl2|Ccl5|Cxcl2|Cxcl5|Sgk1|Sstr5|Spp1|Stat1|Syk|Tnfaip3|Tnfsf4|Cmpk2|Ube2l…	-3.9	MyList
Reactome Gene Sets	6	R-MMU-5673001	RAF/MAP kinase cascade		-5.5	1.8	4.9	20641	259	2846	63	2.2	0.28	11461|11836|11839|12315|12981|12988|13385|13537|13874|14182|14256|14268|15200|15234|16184|16186|16416|16452|16453|16797|16912|16913|17311|17532|18591|19171|19173|19175|19181|19186|19188|19252|19262|19414|19417|21762|22187|22330|22371|26395|26396|26443|26554|29875|56327|56692|57296|63953|67089|67603|69077|69601|70178|70247|70686|74769|101809|110157|216148|216869|233046|319520|320139	Actb|Araf|Areg|Calm3|Csf2|Csk|Dlg4|Dusp2|Ereg|Fgfr1|Flt3l|Fn1|Hbegf|Hgf|Il2ra|Il2rg|Itgb3|Jak2|Jak3|Lat|Psmb9|Psmb8|Kitl|Mras|Pdgfb|Psmb10|Psmb5|Psmb6|Psmc2|Psme1|Psme2|Dusp1|Ptpra|Rasa3|Rasgrf1|Psmd2|Ubb|Vcl|Vwf|Map2k1|Map2k2|Psma6|Cul3|Iqgap1|Arl2|Lamtor3|Psmd8|Dusp10|Psmc6|Dusp6|Psmd11|Dab2ip|Abhd17c|Psmd1|Dusp16|Pik3cb|Spred3|Raf1|Shc2|Arrb2|Rasgrp4|Dusp4|Ptpn7	-3.9	MyList
GO Biological Processes	19	GO:1902106	negative regulation of leukocyte differentiation	19_GO:0002376 immune system process	-5.5	2.2	5.2	20641	111	2846	34	1.2	0.2	12262|12387|12578|12703|14190|14727|14728|15284|15354|15902|16190|16362|16453|16658|16952|17096|17869|21873|22164|22724|65963|66058|74256|83924|93694|107173|107829|170741|211770|230738|234515|238377|243910|269023	C1qc|Ctnnb1|Cdkn2a|Socs1|Fgl2|Lilrb4b|Lilrb4a|Hlx|Hmgb3|Id2|Il4ra|Irf1|Jak3|Mafb|Anxa1|Lyn|Myc|Tjp2|Tnfsf4|Zbtb7b|Tmem176b|Tmem176a|Cyld|Gpr137b|Clec2d|Gpr137|Thoc5|Pilrb1|Trib1|Zc3h12a|Inpp4b|Gpr68|Nfkbid|Zfp608	-3.9	MyList
GO Biological Processes	19	GO:1901653	cellular response to peptide	19_GO:0050896 response to stimulus	-5.4	1.8	5	20641	243	2846	60	2.1	0.27	11610|11820|12192|12286|12349|12387|12491|12567|12631|12877|12927|12988|13614|14130|14289|14609|15370|15894|16362|16401|16452|16453|16971|17246|17250|17918|18033|18124|18227|18576|18753|19016|19246|19262|19325|20393|20430|20544|20787|20848|20850|22084|22278|22352|26457|26569|50933|54601|54721|67749|70556|72183|72993|79221|83433|210789|229877|230796|231070|257632	Agtrap|App|Zfp36l1|Cacna1a|Car2|Ctnnb1|Cd36|Cdk4|Cfl1|Cpeb1|Bcar1|Csk|Edn1|Fcgr2b|Fpr2|Gja1|Nr4a1|Icam1|Irf1|Itga4|Jak2|Jak3|Lrp1|Mdm2|Abcc1|Myo5a|Nfkb1|Nr4a3|Nr4a2|Pde3b|Prkcd|Pparg|Ptpn1|Ptpra|Rab10|Sgk1|Cyfip1|Slc9a1|Srebf1|Stat3|Stat5a|Tsc2|Usf1|Vim|Slc27a1|Slc27a4|Uchl3|Foxo4|Tyk2|Mgarp|Slc25a33|Snx6|Appl1|Hdac9|Trem2|Tbc1d4|Rap1gds1|Wdtc1|Insig1|Nod2	-3.9	MyList
GO Biological Processes	19	GO:0002720	positive regulation of cytokine production involved in immune response	19_GO:0002376 immune system process	-5.4	2.6	5.3	20641	66	2846	24	0.84	0.17	12010|12491|12520|14127|16176|16177|16193|18124|22164|27218|58185|64297|68585|74131|210808|214855|216799|230073|230979|233079|240354|257632|327957|329260	B2m|Cd36|Cd81|Fcer1g|Il1b|Il1r1|Il6|Nr4a3|Tnfsf4|Slamf1|Rsad2|Gprc5b|Rtn4|Sash3|Lacc1|Arid5a|Nlrp3|Ddx58|Tnfrsf14|Ffar2|Malt1|Nod2|Scimp|Dennd1b	-3.9	MyList
GO Biological Processes	19	GO:0006749	glutathione metabolic process	19_GO:0008152 metabolic process	-5.4	2.5	5.3	20641	79	2846	27	0.95	0.18	14629|14630|14775|14782|14857|14858|14859|14860|14862|14863|14871|14872|14873|18023|20511|20656|26570|50887|54486|56615|65106|67160|75886|83429|103140|211666|625249	Gclc|Gclm|Gpx1|Gsr|Gsta1|Gsta2|Gsta3|Gsta4|Gstm1|Gstm2|Gstt1|Gstt2|Gsto1|Nfe2l1|Slc1a2|Sod2|Slc7a11|Hmgn5|Hpgds|Mgst1|Arl6ip5|Eef1g|Gstt4|Ctns|Gstt3|Mgst2|Gpx4	-3.9	MyList
GO Biological Processes	19	GO:0031346	positive regulation of cell projection organization	19_GO:0048518 positive regulation of biological process	-5.4	1.6	4.8	20641	444	2846	96	3.4	0.34	11352|11491|11603|12631|12633|12775|12877|13385|13660|13803|14159|14182|14268|14362|14828|15234|16150|16180|16193|16403|16570|16728|16819|16971|16975|17096|17118|17295|17356|17760|17973|18186|18208|18222|18223|18442|18844|19229|19354|19385|19735|20266|20311|20312|20354|20393|20430|20482|20713|20807|22084|22240|22339|23789|26395|26396|27279|29819|29875|52822|54214|54712|56044|56401|56699|64297|667…	Abl2|Adam17|Agrn|Cfl1|Cflar|Ccr7|Cpeb1|Dlg4|Ehd1|Enc1|Fes|Fgfr1|Fn1|Fzd1|Hspa5|Hgf|Ikbkb|Il1rap|Il6|Itga6|Kif3c|L1cam|Lcn2|Lrp1|Lrp8|Lyn|Marcks|Met|Afdn|Map6|Nck1|Nrp1|Ntn1|Numb|Numbl|P2ry2|Plxna1|Ptk2b|Rac2|Ranbp1|Rgs2|Scn1b|Cxcl5|Cx3cl1|Sema4d|Sgk1|Cyfip1|Skil|Serpini1|Srf|Tsc2|Dpysl3|Vegfa|Coro1b|Map2k1|Map2k2|Tnfrsf12a|Stau2|Iqgap1|Rufy3|Golga4|Plxnc1|Rala|P3h1|Cdc42ep4|Gprc5b|Actr2|Rtn4|Dab2…	-3.9	MyList
GO Biological Processes	19	GO:0045622	regulation of T-helper cell differentiation	19_GO:0002376 immune system process	-5.4	3.2	5.5	20641	38	2846	17	0.6	0.14	12775|15284|16190|16193|16362|16453|16952|17863|22164|22724|80859|83430|216799|230738|240354|243910|246779	Ccr7|Hlx|Il4ra|Il6|Irf1|Jak3|Anxa1|Myb|Tnfsf4|Zbtb7b|Nfkbiz|Il23a|Nlrp3|Zc3h12a|Malt1|Nfkbid|Il27	-3.9	MyList
GO Biological Processes	19	GO:0032874	positive regulation of stress-activated MAPK cascade	19_GO:0023052 signaling	-5.4	2.1	5.1	20641	140	2846	40	1.4	0.22	11820|12156|13132|13197|14130|15357|16175|16176|17295|17318|17394|17873|17874|19099|19106|19229|20353|22029|22339|22436|23882|26390|26406|26408|26921|27218|30957|50932|65106|68235|69601|70097|100532|142980|215653|224938|230738|257632|327957|332579	App|Bmp2|Dab2|Gadd45a|Fcgr2b|Hmgcr|Il1a|Il1b|Met|Mid1|Mmp8|Gadd45b|Myd88|Mapk8ip1|Eif2ak2|Ptk2b|Sema4c|Traf1|Vegfa|Xdh|Gadd45g|Mapkbp1|Map3k3|Map3k5|Map4k4|Slamf1|Mapk8ip3|Mink1|Arl6ip5|Mturn|Dab2ip|Sash1|Rell1|Tlr3|Rassf2|Pja2|Zc3h12a|Nod2|Scimp|Card9	-3.9	MyList
GO Biological Processes	19	GO:0010950	positive regulation of endopeptidase activity	19_GO:0048518 positive regulation of biological process	-5.4	2	5	20641	170	2846	46	1.6	0.24	11820|12028|12042|12125|12362|12368|12370|12578|12633|13033|15510|15951|16452|17096|17869|18174|18567|19016|19186|19188|20846|20848|20963|22436|26408|53313|54483|58801|65106|66494|68318|69635|70186|73916|74048|83383|195046|215114|216799|226548|233489|240354|326623|332579|383619|102639543	App|Bax|Bcl10|Bcl2l11|Casp1|Casp6|Casp8|Cdkn2a|Cflar|Ctsd|Hspd1|Ifi204|Jak2|Lyn|Myc|Slc11a2|Pdcd2|Pparg|Psme1|Psme2|Stat1|Stat3|Syk|Xdh|Map3k5|Atp2a3|Mefv|Pmaip1|Arl6ip5|Prelid1|Aph1c|Dapk1|Fam162a|Ift57|Vsir|Tfap4|Nlrp1a|Hip1|Nlrp3|Aph1a|Picalm|Malt1|Tnfsf15|Card9|Aim2|Ifi206	-3.9	MyList
KEGG Pathway	24	mmu04151	PI3K-Akt signaling pathway		-5.4	1.6	4.9	20641	359	2846	81	2.8	0.31	11839|12043|12125|12443|12445|12447|12567|12575|12576|12842|12843|12845|12977|12985|12986|13874|14182|14256|14268|14701|14706|15234|15370|15975|15976|16150|16151|16184|16186|16190|16193|16197|16401|16402|16403|16416|16452|16453|16779|16782|17246|17295|17311|17863|17869|18033|18413|18591|18707|19651|19744|20393|20750|20963|21825|21826|21923|22084|22339|22340|22371|26395|26396|30955|54635|66066|671…	Areg|Bcl2|Bcl2l11|Ccnd1|Ccnd3|Ccne1|Cdk4|Cdkn1a|Cdkn1b|Col1a1|Col1a2|Comp|Csf1|Csf3|Csf3r|Ereg|Fgfr1|Flt3l|Fn1|Gng12|Gng4|Hgf|Nr4a1|Ifnar1|Ifnar2|Ikbkb|Ikbkg|Il2ra|Il2rg|Il4ra|Il6|Il7r|Itga4|Itga5|Itga6|Itgb3|Jak2|Jak3|Lamb2|Lamc2|Mdm2|Met|Kitl|Myb|Myc|Nfkb1|Osm|Pdgfb|Pik3cd|Rbl2|Rheb|Sgk1|Spp1|Syk|Thbs1|Thbs2|Tnc|Tsc2|Vegfa|Vegfb|Vwf|Map2k1|Map2k2|Pik3cg|Pdgfc|Gng11|Lpar6|Crtc2|Ddit4|Pik3cb|Pik3…	-3.9	MyList
GO Biological Processes	19	GO:0002501	peptide antigen assembly with MHC protein complex	19_GO:0002376 immune system process	-5.4	4.8	5.9	20641	15	2846	10	0.35	0.11	12010|12317|14961|14998|14999|15000|15001|15002|21356|213233	B2m|Calr|H2-Ab1|H2-DMa|H2-DMb1|H2-DMb2|H2-Oa|H2-Ob|Tapbp|Tapbpl	-3.9	MyList
GO Biological Processes	19	GO:0002396	MHC protein complex assembly	19_GO:0009987 cellular process	-5.4	4.8	5.9	20641	15	2846	10	0.35	0.11	12010|12317|14961|14998|14999|15000|15001|15002|21356|213233	B2m|Calr|H2-Ab1|H2-DMa|H2-DMb1|H2-DMb2|H2-Oa|H2-Ob|Tapbp|Tapbpl	-3.9	MyList
GO Biological Processes	19	GO:0042060	wound healing	19_GO:0050896 response to stimulus	-5.4	1.8	4.9	20641	265	2846	64	2.2	0.28	11749|11774|11891|12258|12476|12495|12575|12633|12842|12845|13805|14067|14268|14456|14674|14728|14775|15170|15200|15251|15368|16175|16416|16948|17289|17381|18129|18173|18441|18717|18788|18792|19016|19124|19128|19271|20312|20807|20971|21824|21857|22003|22339|22371|23789|23972|26570|54525|56193|56744|67166|70839|72461|74145|74769|105513|105722|108101|192176|211323|226101|229521|244152|246694	Anxa6|Ap3b1|Rab27a|Serping1|Cd151|Entpd1|Cdkn1a|Cflar|Col1a1|Comp|Eng|F5|Fn1|Gas6|Gna13|Lilrb4a|Gpx1|Ptpn6|Hbegf|Hif1a|Hmox1|Il1a|Itgb3|Lox|Mertk|Mmp12|Notch2|Slc11a1|P2ry1|Pip5k1c|Serpinb2|Plau|Pparg|Procr|Pros1|Ptprj|Cx3cl1|Srf|Sdc4|Thbd|Timp1|Tpm1|Vegfa|Vwf|Coro1b|Papss2|Slc7a11|Syt7|Plek|Pf4|Arl8b|P2ry12|Prcp|F13a1|Pik3cb|Chmp7|Ano6|Fermt3|Flna|Nrg1|Myof|Syt11|Tsku|Hps5	-3.9	MyList
KEGG Pathway	24	mmu01212	Fatty acid metabolism		-5.4	2.7	5.3	20641	62	2846	23	0.81	0.17	11363|11370|12894|14081|14104|15107|19063|20249|20250|50790|54397|56348|56473|57874|66775|66885|74205|78070|80911|110460|113868|170439|433256	Acadl|Acadvl|Cpt1a|Acsl1|Fasn|Hadh|Ppt1|Scd1|Scd2|Acsl4|Ppt2|Hsd17b12|Fads2|Hacd3|Hacd4|Acadsb|Acsl3|Cpt1c|Acox3|Acat2|Acaa1a|Elovl6|Acsl5	-3.9	MyList
GO Biological Processes	19	GO:0001914	regulation of T cell mediated cytotoxicity	19_GO:0002376 immune system process	-5.4	2.8	5.3	20641	58	2846	22	0.77	0.16	12010|14972|14990|14991|15007|15015|15018|15024|15039|15040|15042|16159|16160|16197|18950|19264|19294|21355|52118|83430|110557|223601	B2m|H2-K1|H2-M2|H2-M3|H2-Q10|H2-Q4|H2-Q7|H2-T10|H2-T22|H2-T23|H2-T24|Il12a|Il12b|Il7r|Pnp|Ptprc|Nectin2|Tap2|Pvr|Il23a|H2-Q6|Cyrib	-3.8	MyList
GO Biological Processes	19	GO:0006672	ceramide metabolic process	19_GO:0008152 metabolic process	-5.4	2.3	5.2	20641	93	2846	30	1.1	0.19	11305|11605|11886|13244|14347|14420|14667|17939|19012|19156|20397|20441|20442|20444|20773|22234|26878|26889|54447|57370|67630|67916|68018|74442|104725|192654|227102|241447|268656|320910	Abca2|Gla|Asah1|Degs1|Fut7|Galc|Gm2a|Naga|Plpp1|Psap|Sgpl1|St3gal3|St3gal1|St3gal2|Sptlc2|Ugcg|B3galt2|Cln8|Asah2|B4galt3|Samd8|Plpp3|Cert1|Sgms2|Sptssa|Pla2g15|Ormdl1|Cers6|Sptlc1|Itgb8	-3.8	MyList
GO Biological Processes	19	GO:0032715	negative regulation of interleukin-6 production	19_GO:0048519 negative regulation of biological process	-5.4	2.8	5.4	20641	54	2846	21	0.74	0.16	12523|12988|14456|14727|14728|15170|15234|17470|19261|20128|21929|27218|57781|73914|96875|109815|216869|229521|230738|268857|270151	Cd84|Csk|Gas6|Lilrb4b|Lilrb4a|Ptpn6|Hgf|Cd200|Sirpa|Trim30a|Tnfaip3|Slamf1|Cd200r1|Irak3|Prg4|Selenos|Arrb2|Syt11|Zc3h12a|Nlrc3|Nlrx1	-3.8	MyList
GO Biological Processes	19	GO:0001558	regulation of cell growth	19_GO:0040007 growth	-5.4	1.6	4.8	20641	463	2846	99	3.5	0.34	11302|11490|11491|12043|12494|12520|12575|12576|12578|12581|12631|12767|12774|12934|13057|13132|13614|13853|14268|14489|14609|14706|15200|15586|15982|16010|16011|16323|16728|16971|17356|17387|18148|18186|18208|18786|19016|19063|19229|19271|19280|19735|20351|20352|20353|20354|20393|20430|20466|20544|20807|21923|22339|23945|26425|27279|28185|29817|29869|50790|52822|54214|54616|55942|55948|56177|564…	Aatk|Adam15|Adam17|Bcl2|Cd38|Cd81|Cdkn1a|Cdkn1b|Cdkn2a|Cdkn2d|Cfl1|Cxcr4|Ccr5|Dpysl2|Cyba|Dab2|Edn1|Epm2a|Fn1|Mtpn|Gja1|Gng4|Hbegf|Hyal1|Ifrd1|Igfbp4|Igfbp5|Inhba|L1cam|Lrp1|Afdn|Mmp14|Npm1|Nrp1|Ntn1|Plaa|Pparg|Ppt1|Ptk2b|Ptprj|Ptprs|Rgs2|Sema4a|Sema4b|Sema4c|Sema4d|Sgk1|Cyfip1|Sin3a|Slc9a1|Srf|Tnc|Vegfa|Mgll|Nubp1|Tnfrsf12a|Tomm70a|Igfbp7|Ulk2|Acsl4|Rufy3|Golga4|Extl3|Sertad1|Sfn|Olfm1|P3h1|Rtn4…	-3.8	MyList
GO Biological Processes	19	GO:0050921	positive regulation of chemotaxis	19_GO:0040011 locomotion	-5.4	2	5	20641	151	2846	42	1.5	0.23	11491|11629|11820|12261|12267|12273|12317|12767|12768|12775|12977|13051|13614|14182|14268|14456|15945|16159|16170|16176|17295|18186|18591|19229|19271|19354|20296|20304|20306|20312|20908|21825|22339|22340|27218|58217|70839|76763|83430|83433|105722|193385	Adam17|Aif1|App|C1qbp|C3ar1|C5ar1|Calr|Cxcr4|Ccr1|Ccr7|Csf1|Cx3cr1|Edn1|Fgfr1|Fn1|Gas6|Cxcl10|Il12a|Il16|Il1b|Met|Nrp1|Pdgfb|Ptk2b|Ptprj|Rac2|Ccl2|Ccl5|Ccl7|Cx3cl1|Stx3|Thbs1|Vegfa|Vegfb|Slamf1|Trem1|P2ry12|Mospd2|Il23a|Trem2|Ano6|Ripor2	-3.8	MyList
GO Biological Processes	19	GO:0001776	leukocyte homeostasis	19_GO:0002376 immune system process	-5.3	2.3	5.1	20641	98	2846	31	1.1	0.19	11622|12028|12043|12044|12125|12721|14385|14728|15251|16150|16151|16184|16193|16409|16453|16797|16952|17096|17289|18578|18707|18733|20296|20311|20482|20850|21929|24099|57916|58801|103213	Ahr|Bax|Bcl2|Bcl2a1a|Bcl2l11|Coro1a|Slc37a4|Lilrb4a|Hif1a|Ikbkb|Ikbkg|Il2ra|Il6|Itgam|Jak3|Lat|Anxa1|Lyn|Mertk|Pde4b|Pik3cd|Pirb|Ccl2|Cxcl5|Skil|Stat5a|Tnfaip3|Tnfsf13b|Tnfrsf13b|Pmaip1|Traf3ip2	-3.8	MyList
Reactome Gene Sets	6	R-MMU-5607764	CLEC7A (Dectin-1) signaling		-5.3	2.4	5.2	20641	89	2846	29	1	0.19	12042|12315|12370|16150|16151|16176|16912|16913|18019|18033|18034|18035|18753|19171|19173|19175|19181|19186|19188|21762|22187|22200|26443|57296|67089|69077|70247|240354|332579	Bcl10|Calm3|Casp8|Ikbkb|Ikbkg|Il1b|Psmb9|Psmb8|Nfatc2|Nfkb1|Nfkb2|Nfkbia|Prkcd|Psmb10|Psmb5|Psmb6|Psmc2|Psme1|Psme2|Psmd2|Ubb|Uba3|Psma6|Psmd8|Psmc6|Psmd11|Psmd1|Malt1|Card9	-3.8	MyList
GO Biological Processes	19	GO:0032365	intracellular lipid transport	19_GO:0051179 localization	-5.3	3.3	5.5	20641	35	2846	16	0.56	0.14	11307|14077|16835|18145|26874|52857|54525|67166|68018|81535|100017|170459|228983|231999|233979|321007	Abcg1|Fabp3|Ldlr|Npc1|Abcd2|Gramd1a|Syt7|Arl8b|Cert1|Sgpp1|Ldlrap1|Stard4|Osbpl2|Plekha8|Tpcn2|Serac1	-3.8	MyList
GO Biological Processes	19	GO:0007015	actin filament organization	19_GO:0009987 cellular process	-5.3	1.7	4.9	20641	267	2846	64	2.2	0.28	11352|11629|11852|11854|11867|12043|12332|12631|12721|12927|13367|14260|14457|17118|17357|17918|17973|17974|18826|19201|19229|19241|19261|19354|20807|21916|22003|22240|22323|22350|22376|22793|23789|23912|26554|50875|52822|57028|60595|66713|68089|68178|71602|74194|74734|102866|108100|109624|110253|171580|192176|194401|208431|211401|215114|223593|225115|234686|237436|243725|246177|434204|544963|677…	Abl2|Aif1|Rhob|Rhod|Arpc1b|Bcl2|Capg|Cfl1|Coro1a|Bcar1|Diaph1|Fmn1|Gas7|Marcks|Marcksl1|Myo5a|Nck1|Nck2|Lcp1|Pstpip2|Ptk2b|Tmsb4x|Sirpa|Rac2|Srf|Tmod1|Tpm1|Dpysl3|Vasp|Ezr|Was|Zyx|Coro1b|Rhof|Cul3|Tmod3|Rufy3|Pdxp|Actn4|Actr2|Arpc4|Cgnl1|Myo1e|Rnd3|Rhoh|Pls3|Baiap2|Cald1|Triobp|Mical1|Flna|Mical3|Shroom4|Mtss1|Hip1|Washc5|Svil|Fhod1|Gas2l3|Ppp1r9a|Myo1g|Whamm|Iqgap2|Pakap	-3.8	MyList
GO Biological Processes	19	GO:0071496	cellular response to external stimulus	19_GO:0050896 response to stimulus	-5.3	1.7	4.8	20641	300	2846	70	2.5	0.29	11520|11541|11928|12043|12387|12514|12575|12579|12842|13138|14159|14283|14456|14828|15951|16210|16401|16403|16456|16476|16828|17395|18227|18432|18712|19106|19219|19247|19264|20511|20525|20787|20788|20807|21416|22278|26408|27368|50706|52187|52639|54170|54636|56295|56486|57436|58801|66148|66725|66734|66905|67579|69146|74244|75747|101148|105787|108079|110147|140742|193385|216805|218035|227743|230738…	Plin2|Adora2b|Atp1a1|Bcl2|Ctnnb1|Cd68|Cdkn1a|Cdkn2b|Col1a1|Dag1|Fes|Fosl1|Gas6|Hspa5|Ifi204|Impact|Itga4|Itga6|F11r|Jun|Ldha|Mmp9|Nr4a2|Mybbp1a|Pim1|Eif2ak2|Ptger4|Ptpn11|Ptprc|Slc1a2|Slc2a1|Srebf1|Srebf2|Srf|Tcf7l2|Usf1|Map3k5|Tbl2|Postn|Rragd|Wipi1|Rragc|Wdr45|Higd1a|Gabarap|Gabarapl1|Pmaip1|Dnajc15|Lrrk2|Map1lc3a|Plin3|Cpeb4|Gsdmd|Atg7|Sesn3|Bmt2|Prkaa1|Prkaa2|Ehmt2|Sesn1|Ripor2|Flcn|Vps41|Map…	-3.7	MyList
GO Biological Processes	19	GO:0150077	regulation of neuroinflammatory response	19_GO:0050896 response to stimulus	-5.3	3.6	5.6	20641	28	2846	14	0.49	0.13	13032|16835|17394|17470|19016|19225|20312|56312|56792|57781|66725|83433|229521|239849	Ctsc|Ldlr|Mmp8|Cd200|Pparg|Ptgs2|Cx3cl1|Nupr1|Stap1|Cd200r1|Lrrk2|Trem2|Syt11|Cd200r4	-3.7	MyList
KEGG Pathway	24	mmu05330	Allograft rejection		-5.3	2.6	5.2	20641	63	2846	23	0.81	0.17	12487|12519|14961|14972|14990|14991|14998|14999|15000|15001|15002|15007|15015|15018|15024|15039|15040|15042|16159|16160|21939|110557|667803	Cd28|Cd80|H2-Ab1|H2-K1|H2-M2|H2-M3|H2-DMa|H2-DMb1|H2-DMb2|H2-Oa|H2-Ob|H2-Q10|H2-Q4|H2-Q7|H2-T10|H2-T22|H2-T23|H2-T24|Il12a|Il12b|Cd40|H2-Q6|H2-T-ps	-3.7	MyList
KEGG Pathway	24	mmu05332	Graft-versus-host disease		-5.3	2.6	5.2	20641	63	2846	23	0.81	0.17	12487|12519|14961|14972|14990|14991|14998|14999|15000|15001|15002|15007|15015|15018|15024|15039|15040|15042|16175|16176|16193|110557|667803	Cd28|Cd80|H2-Ab1|H2-K1|H2-M2|H2-M3|H2-DMa|H2-DMb1|H2-DMb2|H2-Oa|H2-Ob|H2-Q10|H2-Q4|H2-Q7|H2-T10|H2-T22|H2-T23|H2-T24|Il1a|Il1b|Il6|H2-Q6|H2-T-ps	-3.7	MyList
GO Biological Processes	19	GO:0043087	regulation of GTPase activity	19_GO:0065007 biological regulation	-5.3	1.6	4.8	20641	345	2846	78	2.7	0.31	11603|12775|13196|13998|14270|14744|15894|16403|16456|17295|17356|18844|19229|19414|19417|19734|20293|20296|20299|20302|20303|20304|20305|20306|20308|20312|20354|21939|22084|24063|26395|26569|26921|29875|30948|50778|54712|56327|57915|65079|66687|66725|68449|69601|70296|70719|70727|71310|73205|76088|83924|98732|100855|109934|170625|193385|207592|210789|212285|216805|216869|217692|217944|226089|227…	Agrn|Ccr7|Asap1|Fgd6|Srgap2|Gpr65|Icam1|Itga6|F11r|Met|Afdn|Plxna1|Ptk2b|Rasa3|Rasgrf1|Rgs16|Ccl12|Ccl2|Ccl22|Ccl3|Ccl4|Ccl5|Ccl6|Ccl7|Ccl9|Cx3cl1|Sema4d|Cd40|Tsc2|Spry1|Map2k1|Slc27a4|Map4k4|Iqgap1|Bin1|Rgs1|Plxnc1|Arl2|Tbc1d1|Rtn4r|Tbc1d15|Lrrk2|Tbc1d10b|Dab2ip|Tbc1d13|Arhgap45|Rasgef1a|Tbc1d9|C9orf72|Dock8|Gpr137b|Rab3gap2|Tbc1d14|Abr|Snx18|Ripor2|Tbc1d16|Tbc1d4|Arap2|Flcn|Arrb2|Sipa1l1|Rapgef…	-3.7	MyList
KEGG Pathway	24	mmu05220	Chronic myeloid leukemia		-5.3	2.5	5.2	20641	76	2846	26	0.91	0.18	11836|12028|12443|12567|12575|12576|12578|13197|13555|16150|16151|17246|17869|17873|18033|18035|18707|19247|20850|23882|26395|26396|74769|110157|216148|433759	Araf|Bax|Ccnd1|Cdk4|Cdkn1a|Cdkn1b|Cdkn2a|Gadd45a|E2f1|Ikbkb|Ikbkg|Mdm2|Myc|Gadd45b|Nfkb1|Nfkbia|Pik3cd|Ptpn11|Stat5a|Gadd45g|Map2k1|Map2k2|Pik3cb|Raf1|Shc2|Hdac1	-3.7	MyList
GO Biological Processes	19	GO:1903707	negative regulation of hemopoiesis	19_GO:0002376 immune system process	-5.3	2.2	5	20641	113	2846	34	1.2	0.2	12262|12387|12578|12703|14190|14727|14728|15284|15354|15902|16190|16362|16453|16658|16952|17096|17869|21873|22164|22724|65963|66058|74256|83924|93694|107173|107829|170741|211770|230738|234515|238377|243910|269023	C1qc|Ctnnb1|Cdkn2a|Socs1|Fgl2|Lilrb4b|Lilrb4a|Hlx|Hmgb3|Id2|Il4ra|Irf1|Jak3|Mafb|Anxa1|Lyn|Myc|Tjp2|Tnfsf4|Zbtb7b|Tmem176b|Tmem176a|Cyld|Gpr137b|Clec2d|Gpr137|Thoc5|Pilrb1|Trib1|Zc3h12a|Inpp4b|Gpr68|Nfkbid|Zfp608	-3.7	MyList
GO Biological Processes	19	GO:0002820	negative regulation of adaptive immune response	19_GO:0002376 immune system process	-5.3	2.7	5.2	20641	59	2846	22	0.77	0.16	11622|11846|14130|14204|14727|14728|15170|16190|16197|16453|19264|20737|22164|22724|27218|65113|67742|74048|213208|230738|230979|257632	Ahr|Arg1|Fcgr2b|Il4i1|Lilrb4b|Lilrb4a|Ptpn6|Il4ra|Il7r|Jak3|Ptprc|Spn|Tnfsf4|Zbtb7b|Slamf1|Ndfip1|Samsn1|Vsir|Il20rb|Zc3h12a|Tnfrsf14|Nod2	-3.7	MyList
GO Biological Processes	19	GO:1904018	positive regulation of vasculature development	19_GO:0032502 developmental process	-5.2	1.9	4.9	20641	183	2846	48	1.7	0.24	11535|11745|11852|12226|12267|12273|12767|12796|13036|13051|13601|13805|15234|15251|15368|15586|16175|16176|16402|16416|16854|17125|17395|18186|18707|19229|20130|20193|20304|20312|20848|21825|21872|21939|22339|22340|58861|67154|68585|70097|100952|104709|142980|226841|230738|240185|246707|320910	Adm|Anxa3|Rhob|Btg1|C3ar1|C5ar1|Cxcr4|Camp|Ctsh|Cx3cr1|Ecm1|Eng|Hgf|Hif1a|Hmox1|Hyal1|Il1a|Il1b|Itga5|Itgb3|Lgals3|Smad1|Mmp9|Nrp1|Pik3cd|Ptk2b|Rras|S100a1|Ccl5|Cx3cl1|Stat3|Thbs1|Tjp1|Cd40|Vegfa|Vegfb|Cysltr1|Mtdh|Rtn4|Sash1|Emilin1|Pik3r6|Tlr3|Vash2|Zc3h12a|Jcad|Emilin2|Itgb8	-3.7	MyList
GO Biological Processes	19	GO:0045766	positive regulation of angiogenesis	19_GO:0032502 developmental process	-5.2	1.9	4.9	20641	183	2846	48	1.7	0.24	11535|11745|11852|12226|12267|12273|12767|12796|13036|13051|13601|13805|15234|15251|15368|15586|16175|16176|16402|16416|16854|17125|17395|18186|18707|19229|20130|20193|20304|20312|20848|21825|21872|21939|22339|22340|58861|67154|68585|70097|100952|104709|142980|226841|230738|240185|246707|320910	Adm|Anxa3|Rhob|Btg1|C3ar1|C5ar1|Cxcr4|Camp|Ctsh|Cx3cr1|Ecm1|Eng|Hgf|Hif1a|Hmox1|Hyal1|Il1a|Il1b|Itga5|Itgb3|Lgals3|Smad1|Mmp9|Nrp1|Pik3cd|Ptk2b|Rras|S100a1|Ccl5|Cx3cl1|Stat3|Thbs1|Tjp1|Cd40|Vegfa|Vegfb|Cysltr1|Mtdh|Rtn4|Sash1|Emilin1|Pik3r6|Tlr3|Vash2|Zc3h12a|Jcad|Emilin2|Itgb8	-3.7	MyList
GO Biological Processes	19	GO:0015849	organic acid transport	19_GO:0051179 localization	-5.2	1.8	4.8	20641	252	2846	61	2.1	0.27	11520|11770|11988|12286|12491|12780|13853|14057|14077|14081|14276|14609|16952|17250|17254|17869|18023|18037|18173|18671|18753|19016|20501|20511|20514|20525|20539|20540|26457|26569|26570|26874|26889|27376|30805|50790|50934|52466|55951|64008|65106|67452|68267|71803|72055|73822|74205|80879|83429|94279|100604|114644|215113|229517|234595|234967|241296|246049|319924|433256|625098	Plin2|Fabp4|Slc7a2|Cacna1a|Cd36|Abcc2|Epm2a|Sfxn1|Fabp3|Acsl1|Folr2|Gja1|Anxa1|Abcc1|Slc3a2|Myc|Nfe2l1|Nfkbie|Slc11a1|Abcb1a|Prkcd|Pparg|Slc16a1|Slc1a2|Slc1a5|Slc2a1|Slc7a5|Slc7a7|Slc27a1|Slc27a4|Slc7a11|Abcd2|Cln8|Slc25a10|Slc22a4|Acsl4|Slc7a8|Slc46a1|Mpc1|Aqp9|Arl6ip5|Pnpla8|Slc25a22|Slc25a18|Slc38a10|Mfsd12|Acsl3|Slc16a3|Ctns|Sfxn2|Lrrc8c|Slc13a3|Slc43a2|Slc25a44|Slc38a7|Slc36a4|Lrrc8a|Slc36a2…	-3.7	MyList
KEGG Pathway	24	mmu04115	p53 signaling pathway		-5.2	2.5	5.2	20641	72	2846	25	0.88	0.17	12028|12043|12370|12443|12445|12447|12567|12575|12578|13197|17246|17248|17873|21825|21933|22084|23882|50883|55948|58801|66940|68428|75747|140742|230784	Bax|Bcl2|Casp8|Ccnd1|Ccnd3|Ccne1|Cdk4|Cdkn1a|Cdkn2a|Gadd45a|Mdm2|Mdm4|Gadd45b|Thbs1|Tnfrsf10b|Tsc2|Gadd45g|Chek2|Sfn|Pmaip1|Shisa5|Steap3|Sesn3|Sesn1|Sesn2	-3.7	MyList
GO Biological Processes	19	GO:0006869	lipid transport	19_GO:0051179 localization	-5.2	1.7	4.8	20641	318	2846	73	2.6	0.3	11305|11307|11520|11770|11982|12257|12491|12780|14077|14081|14667|16323|16835|16952|17250|18126|18145|18559|18671|18739|19016|19156|19225|20288|20525|20652|22234|23943|26457|26569|26874|27403|30960|50770|50790|52857|54525|58207|64008|65107|66494|66943|67166|67452|68018|71795|74152|74205|75909|77619|81535|100017|100226|100273|105722|108116|114679|170459|170460|171504|214585|217262|228983|231999|23…	Abca2|Abcg1|Plin2|Fabp4|Atp10a|Tspo|Cd36|Abcc2|Fabp3|Acsl1|Gm2a|Inhba|Ldlr|Anxa1|Abcc1|Nos2|Npc1|Pctp|Abcb1a|Pitpnm1|Pparg|Psap|Ptgs2|Msr1|Slc2a1|Soat1|Ugcg|Esyt1|Slc27a1|Slc27a4|Abcd2|Abca7|Vapa|Atp11a|Acsl4|Gramd1a|Syt7|Slc43a3|Aqp9|Lrp10|Prelid1|Slc66a2|Arl8b|Pnpla8|Cert1|Pitpnc1|Stra6l|Acsl3|Vmp1|Prelid2|Sgpp1|Ldlrap1|Stx12|Osbpl9|Ano6|Slco3a1|Selenom|Stard4|Stard5|Apobr|Spg11|Abca9|Osbpl2|Pl…	-3.7	MyList
GO Biological Processes	19	GO:0051348	negative regulation of transferase activity	19_GO:0065007 biological regulation	-5.2	1.7	4.8	20641	263	2846	63	2.2	0.28	11461|11540|11770|12156|12575|12576|12577|12578|12988|13197|13682|14682|14727|14728|15170|15357|16176|16193|17096|17873|18148|18226|18753|19016|19084|19099|19165|19246|19252|19264|19271|19735|20541|20660|21929|22084|22695|23882|24056|24063|26889|56150|56417|63953|69601|69726|70686|72349|73047|73914|74155|74769|83383|97998|108083|117150|192231|209200|211770|217303|231125|237782|100037258	Actb|Adora2a|Fabp4|Bmp2|Cdkn1a|Cdkn1b|Cdkn1c|Cdkn2a|Csk|Gadd45a|Eif4a2|Gnaq|Lilrb4b|Lilrb4a|Ptpn6|Hmgcr|Il1b|Il6|Lyn|Gadd45b|Npm1|Nup62|Prkcd|Pparg|Prkar1a|Mapk8ip1|Psen2|Ptpn1|Dusp1|Ptprc|Ptprj|Rgs2|Slc8a1|Sorl1|Tnfaip3|Tsc2|Zfp36|Gadd45g|Sh3bp5|Spry1|Cln8|Mad2l1|Adar|Dusp10|Dab2ip|Smyd3|Dusp16|Dusp3|Camk2n2|Irak3|Errfi1|Pik3cb|Tfap4|Deptor|Pip4k2b|Pip4k2c|Hexim1|Dtx3l|Trib1|Cd300a|Zfyve28|Smcr8…	-3.7	MyList
GO Biological Processes	19	GO:0097746	blood vessel diameter maintenance	19_GO:0032501 multicellular organismal process	-5.2	1.9	4.9	20641	173	2846	46	1.6	0.24	11535|11540|11541|11549|11622|12494|12845|13614|13618|14609|14629|14630|14775|15251|15357|15466|15558|15559|15566|15894|17130|17390|18441|18442|18591|18627|19224|19225|19735|20312|20541|20648|20656|20657|21391|22339|23945|26395|58861|67972|68813|74617|74840|109700|110355|238130	Adm|Adora2a|Adora2b|Adra1a|Ahr|Cd38|Comp|Edn1|Ednrb|Gja1|Gclc|Gclm|Gpx1|Hif1a|Hmgcr|Hrh2|Htr2a|Htr2b|Htr7|Icam1|Smad6|Mmp2|P2ry1|P2ry2|Pdgfb|Per2|Ptgs1|Ptgs2|Rgs2|Cx3cl1|Slc8a1|Snta1|Sod2|Sod3|Tbxas1|Vegfa|Mgll|Map2k1|Cysltr1|Atp2b1|Dock5|Scpep1|Manf|Itga1|Grk2|Dock4	-3.7	MyList
GO Biological Processes	19	GO:0035296	regulation of tube diameter	19_GO:0065007 biological regulation	-5.2	1.9	4.9	20641	173	2846	46	1.6	0.24	11535|11540|11541|11549|11622|12494|12845|13614|13618|14609|14629|14630|14775|15251|15357|15466|15558|15559|15566|15894|17130|17390|18441|18442|18591|18627|19224|19225|19735|20312|20541|20648|20656|20657|21391|22339|23945|26395|58861|67972|68813|74617|74840|109700|110355|238130	Adm|Adora2a|Adora2b|Adra1a|Ahr|Cd38|Comp|Edn1|Ednrb|Gja1|Gclc|Gclm|Gpx1|Hif1a|Hmgcr|Hrh2|Htr2a|Htr2b|Htr7|Icam1|Smad6|Mmp2|P2ry1|P2ry2|Pdgfb|Per2|Ptgs1|Ptgs2|Rgs2|Cx3cl1|Slc8a1|Snta1|Sod2|Sod3|Tbxas1|Vegfa|Mgll|Map2k1|Cysltr1|Atp2b1|Dock5|Scpep1|Manf|Itga1|Grk2|Dock4	-3.7	MyList
[truncated: 1,496 more rows]
